# Supplementary material for: Mitochondrial RNA modification-based signature to predict prognosis of lower grade glioma: a multi-omics exploration and verification study
Source: Sci Rep. 2024 Jun 1;14:12602. doi: 10.1038/s41598-024-63592-w (PMC11144219; doi:10.1038/s41598-024-63592-w)
Supplement: Supplementary file 12 — Supplementary Table S1. [file 41598_2024_63592_MOESM12_ESM.xlsx]

## Sheet: Table S1
Gene
TRMT2B
METTL15
NSUN4
TFB1M
MRM1
MRM3
MRM2
RPUSD4
TRMT11
TRMT112
TRMT61B
DUS2
TRMT1
PUS1
RPSUD1
METTL2A
METTL6
METTL2B
METTL8
GTPBP3
MTO1
QTRTD1
QTRTD2
NSUN3
CDK5RAP1
TRIT1
YRDC
OSGEPL1
TRMT5
NSUN2
TRMT6
TRMT10C
TRMT61A
TRUB2
RPUSD3
