# Supplementary material for: Mitochondrial RNA modification-based signature to predict prognosis of lower grade glioma: a multi-omics exploration and verification study
Source: Sci Rep. 2024 Jun 1;14:12602. doi: 10.1038/s41598-024-63592-w (PMC11144219; doi:10.1038/s41598-024-63592-w)
Supplement: Supplementary file 13 — Supplementary Table S2. [file 41598_2024_63592_MOESM13_ESM.xlsx]

## Sheet: Table S2
Table S2 MRM related gene clusters in 6 cell types and functional annotation.
MRM related gene clusters															GO analysis (biological process)
Cancer cells			M1 Macrophages			M2 Macrophages			Endothelial cells			Oligodendrocytes			Cancer cells																											M1 Macrophages
cor.test_result_significant			cor.test_result_significant			cor.test_result_significant			cor.test_result_significant			cor.test_result_significant			cluster1									cluster2									cluster3									cluster1
R	Pvalue	gene_name	R	Pvalue	gene_name	R	Pvalue	gene_name	R	Pvalue	gene_name	R	Pvalue	gene_name	ID	Description	GeneRatio	BgRatio	pvalue	p.adjust	qvalue	geneID	Count	ID	Description	GeneRatio	BgRatio	pvalue	p.adjust	qvalue	geneID	Count	ID	Description	GeneRatio	BgRatio	pvalue	p.adjust	qvalue	geneID	Count	ID	Description	GeneRatio	BgRatio	pvalue	p.adjust	qvalue	geneID
0.68527	0.000432585	CCP110	0.670657	0.00063562	HDHD2	0.433611	0.0495582	SKA2	-0.472426	0.0411044	KDELR2	-0.613519	0.00677002	RTN1	GOBP_RIBOSOME_BIOGENESIS	GOBP_RIBOSOME_BIOGENESIS	47/55	303/17872	1.59535e-76	4.10005e-74	3.4426e-74	NSA2/UTP23/UTP18/SURF6/WDR3/WDR18/RPF1/TSR1/PDCD11/FBL/RIOK2/DIMT1/AATF/RRP15/NVL/WDR74/RRP1/GTPBP4/NOB1/MAK16/LSG1/PES1/NOP58/RPF2/FTSJ3/LYAR/FCF1/UTP6/WDR12/WDR43/NOC4L/UTP3/DDX51/DDX54/RRS1/DDX49/KRI1/MPHOSPH10/MRTO4/PINX1/TSR2/NOC2L/DDX52/DDX10/BYSL/DDX27/WDR75	47	GOBP_MITOCHONDRIAL_GENE_EXPRESSION	GOBP_MITOCHONDRIAL_GENE_EXPRESSION	44802	104/17872	3.87908e-12	3.10327e-10	1.6333e-10	MRPS34/MRPS12/MRPL44/MRPS2/MRPL12/MRPS27/MRPS16/TRUB2	8	GOBP_MRNA_PROCESSING	GOBP_MRNA_PROCESSING	17/32	496/17872	1.01061e-18	2.1627e-16	1.27656e-16	CPSF1/CPSF7/USP39/U2AF1L4/CPSF2/CSTF1/SLU7/SRSF4/FIP1L1/CPSF3/NELFE/SNRPN/THOC3/CSTF2T/CASC3/POLR2D/SYF2	17	GOBP_RESPIRATORY_ELECTRON_TRANSPORT_CHAIN	GOBP_RESPIRATORY_ELECTRON_TRANSPORT_CHAIN	20/44	113/17872	2.75643e-33	2.92181e-31	2.46628e-31	NDUFS6/UQCR10/NDUFB10/NDUFB9/UQCRFS1/NDUFV1/NDUFS4/NDUFA9/NDUFA10/COA6/NDUFB4/NDUFV3/NDUFS3/NDUFS1/NDUFB5/NDUFA4/NDUFAB1/SDHB/NDUFA3/NDUFS8
0.693225	0.000347628	CNTLN	0.63475	0.00150692	CCP110	0.492601	0.0232875	CIB1	-0.595268	0.00717026	PML	0.641058	0.00414476	PDXDC1	GOBP_RIBONUCLEOPROTEIN_COMPLEX_BIOGENESIS	GOBP_RIBONUCLEOPROTEIN_COMPLEX_BIOGENESIS	47/55	454/17872	9.80365e-68	1.25977e-65	1.05776e-65	NSA2/UTP23/UTP18/SURF6/WDR3/WDR18/RPF1/TSR1/PDCD11/FBL/RIOK2/DIMT1/AATF/RRP15/NVL/WDR74/RRP1/GTPBP4/NOB1/MAK16/LSG1/PES1/NOP58/RPF2/FTSJ3/LYAR/FCF1/UTP6/WDR12/WDR43/NOC4L/UTP3/DDX51/DDX54/RRS1/DDX49/KRI1/MPHOSPH10/MRTO4/PINX1/TSR2/NOC2L/DDX52/DDX10/BYSL/DDX27/WDR75	47	GOBP_MITOCHONDRIAL_TRANSLATION	GOBP_MITOCHONDRIAL_TRANSLATION	44771	72/17872	1.85712e-11	7.42848e-10	3.90973e-10	MRPS34/MRPS12/MRPL44/MRPS2/MRPS27/MRPS16/TRUB2	7	GOBP_MRNA_3_END_PROCESSING	GOBP_MRNA_3_END_PROCESSING	9/32	63/17872	1.21879e-15	1.30411e-13	7.69763e-14	CPSF1/CPSF7/CPSF2/CSTF1/FIP1L1/CPSF3/NELFE/CSTF2T/POLR2D	9	GOBP_ATP_SYNTHESIS_COUPLED_ELECTRON_TRANSPORT	GOBP_ATP_SYNTHESIS_COUPLED_ELECTRON_TRANSPORT	19/44	92/17872	5.80621e-33	3.07729e-31	2.59751e-31	NDUFS6/UQCR10/NDUFB10/NDUFB9/UQCRFS1/NDUFV1/NDUFS4/NDUFA9/NDUFA10/COA6/NDUFB4/NDUFV3/NDUFS3/NDUFS1/NDUFB5/NDUFA4/NDUFAB1/NDUFA3/NDUFS8
0.707798	0.000228732	SKA2	0.543958	0.00887221	CIB1	0.504564	0.0196681	SIGLEC7	-0.633406	0.00359758	COL6A3	-0.512588	0.0296222	MRPL42	GOBP_RRNA_METABOLIC_PROCESS	GOBP_RRNA_METABOLIC_PROCESS	42/55	263/17872	4.54628e-67	3.89465e-65	3.27013e-65	NSA2/UTP23/UTP18/WDR3/WDR18/RPF1/TSR1/PDCD11/FBL/RIOK2/DIMT1/RRP15/NVL/WDR74/RRP1/GTPBP4/NOB1/MAK16/PES1/NOP58/RPF2/FTSJ3/LYAR/FCF1/UTP6/WDR12/WDR43/NOC4L/UTP3/DDX51/DDX54/RRS1/DDX49/KRI1/MPHOSPH10/MRTO4/TSR2/DDX52/DDX10/BYSL/DDX27/WDR75	42	GOBP_RIBOSOME_BIOGENESIS	GOBP_RIBOSOME_BIOGENESIS	44802	303/17872	1.9605e-08	5.22799e-07	2.75157e-07	GPATCH4/MRPL1/GAR1/EXOSC2/MRPS2/MRPL36/RPL7L1/RPP38	8	GOBP_RNA_3_END_PROCESSING	GOBP_RNA_3_END_PROCESSING	9/32	117/17872	3.99409e-13	2.84911e-11	1.68172e-11	CPSF1/CPSF7/CPSF2/CSTF1/FIP1L1/CPSF3/NELFE/CSTF2T/POLR2D	9	GOBP_ELECTRON_TRANSPORT_CHAIN	GOBP_ELECTRON_TRANSPORT_CHAIN	21/44	167/17872	1.10156e-31	3.89219e-30	3.28536e-30	NDUFS6/UQCR10/NDUFB10/NDUFB9/UQCRFS1/NDUFV1/NDUFS4/NDUFA9/NDUFA10/NDUFA13/COA6/NDUFB4/NDUFV3/NDUFS3/NDUFS1/NDUFB5/NDUFA4/NDUFAB1/SDHB/NDUFA3/NDUFS8
0.735592	9.57429e-05	SGOL1	0.631163	0.00163309	NDUFB9	0.497449	0.0217618	CAPRIN1	-0.606484	0.0059057	WDR6	0.495897	0.036354	LARP7	GOBP_NCRNA_PROCESSING	GOBP_NCRNA_PROCESSING	43/55	393/17872	1.74855e-61	1.12344e-59	9.43297e-60	NSA2/UTP23/UTP18/WDR3/WDR18/RPF1/TSR1/PDCD11/FBL/RIOK2/DIMT1/RRP15/NVL/WDR74/RRP1/GTPBP4/NOB1/MAK16/PES1/NOP58/RPF2/FTSJ3/LYAR/FCF1/UTP6/WDR12/WDR43/NOC4L/UTP3/DDX51/DDX54/RRS1/DDX49/NSUN6/KRI1/MPHOSPH10/MRTO4/TSR2/DDX52/DDX10/BYSL/DDX27/WDR75	43	GOBP_RIBONUCLEOPROTEIN_COMPLEX_BIOGENESIS	GOBP_RIBONUCLEOPROTEIN_COMPLEX_BIOGENESIS	44802	454/17872	4.37827e-07	8.75655e-06	4.60871e-06	GPATCH4/MRPL1/GAR1/EXOSC2/MRPS2/MRPL36/RPL7L1/RPP38	8	GOBP_MRNA_CLEAVAGE	GOBP_MRNA_CLEAVAGE	6/32	20/17872	7.63259e-13	4.08344e-11	2.41029e-11	CPSF1/CPSF7/CPSF2/FIP1L1/CPSF3/CSTF2T	6	GOBP_OXIDATIVE_PHOSPHORYLATION	GOBP_OXIDATIVE_PHOSPHORYLATION	20/44	139/17872	2.38387e-31	6.31725e-30	5.33234e-30	NDUFS6/UQCR10/NDUFB10/NDUFB9/UQCRFS1/NDUFV1/NDUFS4/NDUFA9/NDUFA10/COA6/NDUFB4/NDUFV3/NDUFS3/NDUFS1/NDUFB5/NDUFA4/NDUFAB1/UQCRC1/NDUFA3/NDUFS8
0.778702	1.96506e-05	C12orf73	0.65202	0.00100863	RNASEH2A	0.49989	0.0210243	MVP	-0.474385	0.0401573	SWI5	0.564569	0.0146487	MAPK3	GOBP_RIBOSOMAL_LARGE_SUBUNIT_BIOGENESIS	GOBP_RIBOSOMAL_LARGE_SUBUNIT_BIOGENESIS	15/55	72/17872	2.64629e-24	1.3602e-22	1.14209e-22	NSA2/SURF6/RPF1/RRP15/NVL/WDR74/GTPBP4/MAK16/PES1/RPF2/FTSJ3/WDR12/RRS1/MRTO4/NOC2L	15	GOBP_NCRNA_PROCESSING	GOBP_NCRNA_PROCESSING	44771	393/17872	2.42214e-06	3.87542e-05	2.03969e-05	MRPL1/GAR1/ELP3/EXOSC2/FTSJ1/RPL7L1/RPP38	7	GOBP_MRNA_CLEAVAGE_INVOLVED_IN_MRNA_PROCESSING	GOBP_MRNA_CLEAVAGE_INVOLVED_IN_MRNA_PROCESSING	5/32	14/17872	2.62485e-11	1.12344e-09	6.6312e-10	CPSF1/CPSF7/CPSF2/FIP1L1/CSTF2T	5	GOBP_MITOCHONDRIAL_ELECTRON_TRANSPORT_NADH_TO_UBIQUINONE	GOBP_MITOCHONDRIAL_ELECTRON_TRANSPORT_NADH_TO_UBIQUINONE	16/44	51/17872	5.51988e-31	1.17021e-29	9.87767e-30	NDUFS6/NDUFB10/NDUFB9/NDUFV1/NDUFS4/NDUFA9/NDUFA10/NDUFB4/NDUFV3/NDUFS3/NDUFS1/NDUFB5/NDUFA4/NDUFAB1/NDUFA3/NDUFS8
0.82948	1.81827e-06	IL17RD	0.698769	0.000297293	EIF3K	0.489548	0.0242913	NUP188	-0.552914	0.0140753	NUP188	0.591432	0.00973191	MKKS	GOBP_MATURATION_OF_SSU_RRNA	GOBP_MATURATION_OF_SSU_RRNA	12/55	50/17872	2.21582e-20	9.49108e-19	7.96916e-19	UTP23/WDR3/TSR1/RIOK2/NOB1/UTP6/UTP3/RRS1/KRI1/TSR2/DDX52/BYSL	12	GOBP_RRNA_METABOLIC_PROCESS	GOBP_RRNA_METABOLIC_PROCESS	44741	263/17872	3.42924e-06	4.57232e-05	2.40648e-05	MRPL1/GAR1/EXOSC2/MRPL44/RPL7L1/RPP38	6	GOBP_TRANSCRIPTION_INITIATION_FROM_RNA_POLYMERASE_II_PROMOTER	GOBP_TRANSCRIPTION_INITIATION_FROM_RNA_POLYMERASE_II_PROMOTER	7/32	80/17872	8.47066e-11	3.0212e-09	1.7833e-09	GTF2H2/TAF8/TAF3/TAF2/GTF2F1/POLR2D/GTF2F2	7	GOBP_AEROBIC_RESPIRATION	GOBP_AEROBIC_RESPIRATION	21/44	187/17872	1.3373e-30	2.36257e-29	1.99422e-29	NDUFS6/UQCR10/NDUFB10/NDUFB9/UQCRFS1/NDUFV1/NDUFS4/NDUFA9/NDUFA10/COA6/NDUFB4/NDUFV3/NDUFS3/NDUFS1/NDUFB5/NDUFA4/NDUFAB1/SDHB/UQCRC1/NDUFA3/NDUFS8
0.682645	0.000464273	CDC23	0.571067	0.0055049	RPS5	0.439873	0.0460011	TSTD1	-0.523011	0.0215767	CCNL1	-0.525012	0.0252727	OSGEP	GOBP_RIBOSOMAL_SMALL_SUBUNIT_BIOGENESIS	GOBP_RIBOSOMAL_SMALL_SUBUNIT_BIOGENESIS	13/55	73/17872	3.61806e-20	1.32834e-18	1.11534e-18	UTP23/SURF6/WDR3/TSR1/RIOK2/NOB1/UTP6/UTP3/RRS1/KRI1/TSR2/DDX52/BYSL	13	GOBP_RNA_MODIFICATION	GOBP_RNA_MODIFICATION	44680	166/17872	0.000142223	0.00162541	0.000855478	GAR1/ELP3/FTSJ1/TRUB2	4	GOBP_RNA_POLYADENYLATION	GOBP_RNA_POLYADENYLATION	6/32	48/17872	2.33345e-10	7.1337e-09	4.21074e-09	CPSF1/CPSF7/CPSF2/FIP1L1/CPSF3/NELFE	6	GOBP_CELLULAR_RESPIRATION	GOBP_CELLULAR_RESPIRATION	21/44	231/17872	1.34649e-28	2.03897e-27	1.72108e-27	NDUFS6/UQCR10/NDUFB10/NDUFB9/UQCRFS1/NDUFV1/NDUFS4/NDUFA9/NDUFA10/COA6/NDUFB4/NDUFV3/NDUFS3/NDUFS1/NDUFB5/NDUFA4/NDUFAB1/SDHB/UQCRC1/NDUFA3/NDUFS8
0.72948	0.000116985	CDC123	0.563608	0.00630231	2022-09-15	0.557642	0.00862524	ETNK1	-0.57621	0.00981894	CHST15	0.477299	0.0451753	UBE2F	GOBP_MATURATION_OF_LSU_RRNA	GOBP_MATURATION_OF_LSU_RRNA	9/55	28/17872	8.21409e-17	2.63878e-15	2.21564e-15	NSA2/RPF1/RRP15/GTPBP4/MAK16/PES1/RPF2/FTSJ3/WDR12	9	GOBP_TRNA_METABOLIC_PROCESS	GOBP_TRNA_METABOLIC_PROCESS	44680	185/17872	0.000215586	0.00215586	0.00113466	ELP3/EXOSC2/FTSJ1/RPP38	4	GOBP_TRANSCRIPTION_ELONGATION_FROM_RNA_POLYMERASE_II_PROMOTER	GOBP_TRANSCRIPTION_ELONGATION_FROM_RNA_POLYMERASE_II_PROMOTER	6/32	65/17872	1.53762e-09	4.11314e-08	2.42782e-08	CCNK/NELFCD/NELFA/GTF2F1/NELFE/GTF2F2	6	GOBP_ENERGY_DERIVATION_BY_OXIDATION_OF_ORGANIC_COMPOUNDS	GOBP_ENERGY_DERIVATION_BY_OXIDATION_OF_ORGANIC_COMPOUNDS	21/44	321/17872	1.57723e-25	2.08983e-24	1.76401e-24	NDUFS6/UQCR10/NDUFB10/NDUFB9/UQCRFS1/NDUFV1/NDUFS4/NDUFA9/NDUFA10/COA6/NDUFB4/NDUFV3/NDUFS3/NDUFS1/NDUFB5/NDUFA4/NDUFAB1/SDHB/UQCRC1/NDUFA3/NDUFS8
0.675162	0.000565779	COMMD8	0.639329	0.00135792	COMMD8	0.552493	0.00939743	TMEM33	-0.518553	0.0229239	MKKS	-0.609922	0.00719489	NDRG2	GOBP_MATURATION_OF_5_8S_RRNA	GOBP_MATURATION_OF_5_8S_RRNA	9/55	35/17872	8.26169e-16	2.35917e-14	1.98087e-14	NSA2/RPF1/RRP15/MAK16/PES1/FTSJ3/WDR12/RRS1/KRI1	9	GOBP_POSITIVE_REGULATION_OF_MITOCHONDRIAL_TRANSLATION	GOBP_POSITIVE_REGULATION_OF_MITOCHONDRIAL_TRANSLATION	2/29	15/17872	0.000263473	0.00234198	0.00123262	MRPS27/TRUB2	2	GOBP_DNA_TEMPLATED_TRANSCRIPTION_INITIATION	GOBP_DNA_TEMPLATED_TRANSCRIPTION_INITIATION	7/32	134/17872	3.27517e-09	7.78762e-08	4.59672e-08	GTF2H2/TAF8/TAF3/TAF2/GTF2F1/POLR2D/GTF2F2	7	GOBP_NADH_DEHYDROGENASE_COMPLEX_ASSEMBLY	GOBP_NADH_DEHYDROGENASE_COMPLEX_ASSEMBLY	14/44	58/17872	2.8111e-25	3.19217e-24	2.69448e-24	NDUFB10/NDUFB9/NDUFS4/NDUFA9/NDUFA10/NDUFA13/NDUFA11/NDUFB4/NDUFS3/NDUFS1/NDUFB5/NDUFAB1/NDUFA3/NDUFS8
0.813609	4.12731e-06	C1orf56	0.608704	0.00264476	DDI2	0.448156	0.0416031	MRPL42	-0.484245	0.0356439	CHPF	0.510851	0.0302739	RMDN1	GOBP_MATURATION_OF_SSU_RRNA_FROM_TRICISTRONIC_RRNA_TRANSCRIPT_SSU_RRNA_5_8S_RRNA_LSU_RRNA	GOBP_MATURATION_OF_SSU_RRNA_FROM_TRICISTRONIC_RRNA_TRANSCRIPT_SSU_RRNA_5_8S_RRNA_LSU_RRNA	8/55	37/17872	1.70407e-13	4.37947e-12	3.67721e-12	UTP23/TSR1/UTP6/UTP3/RRS1/KRI1/TSR2/BYSL	8	GOBP_PSEUDOURIDINE_SYNTHESIS	GOBP_PSEUDOURIDINE_SYNTHESIS	2/29	18/17872	0.00038276	0.00306208	0.00161162	GAR1/TRUB2	2	GOBP_DNA_TEMPLATED_TRANSCRIPTION_ELONGATION	GOBP_DNA_TEMPLATED_TRANSCRIPTION_ELONGATION	6/32	83/17872	6.87004e-09	1.47019e-07	8.67794e-08	CCNK/NELFCD/NELFA/GTF2F1/NELFE/GTF2F2	6	GOBP_ATP_METABOLIC_PROCESS	GOBP_ATP_METABOLIC_PROCESS	20/44	273/17872	3.01148e-25	3.19217e-24	2.69448e-24	NDUFS6/UQCR10/NDUFB10/NDUFB9/UQCRFS1/NDUFV1/NDUFS4/NDUFA9/NDUFA10/COA6/NDUFB4/NDUFV3/NDUFS3/NDUFS1/NDUFB5/NDUFA4/NDUFAB1/UQCRC1/NDUFA3/NDUFS8
0.671231	0.000626327	SWI5	0.664602	0.00074104	FAM219B	0.44084	0.04547	CYP20A1	-0.46229	0.0462805	TNFRSF10D	0.504146	0.032894	SESTD1	GOBP_PROTEIN_LOCALIZATION_TO_NUCLEOLUS	GOBP_PROTEIN_LOCALIZATION_TO_NUCLEOLUS	6/55	15/17872	3.14128e-12	7.33916e-11	6.16231e-11	NVL/RPF2/POLR1A/RRS1/PINX1/BYSL	6	GOBP_RRNA_CATABOLIC_PROCESS	GOBP_RRNA_CATABOLIC_PROCESS	2/29	21/17872	0.000523774	0.00380926	0.00200488	EXOSC2/MRPL44	2	GOBP_REGULATION_OF_TRANSCRIPTION_ELONGATION_FROM_RNA_POLYMERASE_II_PROMOTER	GOBP_REGULATION_OF_TRANSCRIPTION_ELONGATION_FROM_RNA_POLYMERASE_II_PROMOTER	5/32	41/17872	9.49672e-09	1.84754e-07	1.09053e-07	CCNK/NELFCD/NELFA/GTF2F1/NELFE	5	GOBP_MITOCHONDRIAL_RESPIRATORY_CHAIN_COMPLEX_ASSEMBLY	GOBP_MITOCHONDRIAL_RESPIRATORY_CHAIN_COMPLEX_ASSEMBLY	15/44	94/17872	4.11038e-24	3.96091e-23	3.34337e-23	NDUFB10/NDUFB9/UQCRFS1/NDUFS4/NDUFA9/NDUFA10/NDUFA13/NDUFA11/NDUFB4/NDUFS3/NDUFS1/NDUFB5/NDUFAB1/NDUFA3/NDUFS8
0.729893	0.000115429	H1F0	0.615997	0.0022704	NDUFS4	0.487639	0.0249363	XRN1	-0.568205	0.0111443	KAT2A	0.476404	0.0456375	SDR39U1	GOBP_MATURATION_OF_LSU_RRNA_FROM_TRICISTRONIC_RRNA_TRANSCRIPT_SSU_RRNA_5_8S_RRNA_LSU_RRNA	GOBP_MATURATION_OF_LSU_RRNA_FROM_TRICISTRONIC_RRNA_TRANSCRIPT_SSU_RRNA_5_8S_RRNA_LSU_RRNA	5/55	15/17872	6.72047e-10	1.4393e-08	1.20851e-08	GTPBP4/PES1/RPF2/FTSJ3/WDR12	5	GOBP_MATURATION_OF_LSU_RRNA	GOBP_MATURATION_OF_LSU_RRNA	2/29	28/17872	0.000936178	0.00576109	0.00303215	MRPL1/RPL7L1	2	GOBP_REGULATION_OF_DNA_TEMPLATED_TRANSCRIPTION_ELONGATION	GOBP_REGULATION_OF_DNA_TEMPLATED_TRANSCRIPTION_ELONGATION	5/32	57/17872	5.20013e-08	9.27357e-07	5.47382e-07	CCNK/NELFCD/NELFA/GTF2F1/NELFE	5	GOBP_GENERATION_OF_PRECURSOR_METABOLITES_AND_ENERGY	GOBP_GENERATION_OF_PRECURSOR_METABOLITES_AND_ENERGY	22/44	494/17872	3.90835e-23	3.45237e-22	2.91412e-22	NDUFS6/UQCR10/NDUFB10/NDUFB9/UQCRFS1/NDUFV1/NDUFS4/NDUFA9/NDUFA10/NDUFA13/COA6/NDUFB4/NDUFV3/NDUFS3/NDUFS1/NDUFB5/NDUFA4/NDUFAB1/SDHB/UQCRC1/NDUFA3/NDUFS8
0.662248	0.000785869	DLAT	0.633929	0.00153505	TSTD1	0.676446	0.00076006	SMU1	-0.533233	0.0187231	ANKRD10	-0.642393	0.00404258	ACTB	GOBP_MATURATION_OF_5_8S_RRNA_FROM_TRICISTRONIC_RRNA_TRANSCRIPT_SSU_RRNA_5_8S_RRNA_LSU_RRNA	GOBP_MATURATION_OF_5_8S_RRNA_FROM_TRICISTRONIC_RRNA_TRANSCRIPT_SSU_RRNA_5_8S_RRNA_LSU_RRNA	5/55	24/17872	9.31431e-09	1.84137e-07	1.5461e-07	PES1/FTSJ3/WDR12/RRS1/KRI1	5	GOBP_REGULATION_OF_MITOCHONDRIAL_GENE_EXPRESSION	GOBP_REGULATION_OF_MITOCHONDRIAL_GENE_EXPRESSION	2/29	28/17872	0.000936178	0.00576109	0.00303215	MRPS27/TRUB2	2	GOBP_RNA_PHOSPHODIESTER_BOND_HYDROLYSIS	GOBP_RNA_PHOSPHODIESTER_BOND_HYDROLYSIS	6/32	147/17872	2.12333e-07	3.49533e-06	2.06316e-06	CPSF1/CPSF7/CPSF2/FIP1L1/CPSF3/CSTF2T	6	GOBP_MITOCHONDRIAL_TRANSLATION	GOBP_MITOCHONDRIAL_TRANSLATION	6/44	72/17872	2.16208e-08	1.76293e-07	1.48807e-07	MRPS6/MRPS14/MRPS2/MRPS28/GFM1/MRPS18B
0.700397	0.000283763	RNASEK	0.57488	0.00513084	TMEM33	0.57626	0.00625366	MAPK3	-0.526721	0.0205038	IFRD1	0.512676	0.0295897	AFMID	GOBP_POSITIVE_REGULATION_OF_RRNA_PROCESSING	GOBP_POSITIVE_REGULATION_OF_RRNA_PROCESSING	4/55	10/17872	1.66246e-08	3.00993e-07	2.52728e-07	RIOK2/DIMT1/WDR43/WDR75	4	GOBP_TRNA_PROCESSING	GOBP_TRNA_PROCESSING	44649	125/17872	0.00106859	0.00610621	0.00321379	ELP3/FTSJ1/RPP38	3	GOBP_RNA_SPLICING	GOBP_RNA_SPLICING	8/32	434/17872	7.14913e-07	1.0928e-05	6.45035e-06	USP39/U2AF1L4/SLU7/SRSF4/SNRPN/THOC3/CASC3/SYF2	8	GOBP_MITOCHONDRIAL_GENE_EXPRESSION	GOBP_MITOCHONDRIAL_GENE_EXPRESSION	6/44	104/17872	1.9806e-07	1.4996e-06	1.2658e-06	MRPS6/MRPS14/MRPS2/MRPS28/GFM1/MRPS18B
0.797553	8.77947e-06	FAM219B	0.608006	0.00268312	CASP3	0.498032	0.0215838	MKKS	-0.470005	0.042298	FARSA	0.510257	0.0304993	NFX1	GOBP_CLEAVAGE_INVOLVED_IN_RRNA_PROCESSING	GOBP_CLEAVAGE_INVOLVED_IN_RRNA_PROCESSING	5/55	27/17872	1.75677e-08	3.00993e-07	2.52728e-07	UTP23/TSR1/NOB1/RRS1/KRI1	5	GOBP_NCRNA_CATABOLIC_PROCESS	GOBP_NCRNA_CATABOLIC_PROCESS	2/29	44/17872	0.00230555	0.0122963	0.00647172	EXOSC2/MRPL44	2	GOBP_RNA_SPLICING_VIA_TRANSESTERIFICATION_REACTIONS	GOBP_RNA_SPLICING_VIA_TRANSESTERIFICATION_REACTIONS	7/32	322/17872	1.31969e-06	1.88276e-05	1.11132e-05	USP39/U2AF1L4/SLU7/SRSF4/SNRPN/CASC3/SYF2	7	GOBP_MITOCHONDRIAL_ELECTRON_TRANSPORT_UBIQUINOL_TO_CYTOCHROME_C	GOBP_MITOCHONDRIAL_ELECTRON_TRANSPORT_UBIQUINOL_TO_CYTOCHROME_C	2/44	11/17872	0.000321245	0.00227013	0.0019162	UQCR10/UQCRFS1
0.75228	5.38482e-05	NDUFS4	0.559431	0.0067892	MRPL42	0.523095	0.0149638	BOLA2B	-0.488535	0.033807	AHNAK	0.528802	0.0240506	SIL1	GOBP_ENDONUCLEOLYTIC_CLEAVAGE_INVOLVED_IN_RRNA_PROCESSING	GOBP_ENDONUCLEOLYTIC_CLEAVAGE_INVOLVED_IN_RRNA_PROCESSING	4/55	15/17872	1.06832e-07	1.716e-06	1.44083e-06	UTP23/TSR1/RRS1/KRI1	4	GOBP_RIBOSOMAL_LARGE_SUBUNIT_BIOGENESIS	GOBP_RIBOSOMAL_LARGE_SUBUNIT_BIOGENESIS	2/29	72/17872	0.00605686	0.0302843	0.0159391	MRPL1/RPL7L1	2	GOBP_NEGATIVE_REGULATION_OF_DNA_TEMPLATED_TRANSCRIPTION_ELONGATION	GOBP_NEGATIVE_REGULATION_OF_DNA_TEMPLATED_TRANSCRIPTION_ELONGATION	3/32	19/17872	4.95507e-06	6.6274e-05	3.91189e-05	NELFCD/NELFA/NELFE	3	GOBP_PROTON_TRANSMEMBRANE_TRANSPORT	GOBP_PROTON_TRANSMEMBRANE_TRANSPORT	4/44	153/17872	0.000537113	0.00355837	0.00300359	UQCR10/UQCRFS1/NDUFA4/UQCRC1
0.722612	0.000145624	ZNF248	0.548456	0.0082187	CYP20A1	0.664339	0.00102096	CUEDC2	0.559313	0.0127817	PKM	-0.569689	0.013585	DPYSL2	GOBP_REGULATION_OF_RRNA_PROCESSING	GOBP_REGULATION_OF_RRNA_PROCESSING	4/55	16/17872	1.42118e-07	2.14849e-06	1.80398e-06	RIOK2/DIMT1/WDR43/WDR75	4	GOBP_NUCLEIC_ACID_PHOSPHODIESTER_BOND_HYDROLYSIS	GOBP_NUCLEIC_ACID_PHOSPHODIESTER_BOND_HYDROLYSIS	44649	262/17872	0.0085883	0.0396753	0.0208817	EXOSC2/MRPL44/RPP38	3	GOBP_NUCLEIC_ACID_PHOSPHODIESTER_BOND_HYDROLYSIS	GOBP_NUCLEIC_ACID_PHOSPHODIESTER_BOND_HYDROLYSIS	6/32	262/17872	6.16808e-06	7.76453e-05	4.58309e-05	CPSF1/CPSF7/CPSF2/FIP1L1/CPSF3/CSTF2T	6	GOBP_REACTIVE_OXYGEN_SPECIES_METABOLIC_PROCESS	GOBP_REACTIVE_OXYGEN_SPECIES_METABOLIC_PROCESS	4/44	231/17872	0.00246161	0.0153488	0.0129558	NDUFS4/NDUFA13/NDUFS3/NDUFS1
0.740215	8.19822e-05	TMEM33	0.544766	0.00875177	LARP7	0.492206	0.0234156	GRIPAP1	-0.57877	0.00942302	PXDC1	0.619755	0.00608174	CLPP	GOBP_TRANSCRIPTION_BY_RNA_POLYMERASE_I	GOBP_TRANSCRIPTION_BY_RNA_POLYMERASE_I	5/55	54/17872	6.4618e-07	9.20454e-06	7.72857e-06	DHX33/LYAR/POLR1A/WDR43/WDR75	5	GOBP_TRNA_MODIFICATION	GOBP_TRNA_MODIFICATION	2/29	88/17872	0.00892694	0.0396753	0.0208817	ELP3/FTSJ1	2	GOBP_RNA_POLYMERASE_II_PREINITIATION_COMPLEX_ASSEMBLY	GOBP_RNA_POLYMERASE_II_PREINITIATION_COMPLEX_ASSEMBLY	3/32	30/17872	2.04851e-05	0.000243545	0.000143755	TAF8/TAF3/TAF2	3	GOBP_CYTOCHROME_COMPLEX_ASSEMBLY	GOBP_CYTOCHROME_COMPLEX_ASSEMBLY	2/44	36/17872	0.00353871	0.020839	0.0175901	UQCRFS1/COA6
0.702072	0.0002704	NT5C	0.614748	0.00233114	B3GALNT1	0.619759	0.00273032	NDUFA12	-0.750846	0.000211866	GGPS1	0.507519	0.0315552	RP11-20O24.1	GOBP_POSITIVE_REGULATION_OF_TRANSCRIPTION_BY_RNA_POLYMERASE_I	GOBP_POSITIVE_REGULATION_OF_TRANSCRIPTION_BY_RNA_POLYMERASE_I	4/55	23/17872	6.80491e-07	9.20454e-06	7.72857e-06	DHX33/LYAR/WDR43/WDR75	4	GOBP_RRNA_3_END_PROCESSING	GOBP_RRNA_3_END_PROCESSING	44590	10/17872	0.0161126	0.0641988	0.0337888	EXOSC2	1	GOBP_MRNA_TRANSCRIPTION	GOBP_MRNA_TRANSCRIPTION	3/32	41/17872	5.3071e-05	0.000597747	0.000352827	TAF8/TAF3/TAF2	3	GOBP_NEGATIVE_REGULATION_OF_INTRINSIC_APOPTOTIC_SIGNALING_PATHWAY	GOBP_NEGATIVE_REGULATION_OF_INTRINSIC_APOPTOTIC_SIGNALING_PATHWAY	2/44	102/17872	0.0261168	0.145704	0.122988	NDUFA13/NDUFS3
0.72873	0.000119855	CYP20A1	0.550082	0.00799245	BOLA2B	0.680657	0.000683767	NUDT21	-0.536806	0.0177995	IRF2BP2	-0.534168	0.0223996	CEP290	GOBP_REGULATION_OF_TRANSCRIPTION_BY_RNA_POLYMERASE_I	GOBP_REGULATION_OF_TRANSCRIPTION_BY_RNA_POLYMERASE_I	4/55	33/17872	3.07364e-06	3.94963e-05	3.3163e-05	DHX33/LYAR/WDR43/WDR75	4	GOBP_RRNA_PSEUDOURIDINE_SYNTHESIS	GOBP_RRNA_PSEUDOURIDINE_SYNTHESIS	44590	10/17872	0.0161126	0.0641988	0.0337888	GAR1	1	GOBP_TRANSCRIPTION_PREINITIATION_COMPLEX_ASSEMBLY	GOBP_TRANSCRIPTION_PREINITIATION_COMPLEX_ASSEMBLY	3/32	42/17872	5.70839e-05	0.000610798	0.00036053	TAF8/TAF3/TAF2	3	GOBP_PROTEIN_INSERTION_INTO_MITOCHONDRIAL_INNER_MEMBRANE	GOBP_PROTEIN_INSERTION_INTO_MITOCHONDRIAL_INNER_MEMBRANE	1/44	13/17872	0.0315473	0.167201	0.141133	NDUFA13
0.70437	0.00025295	SMU1	0.588572	0.00395732	DHX40	0.527396	0.014014	HSPA13	-0.542485	0.0164066	LRIG1	0.507673	0.0314948	RTCA	GOBP_RNA_PHOSPHODIESTER_BOND_HYDROLYSIS_ENDONUCLEOLYTIC	GOBP_RNA_PHOSPHODIESTER_BOND_HYDROLYSIS_ENDONUCLEOLYTIC	5/55	78/17872	4.07874e-06	4.99161e-05	4.19119e-05	UTP23/TSR1/NOB1/RRS1/KRI1	5	GOBP_NUCLEAR_TRANSCRIBED_MRNA_CATABOLIC_PROCESS_EXONUCLEOLYTIC_3_5	GOBP_NUCLEAR_TRANSCRIBED_MRNA_CATABOLIC_PROCESS_EXONUCLEOLYTIC_3_5	44590	11/17872	0.01771	0.0641988	0.0337888	EXOSC2	1	GOBP_POSITIVE_REGULATION_OF_DNA_TEMPLATED_TRANSCRIPTION_INITIATION	GOBP_POSITIVE_REGULATION_OF_DNA_TEMPLATED_TRANSCRIPTION_INITIATION	3/32	47/17872	8.01398e-05	0.000816663	0.000482044	TAF8/TAF3/TAF2	3	GOBP_UBIQUINONE_METABOLIC_PROCESS	GOBP_UBIQUINONE_METABOLIC_PROCESS	1/44	18/17872	0.0434201	0.219168	0.184998	NDUFA9
0.751965	5.44584e-05	DHX40	0.629786	0.00168386	CUEDC2	0.457915	0.0368482	IFRD1	-0.684404	0.00122827	ZNF32	0.476336	0.0456728	PMM1	GOBP_RIBOSOMAL_SUBUNIT_EXPORT_FROM_NUCLEUS	GOBP_RIBOSOMAL_SUBUNIT_EXPORT_FROM_NUCLEUS	3/55	14/17872	9.80064e-06	0.000114489	9.61307e-05	RIOK2/LSG1/RRS1	3	GOBP_EXONUCLEOLYTIC_CATABOLISM_OF_DEADENYLATED_MRNA	GOBP_EXONUCLEOLYTIC_CATABOLISM_OF_DEADENYLATED_MRNA	44590	13/17872	0.0208972	0.0641988	0.0337888	EXOSC2	1	GOBP_REGULATION_OF_DNA_TEMPLATED_TRANSCRIPTION_INITIATION	GOBP_REGULATION_OF_DNA_TEMPLATED_TRANSCRIPTION_INITIATION	3/32	57/17872	0.000142865	0.00138969	0.000820278	TAF8/TAF3/TAF2	3
0.661877	0.000793142	CUEDC2	0.583145	0.00439224	PGRMC2	0.574037	0.00650475	BZW1	-0.50571	0.0271787	C19orf12	-0.53967	0.0208003	GREM1	GOBP_RRNA_METHYLATION	GOBP_RRNA_METHYLATION	3/55	26/17872	6.8196e-05	0.000762016	0.000639825	FBL/DIMT1/FTSJ3	3	GOBP_TRNA_5_LEADER_REMOVAL	GOBP_TRNA_5_LEADER_REMOVAL	44590	13/17872	0.0208972	0.0641988	0.0337888	RPP38	1	GOBP_REGULATION_OF_MRNA_METABOLIC_PROCESS	GOBP_REGULATION_OF_MRNA_METABOLIC_PROCESS	5/32	293/17872	0.000160315	0.0014844	0.000876182	CPSF7/SRSF4/NELFE/CASC3/POLR2D	5
0.702595	0.000266339	GRIPAP1	0.58591	0.0041659	SYNGR1	0.486821	0.0252168	CARD16	-0.473453	0.0406055	KBTBD2	0.485497	0.041106	MBD1	GOBP_RIBOSOMAL_LARGE_SUBUNIT_ASSEMBLY	GOBP_RIBOSOMAL_LARGE_SUBUNIT_ASSEMBLY	3/55	27/17872	7.65534e-05	0.00081976	0.000688309	RPF2/RRS1/MRTO4	3	GOBP_TRNA_CATABOLIC_PROCESS	GOBP_TRNA_CATABOLIC_PROCESS	44590	13/17872	0.0208972	0.0641988	0.0337888	EXOSC2	1	GOBP_NUCLEOTIDE_EXCISION_REPAIR	GOBP_NUCLEOTIDE_EXCISION_REPAIR	3/32	60/17872	0.000166475	0.0014844	0.000876182	GTF2H2/GTF2H3/MNAT1	3
0.718081	0.000167685	UBE2F	0.693804	0.000342051	NUDT21	0.559316	0.00838568	CHRAC1	-0.66869	0.00174709	TRIM8	-0.525368	0.025156	SH3GL3	GOBP_RNA_PHOSPHODIESTER_BOND_HYDROLYSIS	GOBP_RNA_PHOSPHODIESTER_BOND_HYDROLYSIS	5/55	147/17872	8.78549e-05	0.000903149	0.000758327	UTP23/TSR1/NOB1/RRS1/KRI1	5	GOBP_POSITIVE_REGULATION_OF_TRANSLATION	GOBP_POSITIVE_REGULATION_OF_TRANSLATION	2/29	141/17872	0.0218311	0.0641988	0.0337888	MRPS27/TRUB2	2	GOBP_REGULATION_OF_HELICASE_ACTIVITY	GOBP_REGULATION_OF_HELICASE_ACTIVITY	2/32	12/17872	0.000202709	0.00173519	0.00102421	GTF2H2/MNAT1	2
0.711125	0.000207164	NUDT21	0.573617	0.00525231	ARPC5L	0.51381	0.0171917	IKZF1	-0.617104	0.00488238	HPS1	0.516405	0.0282288	UBLCP1	GOBP_RNA_METHYLATION	GOBP_RNA_METHYLATION	4/55	83/17872	0.000123159	0.00121738	0.00102217	FBL/DIMT1/FTSJ3/NSUN6	4	GOBP_SNO_S_RNA_PROCESSING	GOBP_SNO_S_RNA_PROCESSING	44590	14/17872	0.0224871	0.0641988	0.0337888	EXOSC2	1	GOBP_PHOSPHORYLATION_OF_RNA_POLYMERASE_II_C_TERMINAL_DOMAIN	GOBP_PHOSPHORYLATION_OF_RNA_POLYMERASE_II_C_TERMINAL_DOMAIN	2/32	13/17872	0.000239297	0.0019696	0.00116258	GTF2H3/CCNK	2
0.708507	0.000223981	PXMP4	0.695273	0.000328244	HSPA13	0.507743	0.0187862	SLC44A1	-0.53671	0.0178238	MYLIP	0.715361	0.00084527	NRAS	GOBP_RRNA_MODIFICATION	GOBP_RRNA_MODIFICATION	3/55	37/17872	0.000198975	0.00189395	0.00159025	FBL/DIMT1/FTSJ3	3	GOBP_RNA_PHOSPHODIESTER_BOND_HYDROLYSIS	GOBP_RNA_PHOSPHODIESTER_BOND_HYDROLYSIS	2/29	147/17872	0.0235942	0.0641988	0.0337888	EXOSC2/RPP38	2	GOBP_POSITIVE_REGULATION_OF_TRANSCRIPTION_ELONGATION_FROM_RNA_POLYMERASE_II_PROMOTER	GOBP_POSITIVE_REGULATION_OF_TRANSCRIPTION_ELONGATION_FROM_RNA_POLYMERASE_II_PROMOTER	2/32	19/17872	0.000521104	0.00413023	0.00243791	CCNK/GTF2F1	2
0.669795	0.000649794	AIFM1	0.598722	0.00324026	PDHX	-0.538499	0.0117861	EMP1	-0.545499	0.0157033	NID1	0.702831	0.00114154	IPO7	GOBP_PROTEIN_LOCALIZATION_TO_NUCLEUS	GOBP_PROTEIN_LOCALIZATION_TO_NUCLEUS	6/55	294/17872	0.000277399	0.00254613	0.00213785	NVL/RPF2/POLR1A/RRS1/PINX1/BYSL	6	GOBP_MATURATION_OF_LSU_RRNA_FROM_TRICISTRONIC_RRNA_TRANSCRIPT_SSU_RRNA_5_8S_RRNA_LSU_RRNA	GOBP_MATURATION_OF_LSU_RRNA_FROM_TRICISTRONIC_RRNA_TRANSCRIPT_SSU_RRNA_5_8S_RRNA_LSU_RRNA	44590	15/17872	0.0240745	0.0641988	0.0337888	RPL7L1	1	GOBP_RIBONUCLEOPROTEIN_COMPLEX_SUBUNIT_ORGANIZATION	GOBP_RIBONUCLEOPROTEIN_COMPLEX_SUBUNIT_ORGANIZATION	4/32	214/17872	0.000552542	0.004223	0.00249267	CPSF7/USP39/SLU7/POLR2D	4
0.731763	0.000108617	MEX3C	0.580844	0.00458829	TMED4	0.662247	0.00107299	CHMP3	-0.581233	0.00905439	AXIN2	0.473038	0.047408	MRI1	GOBP_REGULATION_OF_PROTEIN_LOCALIZATION_TO_NUCLEUS	GOBP_REGULATION_OF_PROTEIN_LOCALIZATION_TO_NUCLEUS	4/55	132/17872	0.000724424	0.0064199	0.00539045	NVL/POLR1A/PINX1/BYSL	4	GOBP_RNA_SURVEILLANCE	GOBP_RNA_SURVEILLANCE	44590	15/17872	0.0240745	0.0641988	0.0337888	EXOSC2	1	GOBP_REGULATION_OF_MRNA_POLYADENYLATION	GOBP_REGULATION_OF_MRNA_POLYADENYLATION	2/32	20/17872	0.000578358	0.00426788	0.00251916	CPSF7/NELFE	2
0.668392	0.000673445	KARS	0.584552	0.00427583	PXMP4	0.521716	0.015279	ABI3	-0.469224	0.0426889	FOXO1	0.503425	0.033186	GALNT15	GOBP_RIBOSOME_ASSEMBLY	GOBP_RIBOSOME_ASSEMBLY	3/55	62/17872	0.000917253	0.0078578	0.00659779	RPF2/RRS1/MRTO4	3	GOBP_TRNA_WOBBLE_URIDINE_MODIFICATION	GOBP_TRNA_WOBBLE_URIDINE_MODIFICATION	44590	15/17872	0.0240745	0.0641988	0.0337888	ELP3	1	GOBP_DNA_GEOMETRIC_CHANGE	GOBP_DNA_GEOMETRIC_CHANGE	3/32	96/17872	0.000665352	0.00474618	0.00280148	GTF2H2/MNAT1/GTF2F2	3
0.730789	0.000112122	ARHGEF9	0.558933	0.00684923	BZW1	0.459482	0.0361261	PKM	-0.467275	0.0436761	COL6A1	0.490935	0.0385657	RP11-156G14.6	GOBP_NUCLEIC_ACID_PHOSPHODIESTER_BOND_HYDROLYSIS	GOBP_NUCLEIC_ACID_PHOSPHODIESTER_BOND_HYDROLYSIS	5/55	262/17872	0.00124681	0.0103365	0.00867901	UTP23/TSR1/NOB1/RRS1/KRI1	5	GOBP_TRNA_5_END_PROCESSING	GOBP_TRNA_5_END_PROCESSING	44590	16/17872	0.0256595	0.0660409	0.0347584	RPP38	1	GOBP_MAINTENANCE_OF_PROTEIN_LOCATION_IN_NUCLEUS	GOBP_MAINTENANCE_OF_PROTEIN_LOCATION_IN_NUCLEUS	2/32	23/17872	0.000767551	0.00529858	0.00312754	TAF8/TAF3	2
0.673063	0.000597445	INTS4	0.667811	0.000683435	SCD5	0.460918	0.0354745	MAF1	-0.733923	0.000347604	DCN	0.726297	0.000641995	ALG13	GOBP_RNA_MODIFICATION	GOBP_RNA_MODIFICATION	4/55	166/17872	0.00169334	0.0135996	0.0114189	FBL/DIMT1/FTSJ3/NSUN6	4	GOBP_MITOCHONDRIAL_TRANSCRIPTION	GOBP_MITOCHONDRIAL_TRANSCRIPTION	44590	17/17872	0.0272419	0.0660409	0.0347584	MRPL12	1	GOBP_HISTONE_MRNA_METABOLIC_PROCESS	GOBP_HISTONE_MRNA_METABOLIC_PROCESS	2/32	24/17872	0.000836393	0.00559338	0.00330155	CPSF2/CPSF3	2
0.682566	0.000465253	TMEM184C	0.632754	0.00157607	CARD16	0.438237	0.0469107	POLR2J	-0.503647	0.027916	ZDHHC4	0.491686	0.0382244	BZW2	GOBP_BLASTOCYST_FORMATION	GOBP_BLASTOCYST_FORMATION	2/55	43/17872	0.0077451	0.0603179	0.0506458	WDR74/BYSL	2	GOBP_SNO_S_RNA_METABOLIC_PROCESS	GOBP_SNO_S_RNA_METABOLIC_PROCESS	44590	17/17872	0.0272419	0.0660409	0.0347584	EXOSC2	1	GOBP_PROTEIN_DNA_COMPLEX_SUBUNIT_ORGANIZATION	GOBP_PROTEIN_DNA_COMPLEX_SUBUNIT_ORGANIZATION	4/32	254/17872	0.00104769	0.00667249	0.00393851	SSRP1/TAF8/TAF3/TAF2	4
0.790134	1.21719e-05	C2orf49	0.537475	0.0098888	NDRG2	0.456389	0.0375626	RBM6	0.456436	0.0494888	RPS8	0.651226	0.0034172	TLK1	GOBP_REGULATION_OF_TELOMERASE_ACTIVITY	GOBP_REGULATION_OF_TELOMERASE_ACTIVITY	2/55	50/17872	0.0103637	0.0783372	0.0657756	NVL/PINX1	2	GOBP_TRNA_WOBBLE_BASE_MODIFICATION	GOBP_TRNA_WOBBLE_BASE_MODIFICATION	44590	18/17872	0.0288218	0.067554	0.0355547	ELP3	1	GOBP_POSITIVE_REGULATION_OF_HISTONE_H3_K4_METHYLATION	GOBP_POSITIVE_REGULATION_OF_HISTONE_H3_K4_METHYLATION	2/32	27/17872	0.00106011	0.00667249	0.00393851	NELFA/NELFE	2
0.689615	0.000384205	ACOX1	0.594611	0.00351627	DDIT4	0.602255	0.00386469	MLLT6	-0.470894	0.0418567	DENND5A	0.491988	0.0380876	ZNF532	GOBP_MITOTIC_METAPHASE_PLATE_CONGRESSION	GOBP_MITOTIC_METAPHASE_PLATE_CONGRESSION	2/55	53/17872	0.0115898	0.085102	0.0714557	RRS1/PINX1	2	GOBP_POSITIVE_REGULATION_OF_CELLULAR_AMIDE_METABOLIC_PROCESS	GOBP_POSITIVE_REGULATION_OF_CELLULAR_AMIDE_METABOLIC_PROCESS	2/29	167/17872	0.0298762	0.067554	0.0355547	MRPS27/TRUB2	2	GOBP_REGULATION_OF_MRNA_3_END_PROCESSING	GOBP_REGULATION_OF_MRNA_3_END_PROCESSING	2/32	28/17872	0.00114039	0.00697265	0.00411568	CPSF7/NELFE	2
0.691697	0.000362728	IMMP2L	0.538324	0.00975052	ACOX1	0.43767	0.0472294	CLTB	-0.478531	0.0382089	DPYSL2	0.608767	0.00733579	MRPL10	GOBP_PROTEIN_CONTAINING_COMPLEX_LOCALIZATION	GOBP_PROTEIN_CONTAINING_COMPLEX_LOCALIZATION	3/55	155/17872	0.0120754	0.0853361	0.0716523	RIOK2/LSG1/RRS1	3	GOBP_NUCLEAR_TRANSCRIBED_MRNA_CATABOLIC_PROCESS_EXONUCLEOLYTIC	GOBP_NUCLEAR_TRANSCRIBED_MRNA_CATABOLIC_PROCESS_EXONUCLEOLYTIC	44590	19/17872	0.0303993	0.067554	0.0355547	EXOSC2	1	GOBP_NEGATIVE_REGULATION_OF_MRNA_PROCESSING	GOBP_NEGATIVE_REGULATION_OF_MRNA_PROCESSING	2/32	29/17872	0.00122349	0.00727299	0.00429296	SRSF4/NELFE	2
0.891545	2.57967e-08	THAP5	0.71197	0.00020198	THAP5	-0.680465	0.000687104	ACTB	-0.459732	0.0476622	TCTN1	-0.608767	0.00733576	CLDND1	GOBP_NUCLEAR_EXPORT	GOBP_NUCLEAR_EXPORT	3/55	156/17872	0.0122857	0.0853361	0.0716523	RIOK2/LSG1/RRS1	3	GOBP_RNA_5_END_PROCESSING	GOBP_RNA_5_END_PROCESSING	44590	23/17872	0.0366845	0.0793178	0.0417462	RPP38	1	GOBP_POSITIVE_REGULATION_OF_DNA_TEMPLATED_TRANSCRIPTION_ELONGATION	GOBP_POSITIVE_REGULATION_OF_DNA_TEMPLATED_TRANSCRIPTION_ELONGATION	2/32	30/17872	0.00130942	0.00757342	0.00447029	CCNK/GTF2F1	2
0.853024	4.56221e-07	CHMP3	0.78079	1.80428e-05	CHMP3	-0.451661	0.0398434	CD72	-0.61725	0.00486936	ST6GALNAC6	-0.514449	0.0289362	DYNC1H1	GOBP_MITOTIC_SISTER_CHROMATID_SEGREGATION	GOBP_MITOTIC_SISTER_CHROMATID_SEGREGATION	3/55	173/17872	0.0161863	0.10947	0.0919166	RIOK2/RRS1/PINX1	3	GOBP_MATURATION_OF_5_8S_RRNA_FROM_TRICISTRONIC_RRNA_TRANSCRIPT_SSU_RRNA_5_8S_RRNA_LSU_RRNA	GOBP_MATURATION_OF_5_8S_RRNA_FROM_TRICISTRONIC_RRNA_TRANSCRIPT_SSU_RRNA_5_8S_RRNA_LSU_RRNA	44590	24/17872	0.0382496	0.0805255	0.0423819	EXOSC2	1	GOBP_POSITIVE_REGULATION_OF_CYCLIN_DEPENDENT_PROTEIN_KINASE_ACTIVITY	GOBP_POSITIVE_REGULATION_OF_CYCLIN_DEPENDENT_PROTEIN_KINASE_ACTIVITY	2/32	35/17872	0.00178108	0.0100303	0.00592048	CCNK/MNAT1	2
0.689315	0.000387385	ARMC6	0.737421	9.00746e-05	PKM	0.516187	0.0165973	IMPDH2	-0.515842	0.0237752	MGLL	0.67237	0.00223589	OGFOD3	GOBP_METAPHASE_PLATE_CONGRESSION	GOBP_METAPHASE_PLATE_CONGRESSION	2/55	67/17872	0.0180936	0.119232	0.100113	RRS1/PINX1	2	GOBP_CLEAVAGE_INVOLVED_IN_RRNA_PROCESSING	GOBP_CLEAVAGE_INVOLVED_IN_RRNA_PROCESSING	44590	27/17872	0.0429303	0.0880622	0.0463485	EXOSC2	1	GOBP_REGULATION_OF_MRNA_PROCESSING	GOBP_REGULATION_OF_MRNA_PROCESSING	3/32	139/17872	0.00193597	0.010623	0.00627035	CPSF7/SRSF4/NELFE	3
0.820414	2.93248e-06	WDR55	0.707274	0.000232299	POLR2J	0.500214	0.0209278	IFI44	-0.559446	0.0127559	MAP2K1	0.569102	0.0137039	SCAMP4	GOBP_SISTER_CHROMATID_SEGREGATION	GOBP_SISTER_CHROMATID_SEGREGATION	3/55	207/17872	0.0258566	0.166129	0.139489	RIOK2/RRS1/PINX1	3	GOBP_MRNA_MODIFICATION	GOBP_MRNA_MODIFICATION	44590	28/17872	0.0444857	0.0889713	0.046827	TRUB2	1	GOBP_REGULATION_OF_HISTONE_H3_K4_METHYLATION	GOBP_REGULATION_OF_HISTONE_H3_K4_METHYLATION	2/32	39/17872	0.00220824	0.0118141	0.00697338	NELFA/NELFE	2
0.71556	0.000181165	EIF4B	0.59824	0.00327167	RPUSD3	0.464578	0.0338543	GMPPA	-0.559814	0.0126847	PMM1	-0.519515	0.0271312	PTMA	GOBP_RIBONUCLEOPROTEIN_COMPLEX_SUBUNIT_ORGANIZATION	GOBP_RIBONUCLEOPROTEIN_COMPLEX_SUBUNIT_ORGANIZATION	3/55	214/17872	0.0281592	0.170924	0.143516	RPF2/RRS1/MRTO4	3										GOBP_MAINTENANCE_OF_PROTEIN_LOCALIZATION_IN_ORGANELLE	GOBP_MAINTENANCE_OF_PROTEIN_LOCALIZATION_IN_ORGANELLE	2/32	41/17872	0.00243822	0.0127263	0.00751183	TAF8/TAF3	2
0.71652	0.000175927	CTIF	0.62332	0.00194053	RMDN1	0.553231	0.00928347	NCF1C	-0.546514	0.015472	PPP2R5D	0.608139	0.00741327	ARHGEF7	GOBP_CHROMOSOME_LOCALIZATION	GOBP_CHROMOSOME_LOCALIZATION	2/55	85/17872	0.0282081	0.170924	0.143516	RRS1/PINX1	2										GOBP_POSITIVE_REGULATION_OF_HISTONE_METHYLATION	GOBP_POSITIVE_REGULATION_OF_HISTONE_METHYLATION	2/32	50/17872	0.00360609	0.0183739	0.0108454	NELFA/NELFE	2
0.698826	0.00029681	MICAL1	0.56942	0.00567334	LINC00116	0.591781	0.00471423	IVD	-0.517495	0.0232533	EIF4EBP2	0.572151	0.013096	SRGAP1	GOBP_METHYLATION	GOBP_METHYLATION	4/55	377/17872	0.0285982	0.170924	0.143516	FBL/DIMT1/FTSJ3/NSUN6	4										GOBP_RNA_LOCALIZATION	GOBP_RNA_LOCALIZATION	3/32	196/17872	0.00509827	0.0253728	0.0149765	THOC3/CASC3/POLR2D	3
0.893338	2.20027e-08	RMDN1	0.646736	0.0011434	SDR39U1	0.644233	0.00162136	AFMID	-0.479072	0.0379597	AKR7A2	-0.512829	0.029533	ECSIT	GOBP_NEGATIVE_REGULATION_OF_TELOMERASE_ACTIVITY	GOBP_NEGATIVE_REGULATION_OF_TELOMERASE_ACTIVITY	1/55	11/17872	0.0333449	0.194765	0.163534	PINX1	1										GOBP_MRNA_EXPORT_FROM_NUCLEUS	GOBP_MRNA_EXPORT_FROM_NUCLEUS	2/32	62/17872	0.00549271	0.0263609	0.0155598	THOC3/POLR2D	2
0.83	1.76764e-06	SDR39U1	0.545145	0.00869573	ZCCHC17	0.439213	0.0463666	NCF2	-0.584014	0.00865243	SPAG9	0.500146	0.0345386	CPEB1	GOBP_NEGATIVE_REGULATION_OF_PROTEIN_MODIFICATION_BY_SMALL_PROTEIN_CONJUGATION_OR_REMOVAL	GOBP_NEGATIVE_REGULATION_OF_PROTEIN_MODIFICATION_BY_SMALL_PROTEIN_CONJUGATION_OR_REMOVAL	2/55	96/17872	0.0352688	0.200422	0.168284	GTPBP4/PINX1	2										GOBP_PROTEIN_DNA_COMPLEX_ASSEMBLY	GOBP_PROTEIN_DNA_COMPLEX_ASSEMBLY	3/32	202/17872	0.00554318	0.0263609	0.0155598	TAF8/TAF3/TAF2	3
0.689854	0.000381684	TRMT5	0.578953	0.00475484	CLTB	0.647759	0.00149856	NFX1	-0.512068	0.0250013	HMGCL	0.538272	0.0211977	DYRK4	GOBP_POSITIVE_REGULATION_OF_NLRP3_INFLAMMASOME_COMPLEX_ASSEMBLY	GOBP_POSITIVE_REGULATION_OF_NLRP3_INFLAMMASOME_COMPLEX_ASSEMBLY	1/55	12/17872	0.0363216	0.200422	0.168284	DHX33	1										GOBP_MAINTENANCE_OF_PROTEIN_LOCATION_IN_CELL	GOBP_MAINTENANCE_OF_PROTEIN_LOCATION_IN_CELL	2/32	63/17872	0.00566649	0.0263615	0.0155602	TAF8/TAF3	2
0.752904	5.26566e-05	MLLT6	-0.546659	0.00847492	ACTB	0.567582	0.00728128	TPST2	-0.530831	0.019365	ST6GALNAC4	0.797528	7.35767e-05	YIPF5	GOBP_ESTABLISHMENT_OF_ORGANELLE_LOCALIZATION	GOBP_ESTABLISHMENT_OF_ORGANELLE_LOCALIZATION	4/55	408/17872	0.0366531	0.200422	0.168284	RIOK2/LSG1/RRS1/PINX1	4										GOBP_CELLULAR_RESPONSE_TO_HEAT	GOBP_CELLULAR_RESPONSE_TO_HEAT	2/32	67/17872	0.00638656	0.0290793	0.0171643	SLU7/POLR2D	2
0.686724	0.000415844	RNF165	0.612676	0.0024349	GGPS1	0.605391	0.00363674	AKIP1	-0.544513	0.0159307	PCDH18	-0.552134	0.0175084	AIP	GOBP_REGULATION_OF_SIGNAL_TRANSDUCTION_BY_P53_CLASS_MEDIATOR	GOBP_REGULATION_OF_SIGNAL_TRANSDUCTION_BY_P53_CLASS_MEDIATOR	2/55	103/17872	0.0400812	0.214602	0.18019	RPF2/RRS1	2										GOBP_HISTONE_H3_K4_METHYLATION	GOBP_HISTONE_H3_K4_METHYLATION	2/32	71/17872	0.00714616	0.03186	0.0188057	NELFA/NELFE	2
0.86366	2.25445e-07	SNX12	0.594339	0.00353522	GLYR1	0.533998	0.0126516	DGCR6L	-0.505167	0.0273713	NR4A3	0.518749	0.0273985	SNHG6	GOBP_NEGATIVE_REGULATION_OF_B_CELL_APOPTOTIC_PROCESS	GOBP_NEGATIVE_REGULATION_OF_B_CELL_APOPTOTIC_PROCESS	1/55	14/17872	0.0422479	0.217154	0.182333	NOC2L	1										GOBP_MITOTIC_CELL_CYCLE_PHASE_TRANSITION	GOBP_MITOTIC_CELL_CYCLE_PHASE_TRANSITION	4/32	440/17872	0.0075524	0.0329839	0.0194691	TAF2/CPSF3/MNAT1/SYF2	4
-0.84149	9.23379e-07	ACTB	0.606053	0.00279309	TXNL4B	0.526177	0.0142781	DPYSL2	-0.595362	0.0071589	SNAI2	-0.547018	0.0188056	PTP4A2	GOBP_SNO_S_RNA_PROCESSING	GOBP_SNO_S_RNA_PROCESSING	1/55	14/17872	0.0422479	0.217154	0.182333	FBL	1										GOBP_REGULATION_OF_ATP_DEPENDENT_ACTIVITY	GOBP_REGULATION_OF_ATP_DEPENDENT_ACTIVITY	2/32	74/17872	0.00774144	0.0331334	0.0195573	GTF2H2/MNAT1	2
0.65458	0.000948366	SEC61A2	0.562728	0.00640238	TATDN3	0.452203	0.0395765	VPS4A	-0.649577	0.00261242	FBXO32	0.580543	0.0115335	NDRG3	GOBP_BLASTOCYST_DEVELOPMENT	GOBP_BLASTOCYST_DEVELOPMENT	2/55	113/17872	0.0473585	0.237915	0.199765	WDR74/BYSL	2										GOBP_SPLICEOSOMAL_COMPLEX_ASSEMBLY	GOBP_SPLICEOSOMAL_COMPLEX_ASSEMBLY	2/32	77/17872	0.0083584	0.0346339	0.020443	USP39/SLU7	2
0.702874	0.000264201	GLYR1	0.659582	0.000839437	IMPDH2	0.495293	0.0224302	ZFAND2A	-0.532738	0.0188541	HSPA2	0.518911	0.0273416	ACTR2	GOBP_NEGATIVE_REGULATION_OF_HISTONE_ACETYLATION	GOBP_NEGATIVE_REGULATION_OF_HISTONE_ACETYLATION	1/55	16/17872	0.0481385	0.237915	0.199765	NOC2L	1										GOBP_RIBONUCLEOPROTEIN_COMPLEX_BIOGENESIS	GOBP_RIBONUCLEOPROTEIN_COMPLEX_BIOGENESIS	4/32	454/17872	0.00841571	0.0346339	0.020443	CPSF7/USP39/SLU7/POLR2D	4
0.701622	0.000273938	SYAP1	0.614903	0.00232352	HNRNPA1L2	0.524704	0.0146025	C12orf10	-0.505995	0.0270778	RHOBTB3	0.564418	0.0146811	CD46																			GOBP_REGULATION_OF_HISTONE_METHYLATION	GOBP_REGULATION_OF_HISTONE_METHYLATION	2/32	80/17872	0.0089968	0.0363267	0.0214422	NELFA/NELFE	2
0.714266	0.000188445	UBXN7	0.596729	0.00337169	ZNF32	0.600735	0.00397946	UNC50	-0.462144	0.0463585	ASAP1	0.497304	0.0357447	CACUL1																			GOBP_RNA_EXPORT_FROM_NUCLEUS	GOBP_RNA_EXPORT_FROM_NUCLEUS	2/32	85/17872	0.0101078	0.0400569	0.023644	THOC3/POLR2D	2
0.711825	0.000202861	ACOT8	0.697264	0.000310297	VMA21	0.4497	0.0408205	NUP85	-0.475041	0.039844	CAMSAP2	-0.48001	0.0437974	QDPR																			GOBP_MAINTENANCE_OF_PROTEIN_LOCATION	GOBP_MAINTENANCE_OF_PROTEIN_LOCATION	2/32	92/17872	0.0117602	0.0457577	0.027009	TAF8/TAF3	2
0.667562	0.000687779	RBBP8	0.567195	0.00590764	UTP3	0.56018	0.00826415	ITFG1	0.472305	0.0411635	RPL12	-0.580911	0.0114684	CDH19																			GOBP_NEGATIVE_REGULATION_OF_MRNA_METABOLIC_PROCESS	GOBP_NEGATIVE_REGULATION_OF_MRNA_METABOLIC_PROCESS	2/32	94/17872	0.0122527	0.0468227	0.0276376	SRSF4/NELFE	2
0.717628	0.000170038	TATDN3	0.639409	0.00135541	ATP5O	0.487882	0.0248535	DNAJC7	-0.550998	0.0144826	RBMS3	0.574024	0.0127335	EXOC1																			GOBP_REGULATION_OF_CYCLIN_DEPENDENT_PROTEIN_KINASE_ACTIVITY	GOBP_REGULATION_OF_CYCLIN_DEPENDENT_PROTEIN_KINASE_ACTIVITY	2/32	101/17872	0.0140466	0.0527362	0.0311281	CCNK/MNAT1	2
0.681888	0.000473768	IMPDH2	0.677927	0.00052625	TMEM258	0.48301	0.0265566	PRDX2	-0.458514	0.0483312	CNN2	0.530835	0.0234141	GTF2H3																			GOBP_POSITIVE_REGULATION_OF_HISTONE_MODIFICATION	GOBP_POSITIVE_REGULATION_OF_HISTONE_MODIFICATION	2/32	103/17872	0.0145788	0.0537909	0.0317507	NELFA/NELFE	2
0.741596	7.82224e-05	PPP5C	0.576429	0.00498506	CSTF3	0.63869	0.00183151	BCL10	-0.456184	0.049631	SLC25A36	0.54806	0.0185355	FAM13C																			GOBP_PROTEIN_LOCALIZATION_TO_NUCLEUS	GOBP_PROTEIN_LOCALIZATION_TO_NUCLEUS	3/32	294/17872	0.0153676	0.05574	0.0329011	TAF8/IPO8/TAF3	3
0.728597	0.00012037	FAM192A	0.548425	0.00822307	UCHL5	0.486538	0.0253145	ZNF655	-0.559036	0.0128357	CPXM1	0.810273	4.56615e-05	DEF8																			GOBP_RESPONSE_TO_HEAT	GOBP_RESPONSE_TO_HEAT	2/32	108/17872	0.0159473	0.0568787	0.0335732	SLU7/POLR2D	2
0.663693	0.000758071	ZNF32	0.607754	0.0026971	AFMID	0.595184	0.00442271	GRSF1	-0.55433	0.0137806	GPX3	0.630817	0.0050008	KCTD7																			GOBP_NUCLEAR_TRANSPORT	GOBP_NUCLEAR_TRANSPORT	3/32	308/17872	0.0173822	0.0609802	0.0359942	IPO8/THOC3/POLR2D	3
0.72078	0.000154218	LRRC37BP1	0.608566	0.00265228	HAUS1	-0.626832	0.00235893	SAT1	0.457511	0.0488873	ZBTB18	0.72309	0.000696835	ARFGAP1																			GOBP_REGULATION_OF_MITOTIC_CELL_CYCLE_PHASE_TRANSITION	GOBP_REGULATION_OF_MITOTIC_CELL_CYCLE_PHASE_TRANSITION	3/32	321/17872	0.01938	0.0663252	0.0391492	CPSF3/MNAT1/SYF2	3
0.657424	0.000885035	VMA21	0.565754	0.00606366	AKIP1	0.501106	0.0206645	FAM129A	-0.518496	0.0229414	ARHGAP26	0.495343	0.0365958	ASUN																			GOBP_REGULATION_OF_NUCLEAR_TRANSCRIBED_MRNA_CATABOLIC_PROCESS_NONSENSE_MEDIATED_DECAY	GOBP_REGULATION_OF_NUCLEAR_TRANSCRIBED_MRNA_CATABOLIC_PROCESS_NONSENSE_MEDIATED_DECAY	1/32	11/17872	0.0195256	0.0663252	0.0391492	CASC3	1
0.750349	5.76859e-05	UTP3	0.595089	0.00348321	DGCR6L	0.476281	0.0290599	ATG13	-0.484733	0.035431	ANAPC13	0.53795	0.0212902	MOB4																			GOBP_NUCLEAR_TRANSCRIBED_MRNA_CATABOLIC_PROCESS	GOBP_NUCLEAR_TRANSCRIBED_MRNA_CATABOLIC_PROCESS	2/32	123/17872	0.0203673	0.0680539	0.0401695	CASC3/POLR2D	2
0.756776	4.57634e-05	POGLUT1	0.621505	0.00201824	ZHX1	0.520625	0.0155322	TFG	0.521955	0.0218899	ABRACL	0.471219	0.0483862	MRPS28																			GOBP_POSITIVE_REGULATION_OF_CELL_CYCLE	GOBP_POSITIVE_REGULATION_OF_CELL_CYCLE	3/32	329/17872	0.0206706	0.0680539	0.0401695	CCNK/CPSF3/MNAT1	3
0.747982	6.27116e-05	RPP21	0.617355	0.00220591	ZDHHC4	0.440778	0.0455039	CLEC2B	-0.56603	0.0115283	SCAP	0.478222	0.0447026	GLRX2																			GOBP_MRNA_TRANSPORT	GOBP_MRNA_TRANSPORT	2/32	125/17872	0.0209913	0.0680626	0.0401747	THOC3/POLR2D	2
0.684215	0.000445081	ANP32A	0.652199	0.0010043	TMA16	0.530495	0.0133604	ZKSCAN1	0.462561	0.0461359	SEC14L1	0.566711	0.0141959	PRDX4																			GOBP_INNER_CELL_MASS_CELL_PROLIFERATION	GOBP_INNER_CELL_MASS_CELL_PROLIFERATION	1/32	13/17872	0.0230359	0.0735772	0.0434297	TAF8	1
0.714972	0.00018444	ZC3H4	0.718776	0.000164125	SIL1	0.616152	0.00293778	CALCOCO2	-0.507044	0.0267097	NUP98	0.563975	0.0147762	TBC1D2																			GOBP_DNA_CONFORMATION_CHANGE	GOBP_DNA_CONFORMATION_CHANGE	3/32	352/17872	0.0246412	0.0768737	0.0453756	GTF2H2/MNAT1/GTF2F2	3
0.734467	9.938e-05	SPSB4	0.570492	0.00556317	DBT	0.70144	0.000395405	PDHB	-0.491196	0.0327055	SNX19	0.517453	0.0278549	COA4																			GOBP_ADULT_HEART_DEVELOPMENT	GOBP_ADULT_HEART_DEVELOPMENT	1/32	14/17872	0.0247864	0.0768737	0.0453756	MNAT1	1
0.746697	6.55972e-05	LASP1	0.600676	0.00311557	SDF2	0.501638	0.0205086	RBMX	0.490563	0.0329651	PLGRKT	0.477912	0.0448611	MTPAP																			GOBP_G_PROTEIN_COUPLED_RECEPTOR_INTERNALIZATION	GOBP_G_PROTEIN_COUPLED_RECEPTOR_INTERNALIZATION	1/32	15/17872	0.0265339	0.0788646	0.0465507	GTF2H2	1
0.707855	0.000228349	CANT1	0.649523	0.00107053	BOD1L1	0.60777	0.00347137	TMEM50B	-0.489747	0.033302	HIF1A	0.502262	0.0336608	SGCE																			GOBP_NEGATIVE_REGULATION_BY_HOST_OF_VIRAL_PROCESS	GOBP_NEGATIVE_REGULATION_BY_HOST_OF_VIRAL_PROCESS	1/32	15/17872	0.0265339	0.0788646	0.0465507	CCNK	1
0.665471	0.000725035	MFSD10	0.622605	0.00197086	SFXN1	0.55421	0.00913384	PLBD1	-0.530019	0.019586	PPP6R3	0.486839	0.0404678	METTL21A																			GOBP_PROTEIN_HETEROTETRAMERIZATION	GOBP_PROTEIN_HETEROTETRAMERIZATION	1/32	15/17872	0.0265339	0.0788646	0.0465507	CPSF7	1
0.706688	0.000236348	UCHL5	0.577226	0.0049114	CLPP	0.618392	0.00280745	CHTF8	-0.464104	0.0453196	EIF3D	-0.572027	0.0131203	GRPEL1																			GOBP_PEPTIDYL_LYSINE_METHYLATION	GOBP_PEPTIDYL_LYSINE_METHYLATION	2/32	144/17872	0.027308	0.0800535	0.0472525	NELFA/NELFE	2
0.784614	1.53939e-05	AFMID	0.625063	0.00186831	SDF2L1	0.513249	0.0173343	PSMB4	-0.456431	0.049492	MAP4K4	0.480876	0.0433642	EPS15																			GOBP_CELL_CYCLE_G2_M_PHASE_TRANSITION	GOBP_CELL_CYCLE_G2_M_PHASE_TRANSITION	2/32	155/17872	0.0312733	0.0902926	0.0532961	TAF2/SYF2	2
0.734049	0.000100761	NFX1	0.670585	0.000636794	H2AFV	0.554454	0.00909691	PECAM1	-0.499167	0.0295715	DPP3	0.663236	0.0026961	EXOSC7																			GOBP_NUCLEAR_EXPORT	GOBP_NUCLEAR_EXPORT	2/32	156/17872	0.0316446	0.0902926	0.0532961	THOC3/POLR2D	2
0.817382	3.42082e-06	TAF8	0.575846	0.00503947	CKAP2	0.583487	0.00549205	R3HDM2	-0.528102	0.0201154	RND3	0.534051	0.0224344	STAT2																			GOBP_HISTONE_METHYLATION	GOBP_HISTONE_METHYLATION	2/32	159/17872	0.0327689	0.0919847	0.0542949	NELFA/NELFE	2
0.718737	0.000164322	AKIP1	0.558169	0.00694226	FAM98A	0.61003	0.00332012	ZNF593	-0.584077	0.00864348	TXLNA	0.514294	0.0289931	PPFIBP1																			GOBP_PEPTIDYL_LYSINE_MODIFICATION	GOBP_PEPTIDYL_LYSINE_MODIFICATION	3/32	396/17872	0.0333146	0.0919847	0.0542949	TAF2/NELFA/NELFE	3
0.789001	1.278e-05	RRS1	0.566427	0.00599041	PRKCSH	0.508616	0.0185497	NXT1	-0.473691	0.0404907	HSP90AA1	0.607612	0.00747889	TAP2																			GOBP_ESTABLISHMENT_OF_RNA_LOCALIZATION	GOBP_ESTABLISHMENT_OF_RNA_LOCALIZATION	2/32	161/17872	0.0335271	0.0919847	0.0542949	THOC3/POLR2D	2
0.665352	0.000727213	TMA16	0.648389	0.00109968	RBBP7	0.632365	0.00209885	MRPL47	-0.544164	0.0160119	DYNC1H1	0.472984	0.0474365	DDX41																			GOBP_MODULATION_BY_HOST_OF_VIRAL_GENOME_REPLICATION	GOBP_MODULATION_BY_HOST_OF_VIRAL_GENOME_REPLICATION	1/32	20/17872	0.035226	0.0942295	0.05562	CCNK	1
0.847584	6.40786e-07	ZKSCAN8	0.595756	0.00343752	PRAF2	0.475273	0.0294503	PTGS1	-0.606855	0.00586728	TP53INP1	-0.535557	0.0219868	ANAPC5																			GOBP_NEGATIVE_REGULATION_OF_MRNA_SPLICING_VIA_SPLICEOSOME	GOBP_NEGATIVE_REGULATION_OF_MRNA_SPLICING_VIA_SPLICEOSOME	1/32	20/17872	0.035226	0.0942295	0.05562	SRSF4	1
0.758466	4.30108e-05	SFXN1	0.65699	0.000894453	UNC50	0.518617	0.0160071	IPO7	-0.479717	0.0376649	CYB5R1	-0.590182	0.00992641	ATPAF1																			GOBP_BLASTOCYST_GROWTH	GOBP_BLASTOCYST_GROWTH	1/32	21/17872	0.0369554	0.0952161	0.0562023	TAF8	1
0.783194	1.63348e-05	CLPP	0.56732	0.00589423	PSMD6	0.490658	0.0239226	UNC119	-0.626798	0.00407977	EXOSC4	0.635232	0.0046156	EML3																			GOBP_CHROMATIN_DISASSEMBLY	GOBP_CHROMATIN_DISASSEMBLY	1/32	21/17872	0.0369554	0.0952161	0.0562023	SSRP1	1
0.667943	0.00068115	HNRNPUL1	0.679301	0.000507505	VTI1B	0.526302	0.0142508	NDUFAF2	0.530627	0.0194205	RPL41	0.481782	0.042914	UTP18																			GOBP_PROTEIN_DNA_COMPLEX_DISASSEMBLY	GOBP_PROTEIN_DNA_COMPLEX_DISASSEMBLY	1/32	21/17872	0.0369554	0.0952161	0.0562023	SSRP1	1
0.681519	0.000478464	CKAP2	0.598464	0.00325704	MEA1	0.49101	0.0238066	MKNK2	-0.532401	0.0189435	SLC25A1	0.482679	0.0424723	CLCC1																			GOBP_REGULATION_OF_CELL_CYCLE_PHASE_TRANSITION	GOBP_REGULATION_OF_CELL_CYCLE_PHASE_TRANSITION	3/32	415/17872	0.0374949	0.0952161	0.0562023	CPSF3/MNAT1/SYF2	3
0.816086	3.65047e-06	FAM98A	0.688796	0.000392946	PRDX2	0.529032	0.0136659	HIGD2A	-0.537433	0.0176413	SLC4A2	0.585083	0.0107525	RPS6KB2																			GOBP_REGULATION_OF_MRNA_CATABOLIC_PROCESS	GOBP_REGULATION_OF_MRNA_CATABOLIC_PROCESS	2/32	172/17872	0.0378195	0.0952161	0.0562023	CASC3/POLR2D	2
0.74757	6.36236e-05	PRKCSH	0.621347	0.00202513	CCPG1	0.682844	0.000646785	MRPS25	-0.460292	0.0473574	SPSB1	0.501207	0.0340961	TSC22D2																			GOBP_NEGATIVE_REGULATION_OF_ATP_DEPENDENT_ACTIVITY	GOBP_NEGATIVE_REGULATION_OF_ATP_DEPENDENT_ACTIVITY	1/32	22/17872	0.0386817	0.0959929	0.0566609	MNAT1	1
0.731382	0.000109974	RPE	0.648821	0.00108848	RTCA	0.545601	0.0105188	CBX3	-0.478478	0.0382334	AGPAT5	0.476201	0.0457431	GPATCH2L																			GOBP_PROTEIN_MODIFICATION_BY_SMALL_PROTEIN_REMOVAL	GOBP_PROTEIN_MODIFICATION_BY_SMALL_PROTEIN_REMOVAL	2/32	175/17872	0.0390252	0.0959929	0.0566609	USP39/TAF2	2
0.661564	0.00079933	UNC50	0.59347	0.00359626	IER3IP1	0.583739	0.00546689	SLC25A36	-0.555325	0.0135762	SMARCA1	0.621619	0.00588733	FLII																			GOBP_ADAPTATION_OF_SIGNALING_PATHWAY	GOBP_ADAPTATION_OF_SIGNALING_PATHWAY	1/32	23/17872	0.0404051	0.0976487	0.0576382	GTF2H2	1
0.744826	7.00053e-05	COA5	0.628451	0.00173438	CBWD5	0.500013	0.0209878	ARHGAP15	-0.518974	0.0227938	ARL6IP5	0.470275	0.0488996	HINT3																			GOBP_RESPONSE_TO_TEMPERATURE_STIMULUS	GOBP_RESPONSE_TO_TEMPERATURE_STIMULUS	2/32	179/17872	0.0406556	0.0976487	0.0576382	SLU7/POLR2D	2
0.884642	4.64143e-08	RTCA	0.570063	0.00560701	APOL6	0.554868	0.00903447	ANXA4	-0.605718	0.00598581	PLEKHA5	0.549517	0.0181627	MTRNR2L1																			GOBP_REGULATION_OF_HISTONE_MODIFICATION	GOBP_REGULATION_OF_HISTONE_MODIFICATION	2/32	180/17872	0.0410672	0.0976487	0.0576382	NELFA/NELFE	2
0.688464	0.000396546	DOLPP1	0.547945	0.00829094	UBE2V1	0.640333	0.00176697	PES1	-0.55089	0.0145058	MED29	-0.511035	0.0302047	HHATL																			GOBP_NEGATIVE_REGULATION_OF_RNA_SPLICING	GOBP_NEGATIVE_REGULATION_OF_RNA_SPLICING	1/32	25/17872	0.0438429	0.103103	0.0608577	SRSF4	1
0.793711	1.04148e-05	BCL10	0.568891	0.0057283	GPKOW	0.435559	0.0484297	RNF4	-0.574791	0.0100441	LAMP2	-0.640533	0.00418548	SPPL3																			GOBP_REGULATION_OF_CELL_CYCLE_G1_S_PHASE_TRANSITION	GOBP_REGULATION_OF_CELL_CYCLE_G1_S_PHASE_TRANSITION	2/32	188/17872	0.0444172	0.103318	0.0609847	CPSF3/MNAT1	2
0.669029	0.000662619	C14orf37	0.565459	0.00609602	ZMYM5	0.60238	0.00385544	ALDH9A1	-0.648081	0.00269289	USP9X	0.624958	0.00555188	SYMPK																			GOBP_PROTEIN_HETEROOLIGOMERIZATION	GOBP_PROTEIN_HETEROOLIGOMERIZATION	1/32	27/17872	0.0472687	0.108769	0.064202	CPSF7	1
0.673919	0.000584346	AP3B1	0.697126	0.000311514	CLEC2B	0.451948	0.039702	PCBD1	0.555779	0.0134838	GNG2	0.512095	0.0298062	CASKIN2																			GOBP_PROTEIN_METHYLATION	GOBP_PROTEIN_METHYLATION	2/32	200/17872	0.0496266	0.11298	0.0666875	NELFA/NELFE	2
0.730232	0.000114169	LRRC59	0.643653	0.00122889	HMGCL	0.603295	0.00378781	SEMA4D	-0.81266	2.357e-05	GABARAPL1	0.670235	0.00233715	TRAPPC12
0.73378	0.000101658	CBWD5	0.718898	0.000163505	ATG12	0.581714	0.00567138	GNPAT	-0.479338	0.0378382	CHD1	0.493408	0.0374506	RPL10P3
0.774126	2.36213e-05	UBE2V1	0.690947	0.000370345	WDR45B	0.470061	0.0315361	COMMD7	-0.496011	0.0307832	BACE2	0.67984	0.00190952	PUM1
0.687431	0.000407903	GPKOW	0.610386	0.0025541	CALCOCO2	0.505397	0.0194338	ETFA	-0.497265	0.030297	ZMAT3	0.483724	0.0419616	TUBGCP6
0.721062	0.000152871	VPS4B	0.631329	0.00162707	PDHB	0.510633	0.0180125	RBM23	-0.519891	0.0225128	TMEM181	-0.51655	0.0281769	ASPA
0.751697	5.49814e-05	MTRF1L	0.634249	0.00152403	RBMX	0.536511	0.0121623	TARS	-0.625876	0.00415109	PTGDS	-0.515431	0.0285795	GPR37
0.73964	8.3593e-05	ATG12	0.588456	0.0039662	UBLCP1	0.45055	0.0403947	ZNF800	-0.517575	0.0232281	PWP1	0.718947	0.000773426	PIP5K1A
0.742678	7.53801e-05	FAM20B	0.634324	0.00152143	GTF2H2	0.533182	0.0128141	RDH11	-0.483177	0.0361125	SMAD3	0.551437	0.0176808	LSG1
0.773286	2.44214e-05	WDR45B	0.565262	0.00611764	DNAJC24	0.491364	0.0236903	SNRNP40	0.475373	0.0396864	HSPE1P4	-0.555424	0.0167122	PSMG3
0.685838	0.00042597	MBD1	0.55703	0.0070829	NXT1	0.511612	0.0177564	NCSTN	-0.570184	0.0108039	LAMA2	0.607359	0.00751057	EXOC6B
0.809205	5.112e-06	PEX13	0.544769	0.00875135	BET1	0.439683	0.0461061	PPP6R3	-0.487363	0.0343012	TBC1D7	-0.499749	0.0347051	FBXL3
0.655779	0.000921207	COX11	0.660862	0.000813346	PCNXL4	0.529423	0.0135837	EIF3D	-0.568815	0.0110386	GEM	0.538642	0.0210919	MTOR
0.726911	0.000127066	HNRNPU-AS1	0.649404	0.00107355	IPO7	0.547932	0.010128	WDR33	0.567359	0.0112924	NKAP	0.642569	0.0040293	PRPF31
0.691155	0.000368213	HIPK3	0.549593	0.00805994	GDPD1	0.446609	0.0423986	GPN3	-0.657201	0.00223234	HBEGF	0.482733	0.0424456	C12orf49
0.676757	0.000542677	RBMX	0.704091	0.000255018	NUDT16	0.46834	0.0322501	DRG1	-0.583613	0.00870945	CHMP1B	0.670383	0.00233005	AP5M1
0.66114	0.000807753	CPSF1	0.676148	0.000551403	SMIM12	0.656318	0.00123273	HSPB11	-0.614389	0.00512893	WDR45	-0.486943	0.0404183	NFKBIA
0.714839	0.00018519	C2orf69	0.576779	0.0049526	SLC27A1	0.573559	0.00655981	MED8	-0.488168	0.0339612	UFSP2	0.538125	0.0212399	C6orf203
0.688227	0.000399128	GTF2H2	0.619968	0.0020861	GID8	0.591093	0.00477502	MRPS5	-0.557987	0.0130416	MEPCE	-0.495608	0.0364797	PLIN2
0.670863	0.000632267	MSH2	0.537217	0.00993121	RPS11	0.560196	0.00826196	C16orf13	-0.696288	0.00092772	ARID5B	0.485169	0.0412636	SENP2
0.677817	0.000527781	PSMB4	0.766093	3.23062e-05	MRPS25	0.535047	0.0124455	SNAPIN	-0.604674	0.00609643	TMEM41B	0.601964	0.00821157	MBIP
0.663892	0.000754325	RAD51C	0.768428	2.95324e-05	CBX3	0.641019	0.00174056	NDUFA8	-0.649611	0.0026106	MKNK1	0.732735	0.000542743	ERCC5
0.723859	0.000140014	TRIM16L	0.601545	0.00306146	RER1	0.641758	0.00171253	GLOD4	-0.56082	0.0124914	PROS1	0.471603	0.0481785	ACYP1
0.665577	0.000723116	POLR3E	0.611099	0.00251645	MVB12B	0.64429	0.00161932	TMEM18	0.512985	0.0246987	TMEM263	0.507737	0.0314701	CRYBG3
0.706134	0.000240228	R3HDM2	-0.547847	0.00830481	GPX3	0.552537	0.00939067	SPIN1	-0.461561	0.0466711	NSUN2	0.498957	0.0350391	NFATC2IP
0.693195	0.000347916	ZNF593	0.589037	0.00392177	PRKAG2-AS1	0.46706	0.032789	C14orf166	0.529919	0.0196132	TPRG1L	-0.528028	0.0242962	MAP2K2
0.669635	0.000652452	NXT1	0.694949	0.000331245	C1orf54	0.527106	0.0140766	EXOSC4	-0.637629	0.00331481	RNF220	0.584	0.0109348	LDLRAD3
0.67481	0.000570987	RPRM	0.604374	0.00289061	PIGX	0.468978	0.0319839	UQCRFS1	-0.576972	0.00969972	IFT57	0.471548	0.048208	LINC00667
0.652633	0.000993913	HIRIP3	0.587407	0.00404751	MFF	0.591281	0.00475837	CCDC25	-0.621148	0.00453312	RASA1	0.61503	0.00659772	APPBP2
0.725959	0.00013099	PCNXL4	0.589809	0.00386336	TMEM159	0.535506	0.0123561	OSM	0.505683	0.0271881	PBDC1	0.477494	0.0450751	EGLN2
0.676821	0.000541765	IPO7	0.628069	0.00174904	FARS2	0.714385	0.000274632	APOBEC3C	0.524727	0.021075	GPATCH11	0.472545	0.0476717	C15orf40
0.801936	7.1932e-06	GDPD1	0.612243	0.00245705	PCBD1	-0.519416	0.0158167	PLXNA3	0.469345	0.0426281	RAPGEF1	0.577422	0.0120961	PTBP1
0.748696	6.11555e-05	MRI1	0.593353	0.00360461	GNPAT	0.563745	0.0077781	ATP6V1E1	-0.478038	0.0384364	FLVCR2	0.552617	0.0173896	NSRP1
0.851629	4.984e-07	SMIM12	0.547429	0.00836436	STYX	0.556106	0.00884998	SRP9	-0.467703	0.0434579	FZD6	-0.514736	0.0288318	TF
0.792153	1.11506e-05	PRPF4	0.569651	0.00564939	PLIN3	0.641609	0.00171816	THOC7	-0.549607	0.0147839	PMP22	-0.600512	0.00840902	H3F3B
0.77038	2.73767e-05	MRPL12	0.577191	0.00491457	TOMM7	0.488078	0.0247869	WDR82	-0.636472	0.00339041	TNKS1BP1	0.51669	0.0281267	PPP2R2D
0.715654	0.000180646	BRD7	0.591839	0.00371331	ERCC6L2	0.513358	0.0173064	CMAS	0.582784	0.00882845	RABL6	0.469221	0.0494778	KPNA3
0.660658	0.000817438	TMEM126B	0.594854	0.00349946	CEPT1	0.453949	0.0387266	WDR18	-0.458246	0.0484795	EFHD1	0.512415	0.0296869	OGT
0.730819	0.000112009	GID8	0.85941	3.00856e-07	PLGRKT	0.46915	0.0319126	RAP2A	-0.488452	0.033842	WBP11	0.571539	0.0132164	OLA1
0.668363	0.000673941	EXOSC2	0.612621	0.0024377	NUP50	0.598558	0.0041487	NIPA2	-0.468327	0.0431411	LGMN	0.507786	0.031451	MPC1
0.688268	0.00039868	HIGD2A	0.601641	0.00305553	EIF5A2	0.586396	0.00520793	SET	0.499718	0.0293639	RPLP2	-0.468943	0.0496311	MAP7D1
0.668779	0.000666842	PIGQ	0.562702	0.00640531	TBCCD1	0.654883	0.00127431	RARS	-0.662587	0.00199251	KPNA1	0.571076	0.013308	MTMR2
0.74343	7.34592e-05	WDR74	0.64418	0.00121389	ASB3	0.5527	0.00936532	RAD50	-0.494675	0.0313072	MYO1E	0.516889	0.0280558	RTFDC1
0.687938	0.000402292	SLC25A36	0.742961	7.46515e-05	PSME2	0.555962	0.00887121	DOCK5	-0.587133	0.00821885	SEMA3C	0.505699	0.0322724	ATE1
0.664828	0.000736848	EPB41L5	0.555206	0.00731298	EIF3D	0.629761	0.00221808	PISD	-0.615738	0.00500523	NUMA1	0.502395	0.0336063	WHAMM
0.731575	0.000109286	PANK4	0.559216	0.0068151	ENDOG	0.489242	0.024394	CINP	-0.628458	0.00395396	PPME1	0.561099	0.0154065	PPP1R8
0.798683	8.34368e-06	H3F3AP4	0.627094	0.00178701	CSNK1G3	0.45334	0.0390216	VAMP2	-0.459442	0.0478212	GNA11	0.510596	0.0303705	THAP9-AS1
0.702028	0.000270747	CPXM1	0.583296	0.00437963	ZMAT2	0.468871	0.0320284	NEDD8	-0.472409	0.0411124	SH3D19	0.64	0.00422723	COMMD1
0.751015	5.63364e-05	MVB12B	0.547246	0.00839048	DRG1	0.563066	0.00786883	PAK1	-0.465438	0.0446226	SLC12A7	0.473969	0.046913	TNKS2
0.808134	5.38074e-06	HEPN1	0.551024	0.00786376	HSPB11	0.459722	0.0360168	C19orf70	-0.626608	0.0040944	CYBRD1	0.512892	0.0295095	AGO3
0.718169	0.00016723	VARS2	0.551874	0.00774913	MED8	0.54667	0.010338	GBP1	-0.56371	0.0119496	SLC25A32	-0.606679	0.00759616	CALM2
0.661334	0.000803896	ING5	0.552937	0.00760769	NFU1	0.46877	0.0320706	PTDSS1	-0.503594	0.0279352	EIF2B1	-0.477129	0.0452632	HIST1H1C
0.74345	7.3408e-05	PES1	0.60804	0.00268124	NUP43	0.433138	0.049835	ZDHHC6	-0.475065	0.0398324	PNPLA2	0.558762	0.015934	SZRD1
0.704645	0.00025093	CBR4	0.632043	0.00160136	SNAPIN	0.437409	0.0473767	UBE2I	0.64064	0.00312463	PELP1	0.473672	0.0470704	ANAPC15
0.761428	3.85343e-05	TLK1	0.538637	0.00969983	CLCN3	0.585246	0.00531881	SPTSSA	-0.477616	0.0386322	ADAMTS9	0.527808	0.0243666	ESCO1
0.804137	6.49619e-06	DLEU2	0.621104	0.00203575	GLOD4	0.723957	0.00020711	RRM2B	-0.749339	0.000221758	LRP1	0.610301	0.00714912	RND2
0.775356	2.24902e-05	PIGX	0.698528	0.000299347	AGO1	0.535721	0.0123145	GFM1	0.506971	0.0267352	C4orf48	0.814988	3.79339e-05	CCDC91
0.730698	0.000112451	RNF130	0.808987	5.16573e-06	TCEAL3	0.601291	0.00393716	COPS8	-0.557576	0.0131231	FUCA2	0.498527	0.0352216	PTPRS
0.657418	0.000885168	RAB11A	-0.61322	0.00240728	HSP90AA1	0.570662	0.00690173	INTS10	-0.505901	0.0271109	ADAM12	0.634677	0.00466269	MED21
0.701156	0.000277639	MRPL10	-0.564063	0.00625104	KLF6	0.475884	0.0292132	PKIB	-0.464345	0.045193	SRGAP2	-0.673614	0.00217852	RCAN1
0.75444	4.98201e-05	PSMG1	0.574762	0.00514203	ZNF770	0.467687	0.0325239	PRELID1	-0.525336	0.0208994	PTP4A1	-0.552661	0.0173789	GTF3C1
0.746951	6.50171e-05	GTDC1	0.55993	0.00672943	CCDC174	0.667344	0.000950024	SUCLG2	-0.539962	0.0170142	NCOA1	-0.484864	0.0414099	NRXN3
0.734384	9.96513e-05	TRIM23	0.552417	0.0076767	C14orf166	0.65673	0.00122102	RFXANK	-0.616231	0.00496059	MAF	-0.471795	0.0480748	SIRT1
0.734514	9.92246e-05	GNPAT	0.554631	0.00738672	CCDC117	0.529474	0.013573	PRPF38A	-0.704537	0.00075762	LGALS3BP	0.593618	0.0093991	FBXO44
0.658204	0.000868309	RAB14	0.724042	0.000139206	RANGRF	0.61734	0.00286804	PWP1	0.46415	0.0452951	LAPTM5	-0.521342	0.0265022	MAG
0.745177	6.91571e-05	DNAJC11	0.602123	0.00302584	UQCRFS1	0.570885	0.00687494	FDFT1	-0.625582	0.0041741	C1R	0.505946	0.032174	ARL6IP6
0.679891	0.000499632	IL10RB	0.57152	0.00545928	PPARA	0.67967	0.00070103	DLD	-0.550738	0.0145384	KANK2	-0.570494	0.0134237	SRSF9
0.699547	0.000290764	ZCCHC7	0.564808	0.00616787	MEGF9	0.448415	0.0414707	PLCB2	-0.610583	0.00549181	MRC2	0.641486	0.00411177	ARV1
0.867401	1.73488e-07	ERCC6L2	0.59786	0.00329659	NDUFAF4	0.573965	0.00651305	MTF2	-0.499562	0.0294225	GLA	0.651843	0.00337666	RWDD4
0.815002	3.85288e-06	MRPS22	0.75197	5.4448e-05	OGFOD3	0.43864	0.0466853	NDUFS8	-0.47813	0.0383938	TLN1	-0.513845	0.0291578	SGIP1
0.679128	0.000509832	SNX19	-0.646033	0.00116243	OTUD1	0.502369	0.0202958	DEF6	-0.619625	0.00466213	YARS	0.477092	0.045282	NACC2
0.776933	2.11107e-05	PLGRKT	0.596538	0.00338456	TMED10	0.599292	0.00409091	UGP2	-0.457773	0.0487416	LRRFIP2	0.480767	0.0434181	EBAG9
0.670396	0.000639883	GK5	0.721562	0.000150497	SRP9	0.494496	0.0226814	OSTF1	-0.461034	0.0469551	TMEM115	0.790965	9.28738e-05	SLC35F6
0.745301	6.88609e-05	TBCCD1	0.685526	0.000429588	THOC7	0.532627	0.0129254	EPC1	-0.469955	0.042323	NMT2	-0.528737	0.0240711	GAPDH
0.780783	1.80476e-05	ASB3	0.671744	0.000618118	NDUFS3	0.456657	0.0374361	DHX29	-0.575807	0.00988241	ANKRD17	-0.472135	0.0478917	RBM17
0.79231	1.10744e-05	EIF3D	0.636976	0.00143282	AEBP2	0.463238	0.0344403	LILRB2	-0.554919	0.0136593	EPS8	0.540021	0.0207012	TRPM7
0.652458	0.000998077	ZMAT2	0.553865	0.00748599	AGPAT5	0.45104	0.0401511	TAP1	-0.518611	0.0229061	GYG1	-0.520615	0.0267511	DEXI
0.820632	2.89985e-06	NUP35	0.589814	0.00386302	TRIM14	0.502624	0.0202222	IREB2	-0.641306	0.00308376	PDE4DIP	0.495771	0.0364089	ABI2
0.746236	6.66603e-05	UTP6	0.548017	0.00828078	PARP10	0.64136	0.00172758	SNHG6	-0.5476	0.0152276	ABL2	-0.47807	0.0447802	C6orf226
0.65303	0.000984475	MFN1	0.539553	0.00955301	ZNF865	0.569313	0.00706591	TOR1AIP2	-0.585392	0.00845857	FOXD1	-0.474064	0.0468627	ULK2
0.723597	0.000141175	ZNF397	0.599632	0.0031817	ISOC2	0.527484	0.0139951	SPAG7	-0.5517	0.0143323	THAP1	0.638884	0.00431565	MAGT1
0.7058	0.000242593	BRCC3	0.607439	0.00271466	HMBS	0.55821	0.00854332	THYN1	-0.518538	0.0229285	PDGFRB	-0.468812	0.0497038	LANCL2
0.713961	0.000190193	DPP3	0.583665	0.00434888	NBN	0.675594	0.000776341	SNRNP27	-0.69489	0.000959482	TOR1AIP1	-0.509266	0.0308784	GPSM2
0.695373	0.000327322	MRPS5	0.536859	0.00999027	PDE12	-0.499049	0.0212761	B2M	-0.4657	0.0444863	ZRANB1	0.475601	0.0460553	LINC00672
0.828584	1.90851e-06	NUP43	0.701454	0.000275269	MPLKIP	0.586736	0.00517562	NDUFV3	-0.5635	0.0119883	TAF9B	0.581315	0.0113975	BLMH
0.670075	0.000645166	C16orf13	0.646548	0.00114846	RMDN3	0.61973	0.00273194	DECR1	-0.626778	0.00408131	CCT7	0.665631	0.00256849	FAM103A1
0.762845	3.65401e-05	FBLIM1	0.558485	0.00690364	DDX19A	0.493247	0.0230794	SUPT4H1	-0.489941	0.0332213	KDM3A	-0.540609	0.0205364	FANCL
0.676362	0.000548318	B4GALT3	0.589395	0.00389459	LINC00662	0.488395	0.0246792	KLHDC3	-0.666057	0.00184969	LRRC42	0.468754	0.0497355	PHB2
0.698024	0.000303667	SNAPIN	0.626436	0.00181298	TKT	0.497652	0.0216997	ARMC8	-0.656268	0.00227623	ZFAND5	-0.643301	0.0039743	GPM6B
0.72906	0.000118583	KLHL23	0.542268	0.0091286	PRPSAP2	0.61978	0.00272914	TIMM10	-0.595395	0.00715483	PSMA1	0.551004	0.0177887	LEMD2
0.667355	0.000691382	CHST9	0.734251	0.000100092	CINP	0.444804	0.0433415	CLIC4	-0.460094	0.0474648	PI4KB	0.644712	0.00387002	SGK3
0.735978	9.45206e-05	SH3RF1	0.572435	0.00536812	SCAMP4	0.629701	0.00222091	API5	-0.500499	0.0290714	PLCE1	0.537049	0.0215505	OSTC
0.779449	1.90615e-05	TRA2A	0.599729	0.00317551	NECAP2	0.463077	0.0345114	VAMP3	-0.723509	0.000463188	COL6A2	0.598154	0.00873766	SRGAP2C
0.790922	1.17638e-05	PATL1	0.613851	0.00237561	CPSF2	0.550037	0.00978526	HARS	-0.463253	0.0457684	ATP13A3	0.553921	0.0170723	MTMR14
0.69228	0.000356896	MCEE	0.623573	0.00192989	LAMP2	0.641231	0.00173249	CASP4	-0.550691	0.0145487	SMARCD3	0.498908	0.03506	IARS2
0.661822	0.000794217	GLOD4	0.557199	0.00706186	NDUFA13	0.454942	0.0382494	SERTAD2	-0.515912	0.0237527	UAP1	-0.49692	0.0359103	TMEM70
0.7962	9.32769e-06	AGO1	0.624206	0.0019035	MRPS6	0.692078	0.000508812	DCK	-0.488447	0.0338439	DUSP5	0.507147	0.0317005	MESDC2
0.69659	0.000316269	ELK1	0.556824	0.00710861	FOPNL	0.595451	0.00440048	DDB2	-0.507403	0.0265848	EPB41L2	0.512178	0.0297752	ALG5
0.807534	5.53637e-06	LRTOMT	0.539779	0.00951709	SCAI	0.453517	0.0389357	TMEM106C	-0.505518	0.0272466	TJP1	0.675488	0.00209445	FAM13B
0.753757	5.10657e-05	NUP155	0.615232	0.00230743	JPX	0.480209	0.0275771	TSR2	-0.533169	0.01874	ZIC1	-0.50738	0.0316092	SRP68
0.682539	0.000465589	ZNF273	0.605156	0.00284487	RNF146	0.58338	0.00550272	PSMD10	-0.589341	0.00792263	RNF103	-0.479473	0.0440677	TMPRSS5
0.700555	0.000282479	PCID2	0.637599	0.00141267	BFAR	0.653634	0.00131142	MDH1	-0.575572	0.00991962	TSC22D2	0.624277	0.00561896	KAT6A
0.707934	0.000227813	SDHAF1	0.629535	0.00169328	TPD52	0.51554	0.0167576	UBE2Q2	-0.57356	0.0102427	TTC19	0.545881	0.0191039	ELMSAN1
0.67475	0.000571875	TP53INP1	0.664506	0.000742808	HNRNPK	0.530487	0.0133622	RAB3GAP1	0.615676	0.00501079	LAMP1	-0.486587	0.0405868	APLP1
0.666288	0.000710272	CCDC174	0.570063	0.005607	NAF1	0.648899	0.0014606	STX10	-0.578941	0.00939714	PRELP	-0.512972	0.0294796	CD82
0.698568	0.000299003	C14orf166	0.675377	0.000562603	APH1A	0.598023	0.00419117	PARP4	-0.465134	0.0447805	FLOT1	0.506305	0.0320322	YKT6
0.70299	0.000263314	STRN3	0.568357	0.00578429	DESI2	0.60235	0.00385763	CCDC167	-0.535755	0.0180675	NDEL1	0.498141	0.0353863	NCBP2
0.787447	1.36572e-05	CCDC117	0.543389	0.00895781	GNE	0.47974	0.0277508	SECISBP2	-0.606279	0.00592709	PLSCR1	0.756223	0.000282095	ZNF622
0.724473	0.00013732	EXOSC4	0.651892	0.00101172	FIBP	0.559138	0.00841081	PRKRA	-0.805613	3.14431e-05	RABEPK	0.50027	0.0344866	CS
0.751355	5.56564e-05	RANGRF	0.667484	0.000689125	SPTSSA	0.441053	0.0453536	MYO1E	-0.702269	0.000801543	PRPF18	0.589036	0.0101075	KLHL28
0.738418	8.71113e-05	DISC1	0.55839	0.00691526	TRAPPC3	0.46238	0.0348198	SNHG1	-0.465515	0.0445822	FAM107B	0.534784	0.0222157	NXPE3
0.66445	0.000743866	ZNF480	0.599812	0.00317019	CAMLG	0.469911	0.0315979	RABEP1	-0.54771	0.0152031	PKD1	0.501956	0.0337869	CD164
0.745509	6.83666e-05	OGFOD3	0.652081	0.00100716	GFM1	0.59439	0.00448939	TMPO	-0.474526	0.0400896	ADD1	-0.5025	0.0335632	RNF139
0.812641	4.32806e-06	DCAKD	0.575574	0.00506511	COPS8	0.489548	0.0242914	CTNNBL1	-0.569209	0.0109706	PAMR1	-0.501592	0.033937	PLP1
0.691893	0.000360761	PRR14	0.621576	0.00201514	ANP32B	0.456493	0.0375135	DPH3	-0.463556	0.0456079	DNAJA4	0.523575	0.0257488	PTAR1
0.681133	0.000483405	RFNG	0.609062	0.00262524	GPR37L1	0.650678	0.00140296	ACBD5	0.521519	0.0220204	LINC00998	-0.557535	0.0162166	FAM8A1
0.717918	0.00016853	HMBS	0.55966	0.00676169	SUCLG2	0.457214	0.0371753	CPSF7	-0.567216	0.0113176	QRICH1	0.600257	0.00844406	DNAJC18
0.669273	0.000658506	WDR18	0.61305	0.0024159	NDUFA9	0.5153	0.0168172	ITPA	-0.574393	0.010108	EHD2	0.594038	0.0093362	FERMT2
0.669153	0.000660523	PDE12	0.574297	0.00518658	ECSIT	0.666043	0.000980217	GRHPR	-0.574018	0.0101684	YLPM1	0.710437	0.000952921	WAC-AS1
0.667656	0.000686133	DDX49	0.64415	0.00121474	ISCA2	-0.630588	0.00217962	FTL	-0.516172	0.0236701	ATP6V1B2	0.605102	0.00779763	CCDC127
0.671798	0.000617262	MPLKIP	0.602585	0.00299767	SGCB	0.46179	0.0350831	SPCS2	-0.579955	0.00924426	UBR5	-0.522176	0.0262186	WDR20
0.892645	2.34051e-08	RMDN3	0.588136	0.00399083	AIMP2	0.468115	0.0323443	RPL13AP20	-0.493324	0.0318447	BCKDK	0.505013	0.032546	FAM229B
0.664585	0.00074135	DDX19A	0.648141	0.00110615	DLD	0.497818	0.0216489	DNPH1	-0.652791	0.00244611	ERRFI1	0.493376	0.0374648	RHOT2
0.660691	0.000816788	POFUT2	0.593286	0.00360931	SNRPB2	0.481361	0.0271538	FES	-0.476991	0.0389236	SMC1A	0.590286	0.00991013	BCAS2
0.75771	4.42239e-05	MOB1B	0.665257	0.000728952	SEC61B	0.463396	0.0343707	STRA13	-0.56854	0.0110861	MEAF6	-0.593363	0.00943752	STMN1
0.771927	2.57671e-05	LINC00662	0.641737	0.00128472	ERI3	0.663388	0.00104435	PCMT1	0.470032	0.0422844	SNRPA	-0.487091	0.0403485	ZCCHC10
0.709528	0.000217288	PGAM5	0.55502	0.00733674	ASH2L	0.486471	0.0253377	ERLEC1	-0.54653	0.0154685	RSPRY1	0.590604	0.00986043	ZNF317
0.659763	0.000835688	PRPSAP2	0.600895	0.00310186	PLOD3	0.644199	0.00162257	C22orf39	-0.464648	0.045034	NONO	0.771368	0.000177901	TMEM109
0.715721	0.000180277	CINP	0.553122	0.00758336	NKAP	0.574706	0.00642836	ATXN10	0.540715	0.0168312	RPL13A	0.474182	0.0468006	GSTK1
0.664507	0.000742804	CPSF2	0.588209	0.00398526	TNRC6A	0.593051	0.00460359	SRSF1	-0.52696	0.0204361	GDF15	-0.471673	0.0481407	ZMPSTE24
0.662712	0.000776854	MSL3	0.67695	0.000539939	COX17	0.525108	0.014513	POLR3GL	-0.569162	0.0109786	P4HA1	0.475117	0.0463086	TLN2
0.708579	0.000223506	PGAM1	0.546283	0.00852926	SDHB	0.643987	0.00163025	ARHGAP27	0.467815	0.043401	UBALD1	0.540984	0.0204317	AIDA
0.783178	1.63454e-05	MRPL44	0.549331	0.00809637	TIPARP	0.506192	0.0192125	YY1AP1	-0.456299	0.0495659	LTBP1	0.52509	0.0252471	ZSWIM8
0.755158	4.85424e-05	FOPNL	0.73379	0.000101624	NDUFS8	0.460399	0.035709	ST6GAL1	-0.555198	0.0136022	TRAK1	-0.507443	0.0315848	HNRNPF
0.719468	0.000160642	SCAI	0.562588	0.00641843	POLR2C	0.445316	0.0430727	ME2	-0.655254	0.00232475	AFF4	0.639568	0.00426126	WDR43
0.653638	0.000970173	NSUN6	0.59507	0.00348449	PIAS4	-0.566707	0.00739219	CIZ1	-0.466408	0.0441208	TNFRSF19	0.556957	0.0163511	PPP1R11
0.849789	5.5925e-07	HMG20B	0.542912	0.00903014	UFSP2	0.509452	0.0183256	MBNL2	-0.682772	0.00127529	RAF1	0.50897	0.030992	ZZEF1
0.710008	0.0002142	JPX	0.569463	0.00566883	ZNF226	0.605392	0.0036367	C19orf66	-0.658743	0.00216138	SOS2	-0.490816	0.0386198	NDN
0.682673	0.000463917	RNF146	0.636678	0.00144257	TAP1	0.529676	0.0135308	FAM96B	-0.589606	0.00788774	AFG3L2	0.657548	0.00302018	TAB1
0.792426	1.10187e-05	BFAR	0.647539	0.00112198	TMEM255B	0.628716	0.00226751	EPS15	-0.512103	0.0249896	SLC25A44	-0.613927	0.00672319	RNF126
0.746305	6.64988e-05	SF3B4	0.5919	0.00370888	SNHG6	0.504479	0.0196921	FAM198B	-0.524771	0.0210623	ASXL1	0.548402	0.0184474	ZNF793
0.698081	0.000303179	ERCC1	0.594084	0.00355306	KRBOX4	0.534849	0.0124843	RP2	0.573902	0.0101872	EMC8	-0.675876	0.0020774	GLUL
0.769289	2.85638e-05	GPR89A	0.650346	0.00104978	PAIP2	0.462312	0.03485	MRPL20	-0.507143	0.0266751	NPLOC4	0.661831	0.00277336	HILPDA
0.6695	0.00065471	MED1	0.704202	0.000254192	ARMC1	-0.490198	0.0240747	LAPTM5	-0.484567	0.0355033	GPRC5B	-0.58989	0.00997226	MBP
0.682544	0.000465527	DDX52	0.555513	0.00727383	C3orf70	0.578491	0.00600979	CD48	-0.592741	0.00748357	GAK	0.618478	0.00621782	THEMIS2
0.703363	0.000260476	APH1A	0.592064	0.003697	THYN1	0.643066	0.00166383	LILRB1	-0.502058	0.0284948	MX1	0.616322	0.00645325	WDR47
0.67301	0.000598276	DESI2	0.561285	0.00656941	SNRNP27	0.494217	0.0227697	ABCE1	-0.728172	0.000407958	MED13	-0.584068	0.0109233	TMEM101
0.755806	4.74118e-05	TIPRL	0.57738	0.00489723	RAB2B	0.46052	0.035654	POLR2K	-0.558857	0.0128706	ITGA10	0.610317	0.00714721	RNF157
0.807219	5.61993e-06	GNE	0.809249	5.10117e-06	NDUFV3	0.507185	0.0189388	ETFB	-0.484036	0.0357351	KDM1A	0.520054	0.0269443	ICA1L
0.701061	0.000278402	CASP2	0.615363	0.00230106	CNIH4	0.600756	0.0039778	ZSWIM7	-0.550475	0.0145953	ADORA2B	0.502232	0.0336734	EFR3B
0.754596	4.9541e-05	WDYHV1	0.580467	0.00462113	ARPC5	-0.437393	0.0473855	YARS	-0.476498	0.0391549	STK24	-0.475696	0.0460057	2022-09-04
0.680121	0.000496601	CAMLG	0.695001	0.000330765	DECR1	0.509171	0.0184006	LUC7L	-0.585649	0.00842281	TNFAIP6	0.656074	0.00310915	ATCAY
0.755991	4.70933e-05	ISY1	0.589987	0.00385005	LZIC	0.567623	0.00727614	RPP30	-0.578665	0.00943898	FOXC1	0.510838	0.0302789	FBXW2
0.757978	4.37913e-05	MRPS34	0.576896	0.00494179	NSUN5	-0.462637	0.0347057	PTGES2	-0.55026	0.0146419	MRPL3	0.472592	0.0476463	ZDHHC17
0.664698	0.000739241	SLC25A17	0.704555	0.000251595	APRT	0.507329	0.0188991	STAT2	0.468241	0.0431844	TMSB10	0.51452	0.0289105	RP11-365F18.1
0.711198	0.000206713	FPGS	0.56927	0.0056889	FAM175B	0.436673	0.0477931	EIF6	-0.487984	0.0340389	SLC7A11	0.517358	0.0278888	STAU1
0.654614	0.000947575	ANP32B	0.560526	0.00665859	PYGB	0.596551	0.00430989	CCZ1	-0.469828	0.0423866	PFKP	-0.601757	0.00823945	MAL
0.676049	0.000552831	PRELID1	0.561015	0.00660097	SUPT4H1	0.511688	0.0177365	GLRX3	-0.563096	0.012063	TSPAN3	0.603167	0.0080509	SAMHD1
0.661538	0.000799846	RABL2B	0.708889	0.000221458	PPA2	0.660687	0.0011132	USP33	-0.535751	0.0180684	NUFIP2	0.508935	0.0310058	TJAP1
0.671113	0.000628235	PRKCZ	0.62015	0.00207795	ATG3	0.483666	0.0263222	TP53I13	-0.538758	0.0173106	ZHX3	0.531422	0.023233	ZFP91
0.695109	0.000329755	PRPF38A	0.634472	0.0015164	XRCC1	0.710578	0.00030631	PDHA1	0.486539	0.0346522	VSIG10	0.560385	0.0155661	SLC35E2B
0.710373	0.000211878	ECSIT	0.569739	0.00564036	UFC1	0.649503	0.00144081	FLI1	-0.561009	0.0124555	ATP1A2	0.784114	0.000117435	CARKD
0.715069	0.000183899	CCDC94	0.654143	0.000958424	SSR2	0.618063	0.00282628	TERF2IP	-0.458172	0.0485202	SSH1	0.569943	0.0135341	SIAH2
0.729488	0.000116954	TAF6	0.620823	0.00204814	PSMB1	0.486723	0.0252506	MRFAP1	-0.783732	7.18592e-05	MXRA8	-0.742682	0.000414809	ACTG1
0.770956	2.67672e-05	MSI1	0.558968	0.00684502	SEC11A	0.562828	0.00790082	DPF2	0.532682	0.018869	MTIF3	0.580137	0.0116055	NRXN2
0.670873	0.000632105	TAF2	0.718821	0.000163894	PBDC1	-0.52358	0.0148542	ABL2	-0.47478	0.0399686	C3orf58	0.513851	0.0291556	ASTN2
0.740245	8.18993e-05	KLHDC4	0.571747	0.00543656	EIF2B3	0.462742	0.0346594	DDX27	-0.700671	0.00083375	CEBPD	0.552894	0.0173218	RPL13AP5
0.697988	0.000303981	KDM2B	0.69585	0.000322954	BCAP29	0.602025	0.00388193	MRPL15	-0.693779	0.000985404	ADAM9	0.600714	0.00838135	FASN
0.710669	0.000210011	RRP1	0.581449	0.00453603	DCTN5	0.438931	0.046523	MRPL32	-0.477849	0.0385241	MGP	-0.499679	0.0347343	SAV1
0.744014	7.19957e-05	AKAP10	0.779884	1.87258e-05	GPATCH11	0.543355	0.0109069	TIMM23	-0.551919	0.0142857	EIF2S3	0.495716	0.0364329	CREBRF
0.672048	0.000613297	ASH2L	0.583434	0.00436813	CD46	0.587977	0.00505878	PRPS2	-0.495695	0.0309064	SNRNP25	0.518039	0.0276477	PREX2
0.715349	0.000182334	TBC1D7	0.606342	0.00277657	ABCF2	0.441194	0.0452767	TOR1AIP1	-0.471765	0.0414277	TFPI	-0.64326	0.00397733	KLK6
0.698494	0.000299633	FAM104B	0.567923	0.00583011	FAM111A	0.524491	0.0146499	SETD2	-0.460224	0.047394	MGMT	0.505235	0.0324569	RP11-480I12.2
0.669853	0.000648834	FMR1	0.579623	0.00469527	UBTF	0.737368	0.00013675	LSM12	0.479937	0.0375649	RP11-108M9.4	0.47509	0.0463228	EP300
0.719453	0.000160717	AIP	0.648737	0.00109065	METTL15	0.476901	0.0288219	SNRPC	-0.617832	0.00481792	DKK3	0.520291	0.0268625	ZDHHC11
0.656875	0.000896968	SLC26A11	0.680238	0.000495057	DCK	0.609821	0.00333386	FPR3	-0.536981	0.0177553	NFKBIA	0.480842	0.0433809	COQ10B
0.749637	5.91582e-05	OPA3	0.566648	0.00596647	TSR2	0.603312	0.00378657	TAP2	-0.46914	0.0427308	IARS	0.482498	0.0425611	GINM1
0.778527	1.9791e-05	POLR2C	0.622885	0.00195892	ZNF814	0.681134	0.000675556	B3GAT3	-0.585922	0.00838497	SPEN	-0.627515	0.0053056	NIPA1
0.691695	0.000362749	PIAS4	0.539914	0.00949567	DDX39B	0.497944	0.0216105	WDFY4	-0.569503	0.0109201	RNF14	0.806135	5.35132e-05	SLC45A3
0.874247	1.05173e-07	KRBOX4	0.673712	0.000587492	TMEM141	-0.517858	0.0161896	PAPSS2	-0.480107	0.0374877	MOAP1	0.648211	0.00362106	VOPP1
0.670813	0.000633078	PIH1D1	0.587723	0.00402289	GTF2H3	0.598456	0.00415671	ANKRD13D	-0.488558	0.0337975	PLIN2	-0.505661	0.0322874	TMED1
0.755295	4.83004e-05	ARMC1	0.550567	0.00792599	SS18L2	0.465965	0.0332555	CCT7	-0.564839	0.0117431	2022-03-03	-0.502409	0.0336008	PDIA3
0.69735	0.000309542	TOR1AIP2	0.548158	0.00826071	C6orf47	0.492749	0.0232398	MCFD2	-0.498446	0.0298451	GOLGB1	0.542915	0.0198998	RBM22
0.654755	0.000944348	SACS	0.640407	0.00132472	DCAF10	0.460285	0.0357607	KDM3A	-0.626748	0.00408361	PLTP	0.485662	0.041027	MIF4GD
0.660611	0.000818404	SNRNP27	0.594176	0.0035466	ARL16	0.567394	0.00730511	PAN3	-0.482378	0.0364668	CRISPLD2	-0.565313	0.0144903	STXBP6
0.770936	2.67877e-05	RAB2B	0.599549	0.00318696	CIR1	0.601858	0.00389442	EPB41L4A-AS1	-0.497339	0.0302687	PDP1	0.669514	0.00237223	CORO7
0.653108	0.000982615	IFT52	0.565655	0.0060745	CLN5	0.517277	0.0163304	BRD3	-0.560193	0.0126116	SCARB2	0.710109	0.000960475	SRRT
0.757161	4.51229e-05	NDUFV3	0.566147	0.00602076	GSDMD	0.487604	0.0249484	PI4KB	-0.46653	0.0440581	APPBP2	-0.622737	0.00577327	JARID2
0.789009	1.27756e-05	CNIH4	0.629403	0.00169821	NDUFA4	0.474836	0.0296213	TM9SF4	-0.49051	0.0329869	SLC30A7	0.550104	0.0180144	SMUG1
0.664844	0.000736544	DECR1	0.808986	5.16592e-06	TMEM248	0.555636	0.00891963	LARS	-0.528385	0.0200367	CNDP2	-0.554261	0.0169904	CLSTN1
0.808896	5.18832e-06	LZIC	0.584279	0.0042982	TMPO	0.460353	0.0357298	ANAPC5	-0.555553	0.0135298	DMAP1	0.581928	0.0112906	LRRC37B
0.684446	0.00044232	C3orf62	0.546609	0.00848206	MOB4	0.496163	0.0221586	ARGLU1	-0.595033	0.007199	LPP	0.521512	0.0264442	SF3B3
0.670602	0.000636514	APRT	0.677106	0.000537729	LETM1	0.453705	0.0388444	CD33	-0.509551	0.0258461	GNB4	-0.581116	0.0114324	CNP
0.68919	0.000388718	LBR	0.590597	0.00380454	MRPS28	-0.547452	0.0102074	USP24	-0.56039	0.0125738	SNX9	0.472586	0.0476494	RNF34
0.709246	0.00021912	XRCC1	0.629295	0.0017023	PRDX4	0.506531	0.0191186	TOLLIP	-0.504762	0.0275156	CCT3	-0.510113	0.0305543	ABCA8
0.691421	0.000365514	TXNDC16	0.614716	0.00233272	ANAPC2	0.61074	0.00327374	CMC1	-0.569166	0.010978	JOSD1	0.505528	0.0323405	SMG1
0.689922	0.000380976	SSR2	0.588456	0.00396623	MTHFD1	0.637094	0.00189608	UTP18	-0.487727	0.0341473	SLC12A4	0.479135	0.0442387	GPHN
0.759757	4.10076e-05	SEC11A	0.585617	0.00418943	SLC35B3	0.541089	0.0113103	FRMD8	-0.534384	0.0184217	XBP1	0.532433	0.0229232	TMEM69
0.80676	5.74339e-06	GPATCH4	0.551725	0.0077692	TCEAL1	0.483807	0.026272	RPS6KB2	-0.500514	0.0290659	RBBP6	0.652389	0.00334112	SFT2D2
0.742251	7.64897e-05	PBDC1	0.569136	0.0057028	DPM1	0.54583	0.0104799	MDM2	-0.575975	0.00985593	COL1A1	0.601722	0.00824424	RAD1
0.741132	7.94675e-05	SOCS4	0.567237	0.00590318	ITPA	0.611889	0.0031999	CCNDBP1	0.456565	0.0494166	DR1	-0.545204	0.0192833	CPEB2
0.736041	9.43224e-05	DCTN5	0.759527	4.1358e-05	GRHPR	0.538485	0.0117887	TAF9	-0.517058	0.0233902	OGT	-0.551383	0.0176942	BRP44L
0.775316	2.25263e-05	GPATCH11	0.734787	9.83323e-05	ELP3	0.48793	0.024837	SYF2	0.552353	0.0141936	GUCD1	-0.559267	0.0158188	C11orf9
0.710197	0.000212994	ACTR2	0.673258	0.000594449	ACTL6A	0.588479	0.00501217	NME2	0.486888	0.0345032	SF3B6	-0.498343	0.0352999	CCDC72
0.68755	0.00040658	ZNF117	0.760384	4.00626e-05	COA4	0.646484	0.00154205	SPECC1	-0.545027	0.0158119	ATF3
0.808509	5.28525e-06	CACUL1	0.638208	0.00139316	SPCS2	-0.552712	0.00936353	ITGB5	-0.577379	0.00963649	PIGS
0.747775	6.31687e-05	CCDC137	0.544518	0.00878859	EXOSC8	0.466039	0.0332237	SNRPA1	-0.523376	0.021469	MMP2
0.741103	7.95459e-05	TSR2	0.567095	0.00591839	KIAA1551	0.593913	0.00452983	NUBP2	-0.598906	0.00673811	ITGB3BP
0.851771	4.93938e-07	DDX39B	0.717977	0.00016822	FSCN1	0.65333	0.00132058	ANKRD44	-0.530615	0.0194235	MRPS30
0.673988	0.000583312	VRK1	0.838952	1.07039e-06	DNPH1	0.577251	0.00614431	APP	-0.667367	0.00179803	SCCPDH
0.838028	1.12886e-06	GTF2H3	0.669041	0.000662405	C11orf58	0.513484	0.0172744	HSD17B11	0.479621	0.0377087	MVB12A
0.786711	1.40913e-05	RABL6	0.636353	0.00145325	STRA13	0.619445	0.0027479	CCNC	-0.572881	0.0103538	DDX3X
0.778816	1.95598e-05	CDC42SE1	0.640818	0.00131224	PCMT1	0.76011	6.37748e-05	EFCAB14	-0.567207	0.0113193	SIN3A
0.722968	0.000144002	ARFGAP1	0.690972	0.000370081	ERLEC1	0.438357	0.0468433	FBXL5	0.50689	0.0267636	CXCL8
0.715222	0.000183042	BAG4	0.610425	0.00255202	SAMM50	0.450283	0.0405281	RFC2	-0.481411	0.0368986	LGALS8
0.797715	8.71599e-06	ASUN	0.629701	0.00168706	FAM168A	0.494506	0.0226781	SLC38A10	-0.464584	0.0450678	RGS2
0.71421	0.000188765	ASIC4	0.583377	0.00437288	PEX26	0.61822	0.00281729	KIAA0100	-0.508343	0.0262596	GARS
0.658142	0.000869627	CLTA	0.621263	0.00202881	PSMC1	0.528874	0.0136992	AGPS	-0.459577	0.0477474	FBXW5
0.764412	3.44401e-05	STX10	0.541949	0.00917759	C4orf48	0.572339	0.00670202	NHLRC3	-0.521747	0.0219521	MRPS35
0.738588	8.66141e-05	CIR1	0.607677	0.00270141	RPRD1A	0.562707	0.00791709	MED28	-0.608316	0.00571765	JKAMP
0.69314	0.000348456	RBM28	0.561906	0.00649709	SRSF1	0.452888	0.0392416	FAM3C	-0.503248	0.0280604	SRSF2
0.687803	0.000403785	SNHG1	0.551854	0.00775191	METTL21A	0.443545	0.044009	VBP1	-0.618453	0.00476349	STX7
0.659344	0.000844364	AAMDC	0.627343	0.00177723	POLR3GL	0.485304	0.0257435	TMEM126A	-0.621137	0.00453406	COMMD1
0.666416	0.000707997	BLVRA	0.643424	0.00123544	FOXK1	0.482552	0.0267216	TWF2	0.523132	0.0215411	SDHAF3
0.668634	0.000669308	WDR12	0.551374	0.00781644	C17orf75	0.530336	0.0133933	ITPK1	0.507213	0.026651	RPL39
0.713267	0.000194233	SLC25A13	0.597637	0.00331124	PARP1	0.531473	0.0131594	RNF135	-0.533908	0.0185458	NOTCH2
0.851844	4.91683e-07	MOB4	0.554781	0.00736743	TNFRSF1A	0.571861	0.00675845	UBAC2	-0.49322	0.0318863	AXL
0.765898	3.25474e-05	LETM1	0.536838	0.0099937	DAD1	0.497767	0.0216645	PEF1	-0.581963	0.00894752	SCYL1
0.753045	5.23904e-05	ZNF121	0.553915	0.00747952	LGALS3BP	0.645103	0.00159031	SNRPA	-0.559703	0.0127062	GOLGA3
0.709678	0.000216317	PRDX4	0.586534	0.00411621	RABGGTB	0.562376	0.00796186	FAM91A1	-0.497748	0.0301117	TMEM222
0.750788	5.6793e-05	TSPAN14	0.60634	0.00277669	TRIQK	0.5545	0.00909006	NCAPH2	-0.50146	0.0287148	OSBPL3
0.689628	0.000384068	LTA4H	0.613604	0.00238797	TMA7	0.467273	0.0326987	DYNC1LI1	-0.527277	0.0203468	HSPA9
0.668679	0.000668539	TMEM138	0.547391	0.00836977	RANGAP1	0.511954	0.0176674	PIK3CB	-0.652457	0.00246299	SEC24D
0.747228	6.43899e-05	ACBD5	0.572601	0.00535174	BCKDHB	0.590624	0.0048169	DERL2	-0.519003	0.0227851	VPS25
0.764329	3.45488e-05	TPRKB	0.607738	0.00269802	IDNK	0.484021	0.0261961	CLASP2	-0.63231	0.00367418	DEAF1
0.670818	0.000632998	KLHL22	0.714693	0.000186011	ETFB	0.553717	0.00920895	SEC13	-0.530144	0.0195519	NUP153
0.758199	4.34361e-05	GAREML	0.537171	0.00993875	PRKRIP1	0.495348	0.0224129	COX16	-0.562331	0.0122057	THBS1
0.656586	0.000903299	TMEM209	0.62319	0.00194599	ZSWIM7	0.661065	0.00110336	RAB27A	-0.485803	0.0349682	NFKB1
0.707318	0.000231995	MBOAT2	0.57837	0.00480722	EXOSC7	0.618239	0.00281618	PSPC1	-0.477125	0.0388612	GBE1
0.735735	9.52898e-05	HAUS2	0.605632	0.00281728	DGCR2	-0.442795	0.0444104	TRAK1	-0.505106	0.027393	CREG1
0.701883	0.000271884	CPSF7	0.554739	0.00737287	PTGES2	0.59378	0.00454113	TBC1D22A	-0.528796	0.0199224	COL1A2
0.883507	5.09418e-08	EXOSC3	0.540877	0.00934404	NMT2	0.581387	0.00570496	SERINC3	-0.665763	0.00186143	RAB34
0.660036	0.000830084	DPM1	0.588914	0.00393118	ALKBH7	0.582176	0.00562421	USP39	0.639295	0.00320842	SDHC
0.713558	0.000192532	GAR1	0.557812	0.00698614	WDR61	0.457758	0.0369213	EBP	-0.64931	0.00262661	BAG3
0.772749	2.49457e-05	ITPA	0.666702	0.000702903	RAB4B	0.453119	0.039129	NIT2	-0.464311	0.0452108	LARP6
0.746425	6.62226e-05	GRHPR	0.56666	0.00596516	USP33	0.682212	0.000657286	PIP5K1A	-0.632391	0.00366847	DCTN1
0.76562	3.28937e-05	ELP3	0.62224	0.00198646	RNF13	0.590417	0.00483549	COL4A3BP	-0.600656	0.00653785	STK17A
0.720932	0.000153491	SSRP1	0.610187	0.00256466	INO80E	0.529929	0.0134779	TRIM27	-0.470162	0.04222	PCYOX1
0.676096	0.000552144	SLC25A32	0.537842	0.00982886	RAP1GDS1	0.682287	0.000656039	G3BP2	0.551205	0.014438	HNRNPUL2
0.851203	5.1194e-07	COA4	0.611192	0.00251158	ZNF3	0.509063	0.0184295	ACAT1	-0.660056	0.00210239	TPD52L2
0.79724	8.90381e-06	PELP1	0.598224	0.00327266	DGUOK	0.5623	0.00797218	IGBP1	-0.528611	0.0199739	LRCH1
0.799416	8.07137e-06	MTPAP	0.660784	0.000814903	SUPT20H	0.45765	0.0369715	IMP4	-0.607575	0.00579318	VPS41
0.686202	0.000421787	DNPH1	0.673512	0.000590551	PDHA1	0.471756	0.0308454	UROS	-0.660823	0.00206858	MYC
0.676269	0.000549649	WIPF1	0.747433	6.39302e-05	MRFAP1	0.497522	0.0217394	RBM42	-0.521016	0.0221715	SDHA
0.714524	0.000186973	PSMC6	0.588397	0.00397072	CDKN2AIPNL	0.568477	0.00716931	PSMB9	-0.529641	0.0196895	KCNQ1OT1
0.783982	1.58064e-05	TARDBP	0.616332	0.00225432	TRAF7	0.55568	0.00891308	RPAIN	-0.477358	0.0387522	SSR1
0.671861	0.000616264	ARPC2	0.536853	0.00999115	REEP5	0.449141	0.0411023	MRPS16	-0.642692	0.0030002	SERPING1
0.668151	0.000677572	IMPDH1	0.578493	0.00479615	ALDH5A1	0.565894	0.00749655	MRPL3	-0.610803	0.0054702	SHISA5
0.773989	2.375e-05	LLGL1	0.677966	0.000525706	GYG1	0.44371	0.0439211	PPIE	-0.490745	0.0328902	UBN2
0.769598	2.82229e-05	C22orf39	0.57566	0.00505693	DYNLL1	0.545449	0.0105446	PRMT2	-0.572421	0.0104294	UNC45A
0.781767	1.73302e-05	FAM168A	0.581383	0.00454172	SLC31A1	-0.54497	0.0106267	RNASE1	-0.466123	0.0442679	DCTD
0.763298	3.59221e-05	TATDN1	0.636814	0.00143811	MRPL15	0.620042	0.00271458	UGGT1	-0.620124	0.00461955	HEXIM1
0.696964	0.000312939	ORC6	0.574359	0.00518066	MRPL32	0.446779	0.0423105	NCOA4	-0.473986	0.0403487	PTPN1
0.662288	0.000785089	PEX26	0.537122	0.0099468	HAX1	0.466186	0.0331607	TMEM176A	-0.596139	0.00706481	CBR1
0.65955	0.000840084	TMEM106B	0.56866	0.00575244	PPFIBP1	0.464357	0.0339505	TOR3A	-0.502226	0.0284332	TTC3
0.6529	0.000987538	PSMC1	0.555217	0.00731147	SLC4A8	0.522365	0.01513	CCT8	-0.566097	0.0115163	PSME4
0.83616	1.25565e-06	MTFMT	0.619516	0.00210641	GTF2F1	0.781231	2.90652e-05	MTPN	-0.592142	0.0075595	GPS1
0.713851	0.000190828	TRPT1	0.734533	9.91633e-05	LSM12	0.627857	0.00230883	JAZF1	-0.525862	0.0207483	PPWD1
0.668606	0.000669776	SCYL2	0.672586	0.000604856	USB1	0.454166	0.0386219	SBNO2	-0.523855	0.0213288	STIM1
0.713347	0.00019376	ARRB2	0.725926	0.000131125	SNRPC	0.707669	0.00033259	RAB11B	-0.667042	0.00181074	PLEKHA3
0.761449	3.85039e-05	RPRD1A	0.578498	0.00479572	GADD45GIP1	0.632776	0.00208055	TMEM30A	-0.487645	0.034182	ILF2
0.734276	0.000100009	CEBPZ	0.582988	0.00440539	DAPK3	0.719049	0.000239687	SLC25A25	-0.783302	7.29651e-05	SLC35B2
0.797411	8.83567e-06	WASH1	0.716631	0.000175327	MMD	0.5524	0.00941194	XPOT	-0.511349	0.0252402	CCDC28B
0.715846	0.00017959	C5orf45	0.66977	0.000650211	SMIM15	0.435856	0.0482596	MTIF3	-0.492605	0.0321336	SIRT2
0.830495	1.72059e-06	METTL21A	0.717919	0.000168522	CCT7	0.485876	0.0255441	SNX17	-0.525554	0.0208366	EHMT1
0.848518	6.05056e-07	POLR3GL	0.631491	0.00162119	TMEM134	-0.482652	0.0266857	AGAP3	-0.524877	0.0210316	CREB3L2
0.677434	0.000533111	ZNF43	0.574425	0.00517427	EIF3J	0.465642	0.0333943	VPS13C	-0.581495	0.00901592	ICAM1
0.716417	0.000176478	TDRD3	0.637728	0.00140852	ECH1	0.462142	0.0349258	ERGIC3	-0.52302	0.0215741	TANC1
0.728231	0.000121794	FOXK1	0.597173	0.00334207	RWDD1	0.438648	0.046681	ATP2B4	-0.556256	0.0133874	SAMD8
0.748475	6.16348e-05	STX4	0.575591	0.00506344	HMGB2	0.474906	0.0295936	GMNN	0.464034	0.0453562	CEBPZOS
0.789044	1.27565e-05	C17orf75	0.540901	0.00934037	LRRC42	0.620784	0.00267364	FKBP4	-0.762639	0.000146605	SCPEP1
0.67873	0.000515226	ZNF26	0.766321	3.20246e-05	MRPL14	0.476235	0.0290776	PILRA	-0.481756	0.036744	TMEM173
0.681413	0.000479816	SETBP1	0.645891	0.0011663	PSENEN	0.581695	0.00567337	PPP3CA	-0.65068	0.00255431	SQSTM1
0.743931	7.22024e-05	ZNF511	0.673123	0.000596522	NTHL1	0.557254	0.00868155	ATF2	-0.527002	0.0204242	COMMD3
0.689807	0.000382183	SCO1	0.574979	0.00512137	BRD3	0.531768	0.0130992	TMEM87A	-0.657256	0.00222979	CFH
0.686405	0.000419465	GRPEL1	0.689716	0.000383141	AASDHPPT	0.617617	0.00285201	SCP2	-0.576553	0.00976508	LTBP3
0.733679	0.000101997	SMIM8	0.586056	0.00415421	ATPAF2	0.452689	0.0393384	ARL2	-0.671537	0.00164152	TM9SF3
0.780947	1.79261e-05	FAM96B	0.636729	0.0014409	MGME1	0.464477	0.033898	CARS	-0.587585	0.00815739	GANAB
0.654893	0.000941197	EPS15	0.618855	0.00213642	PAF1	0.448424	0.0414662	NSD1	-0.634643	0.00351281	WDR54
0.755792	4.74365e-05	RABGGTB	0.5376	0.00986839	RIOK2	0.565495	0.0075481	HMGN3	-0.625445	0.00418481	SGK1
0.801002	7.50824e-06	C1orf174	0.583328	0.00437695	CEP63	0.444746	0.0433723	MED4	-0.593424	0.00739784	IGFBP2
0.853111	4.53717e-07	FAM222B	0.544689	0.00876326	LNPEP	0.590784	0.00480262	MNDA	-0.526633	0.0205289	PLS3
0.688987	0.000390895	RANGAP1	0.631641	0.0016158	YIPF2	0.437618	0.0472583	NFE2L1	-0.465657	0.044509	MED27
0.677333	0.00053454	TNIP1	0.607051	0.00273646	TOLLIP	0.512232	0.0175955	GOLIM4	-0.553248	0.0140054	BACH1
0.669199	0.000659746	POLR2K	0.685244	0.000432881	GIMAP1	0.539676	0.011568	BTF3L4	-0.598658	0.00676679	UBE2G1
0.671734	0.000618289	SAR1A	0.611861	0.00247677	POP5	0.696826	0.000448252	EGLN2	-0.5974	0.00691432	TAB2
0.676378	0.000548087	PRKRIP1	0.546414	0.00851038	ALKBH4	0.607633	0.00348073	FBXO9	-0.638699	0.00324617	IGFBP4
0.717452	0.000170963	EID2B	0.605665	0.00281537	DTD2	0.599016	0.00411259	RNF11	-0.471225	0.0416931	ECD
0.692885	0.00035094	ZSWIM7	0.616066	0.00226709	EIF3G	0.448454	0.0414509	NSRP1	0.46862	0.0429928	EIF2S2
0.659775	0.000835449	LUC7L	0.662095	0.000788858	TMEM208	-0.551283	0.00958687	ANPEP	0.570912	0.010681	COX7B
0.704588	0.000251347	MAPK6	0.737472	8.99229e-05	CMC1	0.551461	0.00955885	NDUFB5	-0.503917	0.0278185	UHRF2
0.736684	9.23223e-05	NMT2	0.590713	0.00379594	ING2	-0.448937	0.041206	TSSC4	-0.572591	0.0104015	ADH5
0.707872	0.000228229	ALKBH7	0.678889	0.000513062	TOMM20	0.580943	0.00575087	UPF3A	-0.62202	0.00446057	AHR
0.779434	1.90735e-05	RAB4B	0.770578	2.71657e-05	DCXR	0.619046	0.00277036	ZNF330	-0.527223	0.020362	TMX3
0.752348	5.37166e-05	RAP1GDS1	0.61249	0.00244441	NCK1	0.459403	0.0361622	CEP68	-0.520253	0.0224025	ZBTB20
0.684239	0.000444798	DVL1	0.658505	0.000861926	TCAIM	0.548045	0.0101093	OLA1	-0.52558	0.0208291	PACS2
0.737302	9.04364e-05	LRIG2	0.699005	0.000295296	TIMM10B	0.436824	0.0477076	PPP1R7	-0.463545	0.0456142	B3GNT2
0.692374	0.000355966	DGUOK	0.636698	0.00144191	USO1	-0.459925	0.035924	CDK12	-0.492181	0.0323046	POLR2A
0.719788	0.000159054	ZNF277	0.634747	0.001507	TSSC1	0.510094	0.0181547	TIMM17B	-0.457848	0.0487002	PPP1R12B
0.845795	7.14491e-07	SUPT20H	0.579098	0.00474194	GPATCH2L	0.557444	0.00865395	CDK11B	-0.4652	0.0447461	NCOA7
0.757413	4.47097e-05	CDKN2AIPNL	0.65877	0.000856342	PIN1	0.467491	0.0326065	AOAH	0.569827	0.0108648	CCSER2
0.747589	6.35818e-05	URM1	0.5641	0.0062469	FLII	0.463821	0.0341843	LY86	-0.508698	0.0261375	CTSA
0.749471	5.95076e-05	TRAF7	0.54339	0.00895766	CCNDBP1	0.63154	0.00213603	IFI35	-0.507502	0.0265503	ATP1B3
0.735619	9.56561e-05	TEX30	0.601102	0.00308892	ZBTB21	0.518541	0.0160253	2022-03-07	0.7611	0.000153999	RAB29
0.690554	0.000374389	GRWD1	0.676935	0.000540153	DPY19L4	0.71043	0.000307605	MPC1	-0.485348	0.0351641	FAM89B
0.662192	0.000786971	PRCC	0.691088	0.000368896	IPO11	0.611689	0.00321262	BROX	-0.529591	0.0197031	VAT1
0.776373	2.15912e-05	SLC31A1	0.648737	0.00109066	WRAP73	0.540901	0.0113444	GOLGA7	-0.457503	0.0488921	RASD1
0.709165	0.000219648	DDX27	0.652849	0.00098876	NMRAL1	0.58618	0.00522868	PPP2R4	-0.591427	0.00765084	TOB1
0.662183	0.000787138	FTSJ1	0.705244	0.000246575	FCF1	0.514921	0.0169119	SIN3A	-0.491509	0.0325778	SEC16A
0.82047	2.92417e-06	POLG2	0.609716	0.0025899	FLYWCH2	0.46148	0.0352215	SNRPE	-0.506513	0.0268957	TIMM17A
0.68144	0.000479465	MRPL32	0.540555	0.0093945	SYF2	0.599637	0.00406404	BUB3	-0.56899	0.0110084	HEXA
0.674012	0.000582941	CCT4	0.636172	0.00145923	BMP7	0.504236	0.0197608	ALDH3B1	-0.745301	0.000250212	RUNX1
0.678997	0.000511606	MTA2	0.572528	0.005359	RABEPK	0.543826	0.0108246	MAN2B2	0.582537	0.00886412	NES
0.674646	0.000573422	ZC3H6	0.591227	0.00375804	TAX1BP3	0.44179	0.0449526	POLDIP2	-0.553684	0.0139145	HSPH1
0.722391	0.00014664	VPS33A	0.557528	0.00702113	SNRPB	0.476798	0.0288614	PRPF6	-0.51375	0.0244487	GORASP1
0.659586	0.00083935	RNF38	0.668475	0.000672025	CUTA	0.493821	0.0228959	SSNA1	-0.616859	0.00490417	CUL4A
0.670023	0.000646009	ZNF22	0.555801	0.00723727	GPR137	0.656227	0.00123534	IGFBP7	-0.615188	0.00505532	FSTL1
0.800535	7.67019e-06	SNHG10	0.606916	0.00274404	LINC00623	0.709006	0.000320279	JKAMP	-0.503177	0.0280864	COL18A1
0.662415	0.000782615	ZNF181	0.585849	0.00417078	LIAS	0.483958	0.0262184	DPYD	-0.605132	0.00604771	SVIL
0.679291	0.000507641	WDR83	0.58227	0.00446592	RBBP5	0.701992	0.000389461	RTFDC1	-0.582995	0.00879794	HIBADH
0.719394	0.000161012	GTF2F1	0.600685	0.00311501	PKD1	0.472982	0.0303536	LRPPRC	-0.519528	0.0226237	ZNF618
0.897768	1.46728e-08	LSM12	0.55433	0.00742564	GPI	0.590991	0.00478408	WHAMM	-0.473711	0.040481	EIF3B
0.894364	2.00637e-08	USB1	0.666522	0.00070609	NUBP2	0.51624	0.0165843	SDHD	-0.464114	0.0453141	CACYBP
0.70483	0.000249581	SCRN3	0.537719	0.00984891	SPATA5	0.720775	0.000227763	TAF12	-0.52823	0.0200796	RAB21
0.729534	0.00011678	DHX8	0.6027	0.0029907	TMEM50A	0.47887	0.0280756	AP3S1	-0.461223	0.046853	ATP6V1A
0.715414	0.000181973	DAPK3	0.563349	0.0063316	HSD17B11	0.465361	0.0335151	TOR1A	-0.617056	0.00488661	ARIH1
0.737568	8.96335e-05	ZNF692	0.594243	0.00354193	TMEM9B	0.541558	0.0112258	MPV17	-0.618797	0.00473357	ATP2A2
0.808012	5.41203e-06	SMIM15	0.742925	7.47444e-05	EFCAB14	0.569257	0.00707285	VEZF1	-0.512308	0.0249217	TGFBI
0.730979	0.00011143	CCT7	0.546792	0.00845571	CHCHD6	0.465551	0.0334332	PMVK	-0.512981	0.0247	TRIM28
0.665659	0.00072162	MCFD2	0.643669	0.00122843	TIMM9	0.626169	0.00239186	PLEKHJ1	-0.484707	0.0354424	MED14
0.662682	0.000777428	ST7L	0.569174	0.00569883	BTBD10	0.532772	0.0128962	APEX1	-0.614087	0.005157	PPIF
0.764993	3.36894e-05	ZCCHC9	0.645445	0.00117857	RFC2	0.535794	0.0123003	PAIP1	-0.679343	0.00137896	DLGAP4
0.805186	6.1853e-06	RCC1	0.549364	0.00809183	MAP3K13	0.499306	0.0211989	GAS5	-0.465655	0.0445096	FOXO3
0.666834	0.000700559	TEX10	0.599488	0.00319092	MED28	0.487394	0.02502	HPRT1	-0.59886	0.00674337	C21orf2
0.689546	0.000384933	LRRC42	0.548423	0.00822334	XIAP	0.53149	0.0131559	HDAC1	-0.595076	0.00719373	BNIP3L
0.674323	0.000578254	OTUD6B	0.594131	0.00354978	FAM3C	0.482707	0.0266656	AATF	-0.598764	0.00675456	CSRP1
0.673475	0.000591114	PAN3	0.588773	0.00394195	MAP7D3	0.482932	0.0265847	RCBTB2	0.483154	0.036123	LINC01420
0.825741	2.22176e-06	NTHL1	0.594364	0.00353347	MEAF6	0.529289	0.0136119	CIAO1	-0.788098	6.14002e-05	HIVEP2
0.653855	0.000965094	BCS1L	0.57855	0.00479101	SYMPK	0.537033	0.0120626	NOC2L	-0.492451	0.0321958	SAMD4A
0.724422	0.000137543	CCDC107	0.559072	0.00683242	UGT8	0.584077	0.0054334	PAPSS1	-0.599195	0.00670462	CLK3
0.768884	2.90164e-05	EPB41L4A-AS1	0.583166	0.00439045	HBS1L	0.511413	0.0178081	CD47	-0.569547	0.0109126	TIMP2
0.792283	1.10877e-05	BRD3	0.598958	0.00322499	RBM43	0.664437	0.00101858	PDCL3	-0.491797	0.0324605	RAB8B
0.669622	0.00065267	RPP14	0.553577	0.00752361	CCDC47	0.498052	0.0215777	CDK6	-0.490342	0.0330559	SLC39A1
0.725044	0.000134857	ATPAF2	0.559452	0.00678667	PEF1	0.446015	0.0427071	NUDT1	-0.45771	0.048777	DNAJB1
0.86568	1.95902e-07	MGME1	0.619126	0.00212408	SNRPA	0.487454	0.0249996	PTRHD1	-0.668148	0.00176779	MPST
0.68436	0.000443351	MNAT1	0.625879	0.00183525	C14orf142	0.69475	0.000473922	SCO2	-0.478863	0.0380557	IPO9
0.682758	0.00046287	SMC6	0.611596	0.00249051	SERBP1	-0.493922	0.0228638	GBE1	-0.505805	0.0271449	CCNG1
0.663336	0.00076486	NSUN5P1	0.549282	0.00810316	RSPRY1	0.521141	0.0154121	USP1	-0.616626	0.00492503	STARD7
0.693343	0.000346482	RIOK2	0.540692	0.00937301	NAA40	0.460221	0.0357897	DCAF7	-0.498274	0.0299106	TMEM214
0.670447	0.000639048	CEP63	0.582663	0.00443276	PIK3CB	0.69897	0.000422989	ENOPH1	-0.490866	0.0328406	DIP2A
0.720031	0.00015786	BRCA1	0.590818	0.0037882	TTPAL	0.54132	0.0112687	GALC	-0.481819	0.0367158	TPI1
0.679964	0.000498666	GTF3C5	0.592777	0.00364565	SEC13	0.577506	0.00611642	LYRM4	-0.591166	0.00768441	RAB31
0.669751	0.000650519	TXNDC9	0.595937	0.00342515	SLC25A4	0.545212	0.0105852	RAP2C	-0.494188	0.0315002	S1PR3
0.674759	0.000571744	TULP4	0.581318	0.00454736	HADHB	-0.498328	0.0214938	LYVE1	-0.474568	0.0400698	UBA3
0.697977	0.000304076	NARS2	0.597297	0.00333379	KIF3A	0.556695	0.00876324	ARFGAP3	-0.504908	0.0274632	SYNE1
0.731698	0.000108846	MPHOSPH10	0.665109	0.000731674	MORF4L1	0.502969	0.0201225	TPGS2	-0.586944	0.00824461	SLC38A3
0.67498	0.000568457	ALKBH4	0.598689	0.00324238	SEC23A	0.486561	0.0253065	KCTD20	-0.49556	0.0309592	ZNF622
0.847584	6.40793e-07	DTD2	0.567556	0.00586912	SLC35A3	0.643749	0.00163887	VPS39	-0.489511	0.0333996	RAI14
0.654583	0.000948282	METTL5	0.539219	0.00960644	IFNLR1	0.474349	0.0298123	CLNS1A	-0.502119	0.0284724	DMD
0.755253	4.83746e-05	EIF3G	0.55313	0.00758231	NAP1L4	0.585929	0.00525275	ELOVL5	-0.597334	0.00692215	GORASP2
0.792169	1.11432e-05	TOMM20	0.745782	6.77208e-05	DDRGK1	0.436406	0.047945	YAF2	-0.503497	0.0279702	CS
0.773559	2.41589e-05	UTP18	0.551835	0.00775439	ORC4	0.512923	0.0174176	TIMM13	-0.482581	0.0363763	MRS2
0.766028	3.2386e-05	FRMD8	0.633277	0.00155767	AFG3L2	0.526223	0.0142681	IFNAR2	-0.640152	0.00315482	UGDH
0.667206	0.000694004	NCK1	0.553561	0.00752571	GTF3C3	0.43811	0.046982	COMT	-0.490235	0.0331001	FBN1
0.673039	0.000597826	TXNDC15	0.540658	0.00937829	SERINC3	0.446452	0.0424801	UXT	-0.50805	0.0263604	KDM3B
0.813168	4.21784e-06	TCAIM	0.537151	0.009942	ASXL1	0.502631	0.0202202	ORAI2	-0.466989	0.0438225	CXCL12
0.83352	1.45626e-06	TIMM10B	0.664848	0.000736478	FXR1	0.535727	0.0123134	ADCK2	-0.518904	0.0228154	RC3H1
0.673875	0.000585017	KANSL3	0.581715	0.00451323	MALSU1	0.519265	0.0158525	FAM204A	-0.522135	0.0218365	WDR26
0.663521	0.00076134	PIN1	0.683153	0.00045798	EMC8	0.61563	0.00296892	DDX54	-0.481664	0.0367851	AVL9
0.752147	5.4104e-05	FLII	0.662529	0.00078039	RFFL	0.587267	0.00512535	ZBTB4	-0.527704	0.0202267	LDHA
0.737838	8.88244e-05	VHL	0.594353	0.00353423	G3BP2	0.533809	0.0126892	MGRN1	0.499545	0.0294291	HNRNPA3
0.696335	0.000318557	CCNDBP1	0.627246	0.00178104	AP2S1	0.442943	0.0443312	SDHA	-0.551011	0.0144796	IFITM1
0.692419	0.000355523	EXOC3	0.571393	0.00547205	LSG1	-0.484942	0.0258705	ANKRD9	-0.538849	0.0172881	TIMM50
0.758265	4.33303e-05	DPY19L4	0.599071	0.0032177	GSR	-0.449181	0.0410825	SERPING1	-0.556038	0.0134313	ABCA1
0.682677	0.000463869	FBXL12	0.569602	0.00565453	RBM42	0.450467	0.0404363	ARRDC3	0.501405	0.0287351	RPL31
0.759193	4.18727e-05	WRAP73	0.608282	0.0026679	ATP6V0E2	0.71629	0.000259867	MAX	-0.582133	0.0089227	PNMA1
0.83455	1.37488e-06	SPDL1	0.590305	0.00382625	PSMB9	0.587422	0.00511076	C9orf78	-0.503798	0.0278615	CTSK
0.698556	0.000299109	TMEM35	0.735895	9.47832e-05	RPAIN	0.584562	0.0053856	CAMK1D	-0.611159	0.00543552	IFFO1
0.821763	2.73586e-06	FCF1	0.577861	0.00485332	AAAS	0.632719	0.0020831	SMIM4	-0.514558	0.0241869	TPP1
0.838691	1.08662e-06	FLYWCH2	0.694172	0.000338549	MRPL3	0.469324	0.0318404	BSDC1	-0.477357	0.0387529	GYPC
0.731265	0.000110396	SYF2	0.592191	0.00368778	POLK	0.457645	0.0369742	CENPW	-0.535388	0.0181617	ELP2
0.69884	0.000296691	PRPS1	0.708667	0.000222922	GLT8D1	0.588567	0.00500403	RANBP3	-0.502035	0.0285032	RCN3
0.74522	6.90549e-05	DPP9	0.678932	0.000512479	PRMT2	0.522049	0.0152025	SNX6	-0.462238	0.0463082	TANK
0.674781	0.00057141	FAM195B	0.712221	0.000200459	BST2	0.58268	0.00557303	CBR1	-0.605466	0.00601242	CAPN1
0.671985	0.000614308	ABCF3	0.596596	0.00338061	LSM14A	0.479541	0.0278251	UBE2K	-0.571427	0.0105945	LAMC3
0.696748	0.000314866	GUF1	0.617348	0.0022062	ITGB1	0.629936	0.00220993	FAM136A	-0.525685	0.0207991	FAM208A
0.663657	0.000758769	HINT3	0.648045	0.00110866	PSMG3	0.523633	0.0148421	NAPSB	-0.606185	0.00593686	BIRC6
0.679317	0.000507293	RABEPK	0.547502	0.00835385	UGGT1	0.491323	0.0237038	SLC8A1	-0.507712	0.0264774	TBC1D1
0.750033	5.8335e-05	NME2	0.587412	0.00404707	NDUFV1	0.669382	0.000904307	ATL3	-0.599383	0.00668295	NR2F2
0.799258	8.12912e-06	TAX1BP3	0.562929	0.00637936	ZNF146	0.505966	0.0192753	KLF13	-0.546372	0.0155043	TNFRSF1B
0.808186	5.36739e-06	MTRNR2L1	0.630643	0.00165212	ZHX3	0.446559	0.0424243	ATIC	0.679835	0.00136368	MORF4L1P1
0.693183	0.000348033	MRPS27	0.676811	0.000541913	STRADB	0.509696	0.0182604	TM9SF2	-0.628702	0.00393573	FBLN1
0.671137	0.000627845	PGS1	0.543781	0.00889875	COQ5	0.580079	0.00584103	XPA	-0.567495	0.0112686	MAP2K3
0.682731	0.000463204	SNRPA1	0.546811	0.00845293	HIF3A	0.528198	0.0138425	SUCLG1	0.468134	0.043239	PLPP5
0.750143	5.81076e-05	PRPF18	0.557054	0.00707994	NMD3	0.622187	0.00259766	TRAPPC1	0.579041	0.00938191	PPP4R3A
0.699278	0.000293007	SGTB	0.591205	0.00375965	FAM73A	0.560646	0.00819923	CLN3	-0.514607	0.0241711	OTUD4
0.750824	5.6719e-05	LIAS	0.560346	0.00667999	MRPL21	0.466448	0.0330491	ANP32E	-0.48373	0.0358693	SRPRB
0.742601	7.55796e-05	RBBP5	0.622131	0.00199115	COX18	0.470003	0.0315599	EID1	-0.53791	0.0175217	CTDSP2
0.736013	9.44119e-05	ADAT1	0.68483	0.000437762	CCT8	0.56605	0.00747648	TMEM173	-0.545218	0.0157678	SLC38A2
0.77046	2.72916e-05	XAB2	0.559686	0.0067586	DDX10	0.696923	0.000447077	SCOC	-0.558953	0.0128519	CDH11
0.731072	0.000111092	SIRT6	0.725816	0.000131586	MTPN	0.524919	0.0145549	M6PR	-0.517276	0.0233219	RHBDD2
0.747531	6.37106e-05	CCNC	0.687939	0.000402286	C11orf1	0.503041	0.020102	RNF7	-0.527074	0.0204039	NAB1
0.881398	6.04016e-08	EFCAB14	0.646524	0.0011491	ZNF791	0.58377	0.00546389	PDCD4	-0.77815	8.74221e-05	FAM104A
0.702624	0.000266119	CHCHD6	0.656402	0.00090737	NOA1	0.434997	0.0487532	COMMD3	-0.45995	0.0475435	CDKN1C
0.689523	0.000385185	FAM92A1	0.640045	0.00133578	NDUFAF3	0.721785	0.000221021	NDUFA5	0.459376	0.0478574	TMEM160
0.661764	0.000795377	STX18	0.709855	0.000215184	RAB11B	0.668798	0.000917212	PYCR2	-0.629574	0.00387114	RARRES2
0.699138	0.000294184	MRPL35	0.695713	0.000324204	ATP5H	0.554453	0.00909708	PSMB8	-0.699757	0.000852647	ABLIM3
0.707734	0.000229164	SLC38A10	0.571932	0.00541808	ZBTB44	0.620613	0.00268303	TWF1	-0.508418	0.0262336	RASAL2
0.727374	0.000125194	KIAA0100	0.649449	0.00107241	SRD5A3	-0.613868	0.00307591	ANKRD13A	-0.490626	0.0329392	DNAAF2
0.68741	0.000408141	BNIP1	0.726371	0.000129279	MTIF3	0.684693	0.000616865	OIP5-AS1	-0.473714	0.0404797	UBA1
0.837309	1.17623e-06	MED28	0.537876	0.00982327	PRPF31	0.495179	0.0224659	C20orf27	-0.468119	0.0432463	ARHGAP29
0.733133	0.000103846	XIAP	0.643939	0.00122074	AP5M1	0.526702	0.0141638	MT1G	-0.529524	0.0197216	FAHD1
0.746027	6.71455e-05	RBMXL1	0.59879	0.00323581	PHF5A	0.562505	0.00794436	TYMS	-0.549735	0.0147559	ALDH1A1
0.712977	0.000195942	UGT8	0.546231	0.00853683	SNX17	0.534408	0.0125707	MFNG	-0.640981	0.00310367	TRIM22
0.769273	2.85817e-05	STX8	0.671732	0.000618319	ZC3H7B	0.65658	0.00122528	GTF2F2	-0.664384	0.00191746	CCDC80
0.668917	0.000664498	TMEM126A	0.553426	0.00754336	PTPN12	0.495974	0.0222172	CD58	-0.584273	0.0086157	C17orf62
0.702587	0.000266404	UBAC2	0.652443	0.000998445	BPNT1	0.477052	0.0287641	LAMTOR5	-0.538463	0.0173838	NGRN
0.65789	0.000875019	PEF1	0.585162	0.00422613	POLR1A	0.483483	0.0263875	TRPM7	-0.532819	0.0188325	PLD3
0.860264	2.84111e-07	SNRPA	0.712047	0.000201508	IMPA1	0.486728	0.025249	SOX4	-0.644695	0.0028828	COPS2
0.805257	6.16467e-06	RSPRY1	0.568793	0.0057385	LY96	0.524962	0.0145453	RBM34	-0.484248	0.0356424	MRPL9
0.672376	0.000608144	DYNC1LI1	0.655227	0.000933615	CYTL1	0.592241	0.00467395	NDUFS1	-0.516802	0.0234709	CALCOCO1
0.686058	0.000423439	NAA40	0.634806	0.00150502	GMNN	0.531106	0.0132347	TRNAU1AP	-0.499872	0.0293062	MEST
0.736242	9.36949e-05	AHCY	0.542801	0.00904709	ENAH	0.589915	0.00488073	PACSIN2	-0.654709	0.00235116	SPRY2
0.7591	4.20164e-05	CXorf56	0.60182	0.00304445	ARPP19	0.437027	0.0475921	HK2	-0.494394	0.0314186	RHOT1
0.678441	0.000519165	PNPT1	0.560647	0.00664429	NDUFS6	0.491003	0.0238089	MGAT4A	-0.467568	0.0435264	TMEM109
0.663796	0.000756137	DERL2	0.56244	0.00643547	CRBN	0.549105	0.00993584	ATP8B4	-0.608331	0.00571615	TMED5
0.734322	9.98571e-05	SLC52A2	0.584086	0.00431405	C6orf203	0.57717	0.00615326	RGS19	0.511996	0.025025	MRPL24
0.733338	0.000103149	CHCHD5	0.605274	0.00283797	PPP3CA	0.588282	0.00503042	WNT5A	-0.464997	0.0448518	JAM3
0.758065	4.36505e-05	PSPC1	0.569084	0.0057082	CECR5	0.546583	0.0103527	BIRC2	-0.524396	0.0211711	SASH1
0.673552	0.000589932	GTPBP1	0.550514	0.00793325	PDCD6IP	0.62989	0.00221204	SEC22B	-0.502264	0.028419	ATP6AP1
0.850131	5.47454e-07	SLC35A3	0.611342	0.00250376	SYNJ2BP	0.459973	0.0359023	ARL5A	-0.495638	0.0309287	TMEM47
0.758699	4.2644e-05	CUL4B	0.572451	0.00536656	COPB2	-0.49477	0.0225948	CTSB	-0.465627	0.0445245	CPSF3L
0.71483	0.00018524	HDAC8	0.594712	0.00350928	MOAP1	0.5004	0.0208729	GLIPR1	-0.583019	0.00879458	GSS
0.674933	0.000569156	CHIC2	0.619891	0.00208953	SCP2	0.509125	0.0184129	ADH5	-0.502395	0.0283711	SMARCE1
0.712546	0.000198505	DHX15	0.639818	0.00134276	PPP1R3B	0.456425	0.0375455	PDLIM5	-0.60017	0.0065929	FHL1
0.673292	0.00059392	ARMCX6	0.648676	0.00109223	METTL2B	0.614668	0.0030269	PARP9	-0.49666	0.0305307	PRRX1
0.667671	0.000685868	GEMIN2	0.667305	0.000692253	ARL2	0.526054	0.0143049	FAM134A	-0.470923	0.0418425	BPTF
0.790142	1.21674e-05	ORC4	0.575476	0.00507427	MRPL39	0.507645	0.018813	PHF19	-0.698054	0.000888844	TUBB6
0.656976	0.000894754	GTF3C3	0.561895	0.00649833	CHRNB1	0.518194	0.0161086	PSMD14	-0.482655	0.0363436	HNRNPF
0.671624	0.000620027	USP39	0.681898	0.000473642	RUVBL1	0.521898	0.0152371	EIF2A	-0.48289	0.0362396	NBEAL1
0.702285	0.00026874	SNCAIP	0.590886	0.00378311	MAPKAPK5-AS1	0.496531	0.0220444	ZDHHC20	-0.513371	0.0245722	BDH2
0.676223	0.000550318	NIT2	0.558033	0.00695888	ZYG11B	0.455729	0.0378747	LAP3	-0.479339	0.0378378	DHX9
0.732977	0.00010438	TBP	0.586472	0.0041211	HMGN3	0.476277	0.0290616	TMX3	-0.457145	0.0490914	DAP
0.658844	0.000854799	BCL2L13	0.559741	0.00675198	TALDO1	0.477626	0.0285454	PACS2	-0.667766	0.00178253	TNFRSF10B
0.703614	0.000258581	PIP5K1A	0.600946	0.00309865	MPG	0.575092	0.00638455	MAGT1	-0.509669	0.0258059	XPR1
0.696397	0.000318006	EMC8	0.64165	0.0012873	LINC00667	0.465345	0.0335222	JMJD6	-0.618324	0.00477476	CLUAP1
0.653292	0.000978281	ZEB1	0.5561	0.00719947	IFT27	0.616763	0.00290176	FOXN2	-0.504926	0.0274568	SLC35A2
0.711303	0.000206061	IGBP1	0.607608	0.00270525	HTATIP2	0.524975	0.0145423	LLPH	-0.515314	0.0239438	PHACTR4
0.722491	0.000146178	SHISA9	0.630969	0.00164019	GOLIM4	0.44492	0.0432806	SND1	-0.514884	0.0240816	KDM5B
0.705177	0.000247057	C12orf45	0.671312	0.000625021	SLC30A7	0.520148	0.015644	PYURF	-0.46752	0.0435509	CDKN1A
0.656107	0.000913891	LSG1	0.653925	0.000963477	HHLA3	0.5271	0.0140778	LEPROTL1	-0.483294	0.0360612	GLUL
0.787465	1.36468e-05	GSR	0.55842	0.00691165	ZNF528	0.538703	0.0117481	XPNPEP1	-0.469729	0.0424357	ARID5A
0.673714	0.000587466	RBM42	0.756305	4.65586e-05	EGLN2	0.529529	0.0135616	NT5C2	-0.56799	0.0111819	EXOC5
0.764803	3.39337e-05	HIRA	0.567983	0.00582372	NEIL2	0.57991	0.00585877	TFPT	-0.564091	0.0118796	CPNE1
0.680108	0.000496768	BYSL	0.59841	0.00326053	LHPP	0.515311	0.0168144	C19orf24	0.656056	0.00228631	EMC6
0.723831	0.000140136	MRPS16	0.560657	0.00664317	GNB4	0.518926	0.0159332	PSMA2	-0.500967	0.0288974	DCTN6
0.69503	0.000330491	MRPL3	0.605532	0.00282307	PON2	0.459985	0.0358969	LAMTOR4	-0.511571	0.0251664	IST1
0.76696	3.12503e-05	SLC12A2	0.613678	0.00238422	PHB	0.644285	0.00161948	DHX30	-0.603758	0.00619482	DNAJB9
0.693212	0.000347753	STK19	0.584436	0.00428534	GGCT	0.587839	0.00507167	PPCS	0.527016	0.0204203	MIF
0.678406	0.000519647	CWC22	0.587765	0.00401963	DHX33	0.441083	0.045337	PDCD10	-0.511018	0.025351	VCAN
0.658166	0.000869112	U2AF1L4	0.708653	0.00022301	BCL2L12	0.585934	0.00525228	TOB1	-0.52446	0.0211526	DNAJB12
0.699635	0.000290034	FUZ	0.694954	0.000331202	SLC18B1	0.537494	0.0119751	EIF4H	0.469544	0.0425282	DNAJC8
0.663418	0.000763293	PRMT2	0.600062	0.00315433	SCNM1	0.478065	0.0283789	TIMM17A	-0.53896	0.0172606	NRIP1
0.7731	2.46019e-05	C2orf47	0.594409	0.0035303	PIK3C3	0.670378	0.000882672	FH	-0.490752	0.0328874	C11orf96
0.734341	9.97925e-05	CD27-AS1	0.58261	0.0044372	NDUFB5	0.497862	0.0216357	MAZ	-0.526928	0.0204451	CUL1
0.679208	0.000508759	LSM14A	0.626535	0.00180906	FARSB	0.698558	0.000427742	TMEM230	-0.742916	0.000268434	BCL3
0.84656	6.82102e-07	STAM2	0.542192	0.00914015	ZNHIT3	0.612887	0.00313683	FAM103A1	-0.476429	0.0391875	EXT1
0.709277	0.000218918	UGGT1	0.635451	0.00148322	NABP2	0.557117	0.00870151	GABPB1	-0.478939	0.0380208	DUSP11
0.712092	0.000201237	NDUFV1	0.537805	0.00983487	TMEM192	0.483739	0.0262962	PHB2	-0.489829	0.0332678	MAGED2
0.67321	0.000595185	ZNF146	0.555022	0.00733646	POFUT1	0.463878	0.0341592	DDX6	-0.618541	0.00475584	KLF9
0.808372	5.32e-06	SURF6	0.551511	0.00779799	NUP107	0.491196	0.0237453	RNF19A	-0.642717	0.00299872	THUMPD1
0.660548	0.000819666	PSMD5	0.633087	0.00156436	RQCD1	0.594904	0.00444615	PGRMC1	0.457674	0.0487965	NOL7
0.69477	0.000332911	DIMT1	0.600482	0.00312776	PDS5B	0.49233	0.0233753	JUN	-0.55008	0.0146809	PMEPA1
0.732235	0.000106951	FAM73A	0.586133	0.00414806	ALDH3A2	0.437866	0.0471192	CACYBP	-0.479381	0.0378186	OXR1
0.656493	0.000905355	ANAPC10	0.629259	0.00170367	GUCD1	0.4645	0.0338881	TBC1D5	-0.465878	0.0443944	GNAI3
0.673447	0.000591551	TAF3	0.611367	0.00250245	OLA1	0.539749	0.0115545	SMNDC1	-0.45662	0.0493857	WFS1
0.689049	0.000390227	KIN	0.714872	0.000185003	ZNF524	0.440803	0.0454904	OSTC	-0.539356	0.017163	COL3A1
0.831031	1.67083e-06	COX18	0.706065	0.000240713	UBA2	0.60139	0.00392966	BOLA3	0.512023	0.0250162	RPS3AP47
0.743822	7.24734e-05	SENP5	0.545338	0.00866736	B4GALT7	0.483212	0.0264844	SNX13	-0.532661	0.0188743	ADD3
0.719054	0.000162715	DDX10	0.665695	0.000720962	TIMM17B	0.49367	0.022944	RAB21	-0.508946	0.0260524	ATF7IP
0.691516	0.000364556	UHRF1	0.65743	0.000884902	GNG5	0.669329	0.000905478	DHPS	-0.513539	0.0245176	FRMD6
0.688964	0.000391146	MTPN	0.671937	0.000615062	ELP6	0.56209	0.00800078	IARS2	-0.532544	0.0189054	ISLR
0.7307	0.000112446	EXOC6B	0.55314	0.00758091	SPRYD7	0.453511	0.0389383	RSRC1	-0.490726	0.0328978	RAB1A
0.773818	2.39117e-05	RNF214	0.605346	0.00283382	IFI35	0.560266	0.00825214	ALG5	0.500787	0.0289641	RPS18
0.654443	0.000951498	NOA1	0.726459	0.000128915	MPC1	-0.440112	0.0458693	RABGAP1	-0.531586	0.0191615	SNTB2
0.697088	0.000311848	RAB11B	0.689566	0.000384727	C7orf55	0.490492	0.0239774	DDB1	-0.484158	0.0356818	MRPL34
0.725817	0.000131583	PCDH10	0.671713	0.000618612	PDCL	0.457866	0.036871	FAM13B	-0.526469	0.0205753	UBE2W
0.682875	0.000461414	RRNAD1	0.677527	0.000531813	KDELR1	0.478657	0.0281558	DCTPP1	-0.528429	0.0200243	ANKH
0.81501	3.85117e-06	AP5M1	0.555244	0.00730807	RPS20	0.454706	0.0383623	MRPL13	-0.466027	0.0443175	PHLDB1
0.805531	6.08592e-06	PHF5A	0.714527	0.000186953	BROX	0.604446	0.00370419	SNX27	-0.464458	0.0451338	MAT2A
0.69622	0.000319599	ZC3H7B	0.567423	0.00588331	ITGB3BP	0.546387	0.0103857	FCGR1B	-0.545039	0.0158091	DDX5
0.70136	0.000276013	SAFB	0.557239	0.00705695	ZBTB8A	0.443181	0.0442032	FAM118A	-0.491141	0.032728	ICMT
0.830412	1.7284e-06	BPNT1	0.610988	0.00252231	GSKIP	0.470872	0.0312044	ALDH16A1	-0.505509	0.0272496	SH3PXD2A
0.794631	1.0001e-05	POLR1A	0.715137	0.000183518	CSNK2A1	0.543307	0.0109154	PRPF38B	-0.673569	0.00156945	BCL6
0.666443	0.000707515	EIF2S3	0.665207	0.000729876	MVB12A	0.5375	0.011974	HBP1	-0.61729	0.00486579	FTO
0.79668	9.12984e-06	SOGA1	0.583892	0.0043301	CEP41	0.518341	0.0160733	WBSCR22	-0.527039	0.0204139	PELI1
0.681476	0.000479004	UBE4B	0.541962	0.00917552	PAFAH1B2	0.53276	0.0128986	PHPT1	-0.667458	0.00179448	MYOF
0.751624	5.51257e-05	SF3A1	0.545831	0.00859508	RNF113A	-0.495546	0.0223507	MARCO	-0.543746	0.0161093	TSPYL2
0.759154	4.19325e-05	MKRN3	0.579607	0.00469671	UBE2L3	0.499872	0.0210297	KDSR	-0.607343	0.00581696	RRAS
0.730071	0.000114766	C6orf203	0.553031	0.00759533	CEP104	0.514359	0.0170528	MAN1B1	-0.541366	0.0166739	SCG5
0.655263	0.000932803	PPP3CA	0.575662	0.00505676	USP5	0.613346	0.0031082	CDKN1B	-0.589935	0.00784451	SAV1
0.655805	0.000920614	CECR5	0.573898	0.0052251	STX5	0.517629	0.0162451	MTHFR	-0.751191	0.000209654	TWSG1
0.664539	0.000742203	OSBPL2	0.720002	0.000158002	BLOC1S6	0.514911	0.0169143	RPA1	-0.541094	0.0167395	ATF4
0.74689	6.51557e-05	NOL11	-0.582339	0.00446013	CCL3	0.507821	0.018765	CORO1B	-0.480656	0.0372387	EWSR1
0.657828	0.000876332	SCP2	0.594373	0.00353281	ATP5J2	0.587807	0.00507463	FDPS	-0.660335	0.00209004	FASTK
0.675871	0.000555405	PPP1R3B	0.545776	0.00860311	GARS	0.433709	0.0495008	MPEG1	0.480209	0.037441	SLIRP
0.813528	4.14379e-06	METTL2B	0.611528	0.00249407	TP53	0.537935	0.0118918	NUDCD2	-0.688249	0.00112322	PDLIM2
0.712697	0.000197606	MRPL39	0.547355	0.00837486	MRPS35	0.520638	0.0155291	MTHFD2	-0.611715	0.0053817	MAFF
0.672837	0.000600953	SENP2	0.599414	0.0031956	MTFR1L	0.568346	0.00718557	SLC39A1	-0.583197	0.00876901	CHD2
0.678052	0.000524515	AIF1L	0.605422	0.00282939	LRPPRC	0.458466	0.0365933	MPST	-0.538013	0.0174959	NAA60
0.85591	3.78902e-07	MAPKAPK5-AS1	0.578893	0.00476028	FADS2	0.598391	0.00416186	ECHDC1	-0.638035	0.00328861	SMYD2
0.708484	0.000224133	C7orf60	0.624225	0.00190273	ANAPC11	0.442686	0.0444688	DDT	-0.565704	0.0115867	TMF1
0.768509	2.94404e-05	PUS3	0.573901	0.00522476	THAP9-AS1	0.460719	0.0355643	HERPUD2	-0.526125	0.0206733	KLHL21
0.692211	0.000357589	CCNK	0.602691	0.00299126	AP3S1	0.477197	0.0287086	IPO9	-0.642821	0.00299255	EFEMP2
0.670594	0.000636642	MED4	0.57462	0.00515561	IFNAR1	0.44314	0.0442255	DUT	-0.603595	0.00621247	SULF2
0.778891	1.94999e-05	MPG	0.540555	0.00939456	PNPLA4	0.551172	0.00960447	CCNG1	-0.566678	0.0114128	GGT5
0.785213	1.50112e-05	LINC00667	0.545975	0.00857411	SYNC	0.707976	0.000329722	TMED7	-0.478604	0.0381749	TDG
0.698291	0.000301371	IFT27	0.746444	6.61787e-05	COA6	0.675904	0.000770378	PHTF2	-0.470354	0.0421245	COQ10B
0.684782	0.000438321	ZNF430	0.570965	0.0055152	MRPS18C	0.605509	0.00362836	CH25H	-0.60381	0.0061892	SNX1
0.738845	8.58691e-05	ZNF528	0.720164	0.000157206	ACP1	0.453291	0.0390454	RALB	-0.537174	0.0177065	EXT2
0.86101	2.70179e-07	EGLN2	0.582323	0.00446148	PLEKHJ1	0.517251	0.0163368	ADSL	-0.598536	0.00678107	COLEC12
0.761415	3.8553e-05	SETD4	0.61495	0.00232123	ACBD6	0.797883	1.46969e-05	EMC7	-0.582475	0.00887306	GBF1
0.72818	0.000121996	NUBPL	0.595184	0.00347664	SCYL1	0.489251	0.0243908	SSB	-0.51782	0.0231515	SURF4
0.688223	0.000399168	NEIL2	0.549148	0.00812188	CISD2	0.62761	0.00232085	UBA3	-0.662438	0.00199885	CRELD2
0.749053	6.03911e-05	GTPBP4	0.575487	0.00507324	AGO3	0.502294	0.0203177	NCBP2	-0.464991	0.044855	RBMS1
0.68408	0.000446706	C11orf73	0.628643	0.00172703	PAIP1	0.491914	0.0235104	NDFIP1	-0.520103	0.0224481	ROBO1
0.721944	0.000148708	BID	0.561831	0.00650578	HTRA2	0.543124	0.0109475	PET100	-0.460848	0.0470557	SBNO1
0.773692	2.40317e-05	C15orf40	0.551252	0.00783286	ALG8	0.459405	0.0361614	EDF1	-0.480863	0.0371454	SPON2
0.679821	0.00050057	METTL16	0.566969	0.00593186	ASNA1	0.443562	0.0440001	C9orf16	-0.545583	0.0156842	PRPSAP1
0.684383	0.000443077	BEND5	0.598734	0.00323949	CTDNEP1	0.445508	0.0429722	SRP54	-0.567356	0.0112929	PSEN1
0.660393	0.000822823	CREB1	0.565207	0.00612374	PEMT	0.478278	0.0282985	RBM26	-0.64882	0.00265291	NFKBIZ
0.681577	0.000477725	CSTF1	0.568874	0.00573012	AATF	0.477479	0.0286012	PPP6C	-0.607477	0.00580312	GTPBP2
0.754275	5.01193e-05	CBWD2	0.685363	0.000431492	MCTS1	0.480937	0.0273091	ITGAE	-0.479461	0.0377818	AAMP
0.656442	0.000906477	DHX33	0.63063	0.0016526	GTPBP10	0.478919	0.0280575	HLA-H	-0.545172	0.0157785	ANXA7
0.720671	0.000154747	TMEM136	0.565389	0.00610366	VPS25	0.611053	0.00325347	TMX2	-0.677107	0.0014503	LTBP4
0.671012	0.000629858	ZNF33A	0.613857	0.00237527	HYI	0.460765	0.0355432	UBXN11	-0.514353	0.024253	TRPC4AP
0.715989	0.000178809	SRP72	0.608091	0.00267845	APOPT1	-0.489914	0.0241694	SREBF1	-0.45649	0.0494585	SEC23B
0.750891	5.65838e-05	TRAPPC6A	0.544117	0.00884835	TMEM259	0.648872	0.00146147	PDCD2	-0.471592	0.0415126	USP11
0.661917	0.000792351	DGCR8	0.543846	0.00888908	CD47	0.646219	0.0015512	ZNF451	-0.494912	0.031214	NXF1
0.87592	9.26595e-08	VWA9	0.544869	0.00873658	HN1L	0.434855	0.0488351	SSR3	0.468262	0.0431739	TSR3
0.675898	0.000555019	SCNM1	0.712454	0.000199054	NUDT1	0.477011	0.0287797	NRBF2	-0.597981	0.00684593	ADAR
0.837333	1.1746e-06	RC3H2	0.683819	0.000449853	NELFA	0.65852	0.0011712	TIMM50	-0.650647	0.00255602	PIAS3
0.735895	9.47812e-05	PIK3C3	0.584754	0.00425932	PTRHD1	-0.634389	0.00200997	FTH1	-0.49902	0.0296272	KLHDC2
0.748683	6.11854e-05	ZNHIT3	0.586233	0.00414015	ANAPC15	0.453246	0.0390669	AK2	-0.531342	0.0192271	MAP4
0.710706	0.000209784	NABP2	0.724785	0.000135968	NELFE	-0.535233	0.0124092	GPX1	-0.572965	0.0103399	PCOLCE
0.692753	0.000352235	ZNF37A	0.641493	0.00129198	CNOT11	0.596295	0.00433086	C8orf33	-0.457853	0.0486972	PHF1
0.671634	0.000619878	TSR1	0.543492	0.00894235	GBE1	0.591394	0.00474839	IGFLR1	-0.573487	0.0102546	HNRNPAB
0.693415	0.000345794	PDLIM7	0.539701	0.00952946	USP1	0.656653	0.00122322	CPPED1	-0.551985	0.0142716	ITSN2
0.850844	5.23593e-07	RQCD1	0.546415	0.00851011	C12orf43	0.529515	0.0135645	GMPR2	-0.581067	0.00907891	USP10
0.713199	0.000194629	ZNF330	0.608171	0.002674	CKLF	0.455129	0.0381603	KIAA1143	0.501573	0.0286731	COX7A1
0.701663	0.000273616	CEP68	0.558878	0.00685595	METTL10	0.564037	0.00773934	RIT1	-0.529139	0.0198276	TBC1D15
0.74104	7.97181e-05	ZNF286A	0.600161	0.00314806	LYRM4	0.50211	0.0203712	CAPN1	-0.567423	0.0112813	EIF4A3
0.864306	2.15598e-07	GUCD1	0.606888	0.00274565	CDC42	0.614027	0.00306612	SUZ12	-0.479353	0.0378313	ZSWIM6
0.694365	0.000336715	DPYSL4	0.655609	0.000925017	VIMP	0.433842	0.0494234	FAM208A	-0.528204	0.0200868	TEX264
0.877423	8.25607e-08	AAR2	0.547581	0.00834262	TECPR1	0.468349	0.0322462	RAB5A	-0.660442	0.00208535	UFM1
0.710997	0.000207965	NIF3L1	0.56528	0.00611571	TPGS2	0.557166	0.00869437	MFN2	-0.519589	0.0226051	ARAF
0.675582	0.000559606	SLC25A46	0.54196	0.00917593	PCYOX1	0.475846	0.0292279	MPHOSPH6	-0.734103	0.000345848	SNX2
0.838754	1.08267e-06	TIMM17B	0.56888	0.00572945	DIS3L	0.587442	0.00510888	C18orf32	-0.588465	0.00803906	TBC1D2B
0.67755	0.000531488	SPRYD7	0.621184	0.00203226	CLNS1A	0.558129	0.00855496	ARHGAP1	-0.494028	0.0315639	NISCH
0.656835	0.000897849	MPC1	0.5466	0.00848339	FAM60A	0.46688	0.0328653	HPS3	-0.541914	0.0165426	C1orf198
0.790896	1.17771e-05	DPH5	0.573511	0.00526256	YAF2	0.525314	0.0144675	CHMP5	-0.497017	0.0303927	HMG20A
0.790909	1.17703e-05	PDCL	0.593601	0.00358703	NUDT9	0.480292	0.0275467	SCAF4	-0.550646	0.0145583	DDOST
0.862721	2.40479e-07	TRAPPC13	0.679364	0.000506655	CAMTA1	0.561673	0.00805759	EIF2S1	0.532925	0.0188044	HNRNPA1P48
0.754424	4.98507e-05	BRD9	0.562257	0.00645646	VPS41	0.470212	0.0314742	USF1	-0.544247	0.0159925	ELAVL1
0.70516	0.000247184	BROX	0.62168	0.00201064	VAMP4	0.52389	0.0147843	OTUD4	-0.531137	0.0192824	BRD2
0.733821	0.000101521	DCPS	0.617554	0.00219658	TIMM13	0.577645	0.00610129	SRPRB	-0.611646	0.00538843	SLC39A13
0.675717	0.00055764	MRPS30	0.555563	0.00726747	AGTRAP	0.545461	0.0105426	LYPLA1	-0.570648	0.0107254	FRZB
0.7243	0.000138076	C11orf57	0.53893	0.00965278	MRPS23	0.446744	0.042329	MRPS10	-0.461924	0.0464763	RAB22A
0.782114	1.70834e-05	ZBTB8A	0.604236	0.00289877	MRPL49	0.543155	0.0109421	ANKRD40	-0.525691	0.0207975	GRAMD3
0.683549	0.000453137	C12orf76	0.577499	0.00488637	UXT	0.5366	0.0121452	STIP1	-0.473596	0.0405369	MKRN1
0.805139	6.19895e-06	CSNK2A1	0.583681	0.00434761	ZFAS1	0.496844	0.0219477	BTN2A1	-0.46324	0.0457755	NXN
0.858575	3.18039e-07	MVB12A	0.650242	0.00105236	NELFCD	0.515224	0.0168362	OAS1	-0.495081	0.0311473	RCN1
0.786098	1.44615e-05	CRNKL1	0.610123	0.00256811	OARD1	0.561854	0.00803286	MRPL33	-0.483992	0.0357545	ETF1
0.672924	0.000599607	CEP41	0.550034	0.00799913	IMMT	0.59892	0.0041201	COPS3	-0.474336	0.0401809	SEMA5A
0.678661	0.000516168	PAFAH1B2	0.751943	5.45016e-05	RBBP4	0.726841	0.000189802	C1orf35	-0.480958	0.0371024	TSPAN31
0.699693	0.000289552	RNF113A	0.62797	0.00175285	MRTO4	-0.519562	0.0157822	POM121C	-0.473409	0.0406271	GLS
0.675685	0.000558103	USP5	0.621575	0.00201519	NDUFAF7	0.48924	0.0243946	NSMCE1	0.463529	0.0456223	HSP90B2P
0.667037	0.000696979	GTF3C2	0.543839	0.00889008	ZBTB38	0.440778	0.0455039	NEK9	-0.461565	0.046669	ATG9A
0.675984	0.000553764	UBAP2L	0.635578	0.001479	MVD	0.447809	0.0417803	APPL1	-0.536105	0.0179779	ZFP36L1
0.815204	3.81442e-06	ZNF626	0.555019	0.00733683	PTCD1	0.623421	0.00253237	SPG11	-0.47518	0.039778	DCAF8
0.678372	0.000520112	TTC39C	0.56598	0.006039	CUTC	0.456779	0.0373789	BCAS2	-0.498262	0.0299151	KDM6B
0.732634	0.000105561	MTMR2	0.56438	0.00621553	PTBP3	0.472042	0.0307302	TADA3	-0.47989	0.0375863	IRF1
0.700812	0.000280401	BLOC1S6	0.61079	0.00253272	MAX	0.494527	0.0226716	ASCC3	-0.509199	0.0259661	SYT11
0.725792	0.000131687	SMIM7	0.554448	0.00741038	CHCHD2	0.800942	1.28789e-05	CHP1	-0.513386	0.0245676	MAPKAPK5
0.715462	0.000181708	TP53	0.556947	0.00709325	CYBB	0.596048	0.00435117	TSN	0.506937	0.0267471	CTSZ
0.652629	0.000993999	FBXW5	0.550753	0.00790061	ARPC1A	0.595099	0.00442986	ILK	-0.467517	0.0435524	AP2M1
0.731181	0.000110696	TOMM22	0.631742	0.00161214	DHRS4	0.599007	0.00411326	FBL
0.829283	1.83774e-06	RTFDC1	0.60262	0.00299558	ARL6IP6	0.538053	0.0118697	LRRC25
0.658529	0.000861415	MED11	0.567386	0.00588725	PXK	0.51238	0.0175573	TSG101
0.785782	1.46558e-05	CHRM3	0.583924	0.00432746	SEC63	0.487653	0.0249317	C19orf60
0.675454	0.000561479	PHRF1	0.599695	0.00317763	FAM3A	0.469742	0.0316674	RASSF5
0.71727	0.000171923	IPO8	0.681399	0.000479999	SLC30A5	0.651799	0.00136763	C9orf142
0.665372	0.000726853	DTD1	0.623149	0.00194774	HTATSF1	0.511612	0.0177562	ITPRIPL2
0.878342	7.68777e-08	MTFR1L	0.732594	0.0001057	CBR1	0.601767	0.00390127	AKNA
0.7302	0.000114288	LRPPRC	0.55541	0.00728687	GPS1	0.486337	0.025384	NABP1
0.658831	0.000855065	ATE1	0.628324	0.00173922	APOA1BP	0.655523	0.00125561	RBCK1
0.793086	1.0705e-05	WHAMM	0.658014	0.000872354	TCEA1	0.490035	0.0241291	ZC3HAV1
0.848991	5.87651e-07	THAP9-AS1	0.730755	0.000112245	SUCO	0.536693	0.0121275	LDLRAD4
0.656783	0.000898994	CTBP2	0.611223	0.00250998	UBE2K	0.557151	0.00869655	C17orf62
0.79489	9.88661e-06	PAXBP1	0.587839	0.00401388	ARV1	0.556768	0.00875248	PUF60
0.791713	1.13668e-05	COA6	0.635694	0.00147509	PLEKHA3	0.512502	0.0175258	NOP58
0.67754	0.000531638	KPNA5	0.617382	0.00220464	ATL3	0.552517	0.0093937	DERA
0.68525	0.000432813	ZNF568	0.541227	0.0092894	NAA38	0.624249	0.00248931	JAK3
0.701617	0.000273977	ACP1	0.60435	0.00289203	ATIC	0.437	0.0476076	RAB5C
0.699399	0.000291992	PLEKHJ1	0.578068	0.00483455	RHOF	0.515222	0.0168367	AP1M1
0.801276	7.41452e-06	ACBD6	0.559402	0.00679269	CHM	0.496752	0.021976	SLU7
0.675446	0.000561592	SCYL1	0.628067	0.00174913	DHRS4L2	0.483215	0.0264833	BABAM1
0.776527	2.14582e-05	MIS18A	0.683645	0.000451965	SUCLG1	0.562147	0.00799299	DDA1
0.843196	8.3494e-07	TTC32	0.644804	0.00119636	TRAPPC1	0.592679	0.00463578	PPP2R5C
0.820499	2.91977e-06	AGO3	0.577698	0.00486817	SCPEP1	0.704982	0.000358552	ATRAID
0.756391	4.64115e-05	PAIP1	0.541335	0.00927268	CGRRF1	0.488834	0.0245311	CASP1
0.677684	0.000529628	UCKL1	0.655034	0.000937989	C18orf21	0.61266	0.00315108	RHOT1
0.740089	8.23329e-05	HTRA2	0.540271	0.00943921	MRPS14	0.610793	0.00327032	RPL7L1
0.70584	0.000242305	HDAC1	0.538084	0.00978941	ANP32E	0.619029	0.00277132	C21orf33
0.674468	0.000576078	PEMT	0.592264	0.00368251	MMADHC	0.622419	0.00258531	MRPL24
0.791545	1.145e-05	AATF	0.553252	0.00756627	M6PR	0.551738	0.00951531	BIN2
0.707414	0.000231341	MCTS1	0.605047	0.00285118	LPAR5	0.471748	0.0308487	CCS
0.702748	0.000265161	ZNF429	0.68459	0.000440608	SLC35F6	0.509846	0.0182205	ARNT
0.679326	0.000507168	VPS25	0.571417	0.00546957	PDCD4	-0.593077	0.00460142	ACBD3
0.750127	5.814e-05	FASTKD1	0.55449	0.00740492	PYCR2	0.498553	0.0214256	CKAP5
0.895644	1.78592e-08	SZRD1	0.552929	0.00760877	ALKBH3	0.631315	0.00214627	HSPA1B
0.703106	0.000262427	NOC2L	0.57458	0.00515947	WDR13	0.595972	0.00435745	AMDHD2
0.655483	0.000927844	TMUB2	0.567131	0.00591445	SLC30A6	0.476696	0.0289005	E2F4
0.888364	3.39753e-08	PDCL3	0.564567	0.00619472	C20orf27	0.442055	0.0448091	CBWD1
0.665763	0.000719737	HN1L	0.580073	0.00465561	PGGT1B	-0.436516	0.0478826	ITPR2
0.848586	6.02509e-07	NELFA	0.546924	0.0084367	AP2B1	0.634421	0.00200857	RNF166
0.792738	1.08694e-05	ANAPC15	0.555947	0.00721872	NIPSNAP3A	0.473821	0.0300204	RNF40
0.771409	2.62967e-05	NELFE	0.564989	0.00614785	EIF3E	0.582742	0.00556685	SPCS3
0.718976	0.00016311	SCO2	0.555087	0.00732817	AIG1	0.687976	0.000566632	ADSS
0.806866	5.7148e-06	THOC3	0.641903	0.00127979	MYSM1	0.503797	0.0198857	AIDA
0.751281	5.5805e-05	DCAF7	0.586132	0.0041482	YES1	0.441093	0.0453319	PTPN2
0.748027	6.26114e-05	C12orf43	0.71118	0.000206823	GTF2F2	0.533974	0.0126564	CHFR
0.762462	3.70693e-05	TIMM21	0.590354	0.0038226	NDUFA3	0.444391	0.0435596	PCNA
0.74922	6.00375e-05	MUS81	0.552501	0.00766541	ALDH6A1	0.612451	0.00316426	SMARCE1
0.724455	0.000137398	SDHC	0.556239	0.00718195	SIK2	0.432879	0.0499874	QARS
0.790713	1.18709e-05	LYRM4	0.56196	0.00649083	RBM17	0.437679	0.0472241	PIN4
0.70418	0.000254357	RAP2C	0.642076	0.00127467	DENR	0.517566	0.0162604	NDUFC1
0.797474	8.81078e-06	SH3KBP1	0.75412	5.04008e-05	NUTF2	0.554275	0.00912401	GSTM2
0.76447	3.4364e-05	CDC42	0.662087	0.000789012	PPM1G	0.560085	0.00827738	MRPS26
0.759908	4.07775e-05	TECPR1	0.606795	0.00275085	TMEM256	0.527219	0.0140522	EMC3
0.658376	0.000864654	FAM126B	0.698009	0.000303797	DESI1	0.563613	0.00779562	MAP1S
0.7798	1.879e-05	KCTD20	0.611777	0.00248114	2022-03-01	0.512312	0.0175749	SUGT1
0.679325	0.000507186	DIS3L	0.603882	0.00291972	NDUFS1	0.450662	0.0403388	ACTR10
0.675519	0.000560538	CLNS1A	0.545635	0.0086238	TCTA	0.472159	0.030683	NAA15
0.711853	0.000202688	COMMD5	0.538984	0.00964397	CPT1A	0.556724	0.00875889	EXOSC1
0.74711	6.46569e-05	ZNF333	0.637459	0.00141718	COQ9	0.529708	0.013524	CXXC1
0.807617	5.51466e-06	FAM60A	0.655271	0.00093263	REEP3	0.713972	0.000277928	TSPYL1
0.794356	1.01232e-05	PDDC1	0.580144	0.00464939	OGFOD1	0.528241	0.0138333	PPP1R11
0.712045	0.000201523	NUDT9	0.69709	0.00031183	WNT5A	0.458555	0.0365521	HDAC5
0.705494	0.000244775	FSD1	0.649792	0.00106371	BIRC2	0.579509	0.00590115	PIP4K2A
0.782173	1.70415e-05	ADAM17	0.618556	0.00215014	ABI2	0.503017	0.0201089	LPCAT2
0.669452	0.000655501	HERC2P2	0.568427	0.00577694	CCSAP	0.605484	0.00363016	ERGIC1
0.686163	0.000422234	IFNAR2	0.639252	0.0013603	GIMAP2	0.493652	0.0229498	DHX9
0.872566	1.19243e-07	TMEM255A	0.710265	0.000212567	MSRB1	-0.501647	0.020506	CERS5
0.666399	0.000708293	MRPS23	0.542294	0.00912457	GPANK1	0.551178	0.00960344	XAF1
0.749917	5.85749e-05	ILKAP	0.544729	0.0087573	EIF2S2	0.547971	0.0101215	SMIM3
0.737201	9.07403e-05	MRPL49	0.579699	0.00468857	GSK3B	0.61456	0.00303348	TXNL1
0.733008	0.000104275	UXT	0.547362	0.00837397	GEMIN6	-0.560505	0.00821886	NTAN1
0.68765	0.000405475	MRPL4	0.576132	0.00501267	DNAJC4	-0.452052	0.039651	GLUL
0.761018	3.91278e-05	ZNF566	0.612087	0.0024651	NPEPL1	0.440663	0.0455669	IRF9
0.653796	0.000966479	ORAI2	0.710545	0.000210792	SDSL	0.52121	0.015396	LAT2
0.714174	0.000188968	ELK4	0.559847	0.00673939	RNF170	0.520882	0.0154723	TTC17
0.752132	5.41333e-05	ZNF100	0.663225	0.000766979	ZNRD1	0.478182	0.0283346	FAM127B
0.703179	0.000261874	VPS53	0.627658	0.00176496	PARP9	0.45589	0.0377983	MUM1
0.761547	3.83633e-05	DDX54	0.587295	0.00405625	FAM134A	0.586529	0.00519531	CCDC6
0.65244	0.000998518	NAA20	0.562605	0.00641653	ABAT	0.488344	0.0246964	DNAJB9
0.728041	0.000122541	SKIV2L2	0.543645	0.00891928	CSTF2T	0.643601	0.00164426	KEAP1
0.754089	5.04564e-05	SNIP1	0.6708	0.000633297	PSMD14	0.543939	0.0108049	MIF
0.724317	0.000138002	MYC	0.617634	0.00219283	FAM131A	0.564798	0.00763903	CIC
0.688057	0.000400987	NVL	0.62651	0.00181005	KLHL8	0.512303	0.0175772	SNAP23
0.852162	4.81908e-07	NELFCD	0.552147	0.00771261	WBP5	0.546614	0.0103475	IDH3B
0.738315	8.7414e-05	MRTO4	0.657405	0.000885436	ENSA	0.490236	0.0240623	DNAJB12
0.755588	4.7789e-05	TYW5	0.543658	0.00891722	IQCG	0.452215	0.039571	RAP2B
0.736626	9.25026e-05	SNAP29	0.616055	0.00226761	CCDC90B	0.579921	0.00585758	CCNY
0.658659	0.000858674	PTBP2	0.601791	0.00304626	C7orf73	0.489848	0.0241913	MAU2
0.701693	0.000273379	FBXO44	0.674769	0.000571585	PCED1A	0.567598	0.00727928	COPS5
0.851002	5.18424e-07	PTCD1	0.633922	0.00153529	VEZT	0.560675	0.00819521	CUL1
0.659202	0.000847303	TMCC1	0.669714	0.000651136	VPS28	0.656351	0.00123178	EXOC4
0.791934	1.12579e-05	PTBP3	0.592491	0.00366614	UQCR10	0.585006	0.00534219	RAB9A
0.698936	0.000295886	MAX	0.575085	0.00511129	NAT9	0.509941	0.0181953	NDUFA10
0.712259	0.000200228	UNC45A	0.705535	0.000244484	YIF1A	0.458997	0.0363485	FADS1
0.703951	0.000256062	ELOF1	0.621657	0.00201163	ZNF561	0.664217	0.00102394	MRPS7
0.692227	0.000357429	ZNF426	0.621673	0.00201095	C9orf85	0.455719	0.0378795	PITPNB
0.767979	3.00489e-05	ARL6IP6	0.547923	0.00829397	WDR60	-0.476721	0.0288909	SDS
0.672909	0.000599839	C9orf78	0.720207	0.000156995	CCSER2	0.606655	0.00354811	CD302
0.713649	0.000192	MRPL45	0.565209	0.00612353	TXN2	0.626948	0.00235321	SNX4
0.689577	0.000384608	CAMK1D	0.628518	0.0017318	ILF3-AS1	0.485641	0.0256259	EMC4
0.732603	0.00010567	PPIL3	0.666946	0.000698581	NFIC	0.458125	0.0367509	GM2A
0.665268	0.000728752	BSDC1	0.582103	0.00448014	LRRC28	0.4897	0.0242405	NOL7
0.835074	1.33498e-06	MTIF2	0.664964	0.00073433	DHRS4-AS1	0.435755	0.0483175	RUVBL2
0.776725	2.12883e-05	RANBP3	0.7504	5.75815e-05	NDUFA11	0.576524	0.00622436	VTA1
0.763338	3.58681e-05	MTX2	0.554317	0.00742724	WDR73	0.671576	0.000857217	HEIH
0.664023	0.000751848	EIF4E	0.648087	0.00110755	TFPT	0.529639	0.0135384	UBE2V2
0.817696	3.36707e-06	MRPL30	0.702611	0.000266221	C19orf24	0.511003	0.0179152	SAP30BP
0.688681	0.00039419	SEH1L	0.568587	0.00576014	TAF1D	0.545567	0.0105246	APIP
0.778168	2.00817e-05	TMEM245	0.683174	0.000457732	PSMA2	0.54825	0.0100755	FAM21C
0.687601	0.000406016	IK	0.574092	0.00520634	CRIPT	0.641409	0.00172573	CARD8
0.717114	0.000172748	PPWD1	0.58907	0.00391927	DCAF12	0.449069	0.0411393	ST8SIA4
0.687253	0.000409891	TCEA1	0.543913	0.00887897	DHX30	0.598054	0.00418866	MOB1A
0.827279	2.04709e-06	SUCO	0.55286	0.00761784	CKB	0.550439	0.00972097	BICD2
0.757708	4.42277e-05	UBE2K	0.634496	0.00151558	PPCS	0.525959	0.0143258	LSM6
0.693262	0.000347267	FAM136A	0.581845	0.00450211	PDCD10	0.456989	0.0372806	PGM1
0.738332	8.73637e-05	ZNF7	0.539135	0.00961978	HIST1H2AC	0.727634	0.000185266	NAIP
0.695444	0.000326668	RPF2	0.552013	0.00773052	HSPBP1	0.449247	0.0410488	CAMK2D
0.717312	0.000171703	RWDD4	0.582711	0.00442865	APC	0.579012	0.00595394	SAMHD1
0.674523	0.00057526	CCDC28B	0.705788	0.000242677	SNHG8	0.682337	0.000655202	TK2
0.694208	0.000338201	KLHL20	0.614489	0.00234388	CBX5	0.445046	0.0432141	KIAA1715
0.71921	0.000161935	CHM	0.543302	0.00897098	TRAM1	0.489183	0.0244137	MIIP
0.759344	4.16399e-05	CLEC2D	0.610822	0.00253102	MUT	0.593402	0.00457347	PROSC
0.656793	0.000898766	DHRS4L2	0.544213	0.00883407	ISCA1	0.484542	0.0260115	MRPS21
0.728132	0.000122186	SMYD4	0.539973	0.00948637	NME7	0.449192	0.0410766	TES
0.70855	0.000223698	FAM210A	0.632101	0.00159928	GPR82	0.523232	0.0149326	MICU1
0.667366	0.000691201	RFT1	0.558555	0.0068952	FH	0.691942	0.000510642	NUB1
0.764603	3.41919e-05	SUCLG1	0.568282	0.00579214	MAZ	0.477338	0.0286549	TMEM183A
0.673131	0.000596404	ATAD1	0.564043	0.00625332	RAB6A	0.538709	0.0117469	RAB42
0.721158	0.00015241	C18orf21	0.719619	0.000159894	TMEM230	0.525049	0.0145261	SNRPD3
0.668988	0.000663303	IFT46	0.689718	0.00038312	FAM162A	0.462787	0.0346395	MCM4
0.6841	0.000446468	M6PR	0.641109	0.00130348	NSA2	0.529234	0.0136235	UBE2W
0.836363	1.2413e-06	GPX7	0.64733	0.00112752	FRA10AC1	0.487925	0.0248387	ZNF148
0.675114	0.000566473	RNF7	0.615749	0.00228236	MRPL52	0.523723	0.0148219	PTEN
0.74085	8.02327e-05	CAPZA1	0.59743	0.00332495	TBC1D16	0.457313	0.0371287	UBE2E2
0.870203	1.41832e-07	SLC35F6	0.566387	0.00599466	C9orf114	0.645503	0.00157618	TM2D1
0.77703	2.10276e-05	LRRC57	0.550087	0.00799176	CMC2	0.571444	0.00680802	RIN2
0.678158	0.000523055	PDCD4	0.646673	0.00114507	TRMT13	0.49067	0.0239185	SCAMP2
0.734221	0.000100191	PTP4A3	0.631253	0.00162982	C1orf43	0.47654	0.0289603	CHMP4A
0.697171	0.000311117	COMMD3	0.565969	0.00604016	TBC1D5	0.520212	0.015629	TIMMDC1
0.670901	0.000631656	AP1G1	0.565529	0.00608827	AP4S1	0.532316	0.012988	TPCN1
0.673268	0.000594293	PYCR2	0.558293	0.00692708	SGK3	0.694111	0.000482079	TNFSF12
0.693093	0.000348912	RWDD2B	0.566766	0.00595374	DYM	0.551426	0.00956435	EIF4E2
0.704782	0.000249931	DDX51	0.714619	0.000186435	OSTC	0.582361	0.00560536	DDX19B
0.778598	1.97341e-05	STK38L	0.583387	0.00437205	SNRPG	0.526897	0.0141216	PSMA5
0.723364	0.000142218	CDV3	0.642192	0.00127125	METTL2A	0.462281	0.0348638	IRF3
0.774767	2.30259e-05	PIANP	0.548836	0.00816534	ATP6V1A	0.464041	0.034088	MADD
0.796735	9.10738e-06	C20orf27	0.604675	0.00287291	FAIM	0.46423	0.0340057	HNRNPH2
0.812627	4.33109e-06	PGGT1B	0.667947	0.000681093	PLAC8	0.461256	0.0353222	DGKZ
0.71067	0.000210007	COPS7B	0.642107	0.00127377	PSMB6	0.624122	0.0024959	PTPN11
0.788997	1.2782e-05	RNF168	0.653225	0.000979867	PQBP1	0.571097	0.00684956	KIDINS220
0.671661	0.000619448	MRPL37	0.631039	0.00163761	SRGAP2C	0.614623	0.00302968	RPL13AP5
0.830763	1.69555e-06	RBBP9	0.642171	0.00127187	IARS2	0.442791	0.0444128	OTUD5
0.791426	1.15094e-05	SLC35E3	0.681257	0.000481817	TMEM70	0.442229	0.0447151	SFT2D1
0.69028	0.000377227	TAGLN3	0.547726	0.00832209	CREBZF	0.445853	0.0427915	PIK3IP1
0.709086	0.000220164	FBXO5	0.727939	0.000122947	RSRC1	0.574001	0.00650888	RAD23A
0.772529	2.51626e-05	S1PR2	0.63488	0.00150249	PSMA7	0.454166	0.038622	SEL1L
0.704756	0.000250117	RUNDC1	0.694393	0.000336452	DDB1	0.521153	0.0154093	TP53I11
0.652799	0.000989941	ANTXR1	0.630481	0.00165809	PDSS2	0.471115	0.0311053	SMC3
0.763242	3.59975e-05	WDR54	0.571346	0.00547679	HSCB	0.458148	0.0367405	SERPINB1
0.680791	0.000487836	YES1	0.602719	0.00298953	MRPL13	0.55984	0.0083118	IRF2
0.789	1.27806e-05	GTF2F2	0.541286	0.00928024	SNX27	0.475363	0.0294153	FASTK
0.802261	7.08607e-06	GTPBP3	0.590864	0.00378479	BNIP3L	0.457976	0.0368199	FAM133B
0.696828	0.000314152	LRCH3	0.586745	0.00409953	SLC39A6	0.553631	0.00922208	LIMD2
0.693576	0.00034424	RBM17	0.568083	0.00581312	C19orf53	0.491341	0.0236976	SAR1B
0.686974	0.000413018	DENR	0.67685	0.000541358	CFDP1	0.547934	0.0101276	ATF6B
0.66225	0.000785823	TRPM7	0.563764	0.00628464	MOCS2	0.744382	0.000108987	SIGLEC14
0.816118	3.64458e-06	NUTF2	0.545302	0.00867271	CDIP1	0.574054	0.00650279	AK3
0.807757	5.478e-06	PPM1G	0.682006	0.000472273	NMRK1	0.484935	0.0258731	NFKBIB
0.68672	0.000415882	C16orf58	0.726224	0.000129885	PHPT1	0.513776	0.0172002	NAA60
0.842248	8.83118e-07	DESI1	0.569107	0.00570575	KDSR	0.503933	0.0198468	WDR11
0.682987	0.000460032	MED27	0.566271	0.00600728	ZNF780A	0.613304	0.00311079	METTL7A
0.766361	3.19762e-05	NDUFS1	0.713966	0.000190162	HERC4	0.498393	0.0214741	IKBIP
0.715924	0.000179161	FAM219A	0.641387	0.00129514	ELMSAN1	0.453508	0.0389401	LAMTOR3
0.686083	0.000423152	CPT1A	0.563273	0.00634025	NUP205	0.503919	0.0198507	HLA-DOA
0.801864	7.21708e-06	TCHP	0.821735	2.73972e-06	WDR83OS	0.44799	0.0416878	BCYRN1
0.657556	0.000882176	KIAA0355	0.557353	0.00704273	GIGYF1	0.525782	0.0143645	DYNC1I2
0.671246	0.000626089	COQ9	0.67194	0.00061501	CDKN1B	0.631434	0.00214085	COQ10B
0.829516	1.81469e-06	EIF1AD	0.567352	0.00589086	DNPEP	0.611073	0.00325218	EXOSC6
0.783369	1.62161e-05	BIRC2	0.572554	0.00535642	CD82	0.465055	0.0336473	ARHGEF6
0.79997	7.87067e-06	CCSAP	0.554212	0.00744085	AGPAT1	0.44228	0.0446878	SLC50A1
0.668176	0.000677137	PHAX	0.642435	0.00126413	MTHFD2	0.563514	0.00780884	IL18
0.728033	0.000122573	WDR3	0.60039	0.00313354	HSPA14	0.557568	0.00863588	SPTLC2
0.762563	3.69289e-05	SEC22B	0.600501	0.00312658	RPL9	0.658382	0.00117497	GGCX
0.810061	4.90593e-06	MSRB1	0.698466	0.000299871	FKBP3	0.437988	0.0470504	EPRS
0.660893	0.000812706	GPANK1	0.593253	0.00361168	RARRES3	0.601085	0.0039528	RAP1B
0.694477	0.000335659	GSK3B	0.569016	0.00571525	LCMT1	0.441612	0.045049	DNAJB6
0.759891	4.08033e-05	GEMIN6	0.664512	0.000742705	SMAD2	0.563291	0.00783855	RCSD1
0.680921	0.000486144	DUSP12	0.636699	0.00144188	DDT	0.523782	0.0148086	CRKL
0.789972	1.22571e-05	SRSF12	0.546709	0.00846771	CCNG1	0.548202	0.0100835	DDX1
0.725979	0.000130907	PROX1	0.539613	0.00954355	TAOK2	0.564502	0.0076779	SKAP2
0.797088	8.96488e-06	NPEPL1	0.60483	0.00286385	BTBD1	0.550956	0.0096387	PPA1
0.654907	0.000940894	EEF1D	0.63563	0.00147724	POLR2M	0.449764	0.0407883	MT1F
0.679194	0.000508949	RNF170	0.693226	0.00034762	SIKE1	0.64524	0.00158544	TRAP1
0.674256	0.000579259	ZNRD1	0.611926	0.00247342	RNF2	-0.437828	0.0471406	CXCL2
0.674611	0.000573941	VPS26A	0.590327	0.00382465	RBM3	0.435559	0.0484296	ELK3
0.724139	0.000138782	CSTF2T	0.597235	0.00333794	CIAPIN1	0.4918	0.0235476	PGLS
0.669104	0.00066135	DYNC2LI1	0.672107	0.000612371	SCRN2	0.433833	0.0494283	UBE2D1
0.666638	0.000704029	PSMD14	0.776734	2.12801e-05	EMC7	0.522859	0.0150173	MRPL43
0.667605	0.000687023	ZNF771	0.565172	0.00612767	EXTL2	0.513921	0.0171634	NGDN
0.789188	1.26777e-05	ZNF664	0.787796	1.34557e-05	NTMT1	0.582272	0.00561439	PTS
0.761782	3.80273e-05	CCNB1IP1	0.547597	0.00834032	MRPS36	0.545623	0.010515	APH1B
0.719353	0.000161216	EIF2A	0.545056	0.00870889	SSB	0.586349	0.00521243	VPS37A
0.762184	3.7459e-05	ZDHHC20	0.548891	0.00815776	ZNF280D	0.588183	0.00503959	MIF4GD
0.688264	0.00039872	TAF1C	0.62163	0.00201283	HSD17B12	0.522885	0.0150115	RPSAP58
0.741537	7.83799e-05	MITD1	0.586464	0.00412172	ACTN4	0.504872	0.0195813	SRRT
0.661232	0.000805921	MRPL46	0.582749	0.00442546	FBXO25	0.481607	0.0270642	GPBP1L1
0.665936	0.000716611	MED15	0.730562	0.000112951	EIF4EBP1	-0.445884	0.0427752	SLC16A10
0.68464	0.000440009	TMX3	0.566244	0.00601016	TNIP2	0.555918	0.00887781	ZBTB1
0.845484	7.28046e-07	TMEM243	0.550774	0.00789784	LAMTOR1	0.690175	0.000534971	TSNAX
0.7814	1.7595e-05	YIPF4	0.537154	0.00994151	DPY19L3	0.455747	0.037866	USP10
0.655876	0.000919032	ENSA	0.550935	0.00787596	SLC25A51	0.467377	0.0326546	IAH1
0.678262	0.000521626	NIT1	0.634377	0.00151963	SDF4	0.586482	0.00519977	ZNF24
0.876615	8.78593e-08	PCED1A	0.65881	0.000855513	EDF1	0.444303	0.0436062	TMCC3
0.719089	0.000162538	VPS28	0.648728	0.0010909	LACTB2	0.698568	0.000427629	CDC26
0.668714	0.00066795	NAT9	0.642925	0.00124986	RUSC1	0.628403	0.00228252	TEX264
0.7097	0.000216177	CAPZB	0.583272	0.00438161	SARS	0.628873	0.00226005	ACO2
0.6856	0.000428732	SCHIP1	0.611052	0.00251892	GORASP2	0.434501	0.04904	RSL24D1
0.670733	0.000634383	AKAP11	0.579635	0.00469426	TMX2	0.588479	0.00501215	SLC43A2
0.665826	0.000718586	JMJD6	0.616932	0.00222583	PTGR1	0.485771	0.0255805	PCMTD1
0.859508	2.98873e-07	C9orf85	0.704395	0.000252767	SSR3	0.47	0.0315615	WIPF2
0.827902	1.97985e-06	CCSER2	0.651389	0.00102396	FIS1	0.589221	0.0049439	DOK1
0.809677	4.99749e-06	ILF3-AS1	0.671094	0.00062854	HSBP1	0.622289	0.00259225	BRE
0.726104	0.000130385	LEPROTL1	0.617349	0.00220619	ELP5	0.576962	0.00617602	DUSP23
0.748934	6.06448e-05	NDE1	0.551239	0.00783471	MPV17L	0.455995	0.0377485	PPIL4
0.760534	3.98402e-05	ORMDL3	0.664908	0.000735372	SMIM14	0.662645	0.00106291	MAT2B
0.6947	0.000333572	NDUFA11	0.711998	0.000201806	CMSS1	0.595515	0.00439517	EDEM3
0.710089	0.000213683	IFT80	0.544529	0.00878694	NXPE3	0.437414	0.0473734	SUMF1
0.678741	0.000515077	MAPK7	0.568023	0.00581949	TM7SF2	0.514345	0.0170564	GPRIN3
0.757455	4.46407e-05	C19orf24	0.710686	0.00020991	C8orf33	0.592584	0.00464403	CHTOP
0.828194	1.94906e-06	IRAK4	0.569124	0.00570407	FAM45A	-0.463845	0.0341738	ZNF395
0.670701	0.000634905	WBP4	0.631421	0.00162374	TRMT10C	0.560649	0.0081988	CNP
0.793102	1.06973e-05	CRIPT	0.54727	0.00838703	ATOX1	0.641649	0.00171663	COA3
0.689535	0.000385055	DCAF12	0.561909	0.00649667	SHMT2	0.616299	0.0029291	SYPL1
0.739315	8.45172e-05	BLMH	0.664099	0.000750426	C8orf76	0.595598	0.00438831	MR1
0.792045	1.12034e-05	ZNF557	0.583232	0.00438492	MRFAP1L1	0.538531	0.0117802	TIA1
0.751172	5.60218e-05	OTUB1	0.676616	0.000544685	KIAA1143	0.61653	0.00291547	CCDC28A
0.711956	0.000202064	ISG20L2	0.590176	0.00383586	NTPCR	0.449486	0.0409285	PIK3C2A
0.670172	0.000643558	TIAL1	0.604289	0.00289564	SUZ12	0.479465	0.0278534	ARMCX3
0.751913	5.45594e-05	PMF1	0.608781	0.00264051	NDUFB4	0.625907	0.00240494	FLCN
0.673653	0.000588402	MLX	0.656623	0.000902486	VPS51	0.452224	0.0395664	PARL
0.727797	0.000123509	FH	0.626687	0.00180303	PSMD3	0.561104	0.00813586	GSTM4
0.657048	0.000893199	GART	0.606732	0.00275444	HINT2	0.572411	0.00669357	ACADM
0.659019	0.000851133	MINPP1	0.55015	0.00798322	C18orf32	0.480989	0.0272899	ABHD2
0.689535	0.000385052	RPRD1B	0.610973	0.00252306	CHMP5	0.509897	0.018207	VAMP5
0.724918	0.000135396	EPS15L1	0.669522	0.000654335	ATP5J	0.647328	0.00151314	UTP11L
0.786645	1.41306e-05	TMEM230	0.647843	0.00111395	ZMAT5	0.593759	0.00454292	MTRNR2L8
0.786837	1.40158e-05	FAM103A1	0.554198	0.00744274	RPS10	0.558399	0.00851627	ADCY7
0.79413	1.02243e-05	C1orf50	0.57328	0.00528507	WAC-AS1	0.535083	0.0124384	MED10
0.732367	0.000106491	NSA2	0.605752	0.00281036	EIF2S1	0.454514	0.0384545	DCAF11
0.796239	9.31169e-06	CLUH	0.565615	0.00607882	FAM122B	0.447392	0.0419945	NUDT22
0.72501	0.000135003	COPG2	0.538204	0.00976996	ZMYM4	0.455399	0.0380315	SP140L
0.681962	0.000472831	PTPRK	0.601873	0.00304122	MRPS2	0.570769	0.0068889	SEC11C
0.785068	1.51033e-05	TLE3	0.632461	0.00158644	PHF6	0.713637	0.000280626	BECN1
0.737822	8.88747e-05	PCYT1A	0.608092	0.00267841	DCUN1D1	0.451609	0.0398694	SYT11
0.691882	0.00036087	MSRA	0.671266	0.000625764	SRPRB	0.680395	0.000688306	G6PD
0.707283	0.000232234	PHB2	0.573718	0.00524254	WDR20	0.507825	0.0187641	USE1
0.748085	6.2484e-05	C9orf114	0.558891	0.0068543	ABCD3	0.599556	0.00407037	UBL7
0.717628	0.000170042	DDX6	0.542134	0.00914914	MAFK	0.5454	0.010553	CWF19L2
0.685378	0.000431313	SGSM3	0.731358	0.000110059	MRPS10	0.499166	0.0212408	CAT
0.77542	2.24331e-05	RNASEH1	0.613545	0.0023909	GPN2	0.648025	0.00148963	ADAM10
0.660715	0.000816296	SSSCA1	0.544967	0.00872202	C1orf52	0.624056	0.00249929	POU2F2
0.828779	1.88856e-06	KATNBL1	0.602549	0.00299988	RP9	0.602754	0.00382767	TCF12
0.781246	1.77068e-05	TRMT13	0.746701	6.5588e-05	STOML2	-0.49845	0.0214568	BOD1L
0.712304	0.000199958	PARP11	0.612234	0.00245753	DENND6A	-0.467262	0.0327032	BRP44
0.816079	3.65167e-06	NDUFAF5	0.548713	0.00818258	NR2C2	-0.480554	0.0274496	C11orf10
0.716886	0.000173959	SMNDC1	0.538313	0.00975222	SUCLA2	-0.529362	0.0135966	C13orf15
0.751679	5.50171e-05	ZNF493	0.548103	0.0082686	RABL3	-0.510345	0.0180883	C19orf6
0.784333	1.55762e-05	AP4S1	0.69209	0.000358791	NUCKS1	-0.4491	0.0411232	C19orf79
0.723724	0.000140612	SRSF4	0.59678	0.00336826	MRPL33	-0.509973	0.0181868	C1orf38
0.807759	5.47762e-06	OSTC	0.65531	0.000931753	COPS3	-0.519272	0.015851	C20orf3
0.812155	4.4321e-06	PM20D2	0.619826	0.00209248	COPS4	-0.516264	0.0165784	C20orf30
0.857549	3.40359e-07	METTL2A	0.539943	0.00949103	CDK5	-0.458722	0.0364752	C20orf43
0.808062	5.39912e-06	DHPS	0.640855	0.00131111	C3orf14	-0.499314	0.0211966	C2orf28
0.677894	0.000526711	FAIM	0.558647	0.00688392	MYCBP	-0.499912	0.0210176	C5orf62
0.689512	0.000385293	PQBP1	0.551807	0.00775819	ACAT2	-0.502929	0.0201341	C7orf59
0.864156	2.17854e-07	SRGAP2C	0.632624	0.00158065	FAM104A	-0.4891	0.0244415	CCDC72
0.740252	8.18806e-05	ADD2	0.566506	0.00598184	PALD1	-0.48438	0.0260688	CHP
0.656714	0.000900502	KDM5C	0.681315	0.000481068	TMEM160	-0.456178	0.0376621	CRIP1
0.669839	0.000649059	DYNLRB1	0.665911	0.000717065	PSMB7	-0.50931	0.0183635	HBXIP
0.718165	0.000167249	IARS2	0.566216	0.00601325	ARL2BP	-0.467866	0.0324485	LOC100233209
0.707182	0.000232931	MRPL36	0.655744	0.000921983	TSG101	-0.477466	0.0286061	LOC100499466
0.738112	8.80118e-05	FKTN	0.585477	0.0042007	DNAAF2	0.5411	0.0113083	NPIPL3
0.674602	0.000574074	CREBZF	0.567227	0.00590421	SURF2	-0.503565	0.0199519	PKM2
0.771683	2.60153e-05	FAM212B	0.662545	0.000780084	LMAN1	-0.495641	0.0223211	PLDN
0.730995	0.000111369	DAP3	0.623814	0.00191983	FBXO22	-0.499167	0.0212406	SELS
0.665241	0.000729235	ALG5	0.578208	0.00482183	C9orf142	0.527692	0.0139504	SF3B14
0.724639	0.000136602	RABGAP1	0.573266	0.00528649	PCNP	-0.456726	0.037404	TMEM85
0.762601	3.68761e-05	KLHL13	0.661164	0.000807278	EIF1AX	-0.51901	0.0159133	WDR45L
0.704819	0.000249656	FAM13B	0.552648	0.007646	NABP1	-0.497134	0.0218583	ZNFX1-AS1
0.729433	0.000117163	DCTPP1	0.632921	0.00157017	RBCK1
0.717129	0.00017267	EZH2	0.634965	0.00149961	RECQL
0.676192	0.000550764	OXLD1	0.577801	0.00485883	JAM2
0.781861	1.72631e-05	HSCB	0.576211	0.00500536	TRIM5
0.734031	0.000100821	MRPL13	0.659232	0.000846693	FAM35A
0.754001	5.06167e-05	CISD3	0.770922	2.68032e-05	LDLRAD4
0.724591	0.00013681	RNF41	0.560259	0.00669022	CCM2
0.675512	0.000560631	CD320	0.585013	0.00423824	C20orf24
0.803236	6.7739e-06	NICN1	0.573169	0.00529596	SACM1L
0.693372	0.000346203	CSK	0.578651	0.00478198	FN3KRP
0.724416	0.000137568	CCDC124	0.720234	0.000156866	MPC2
0.754518	4.96815e-05	CFDP1	0.568784	0.00573947	GTF2H2C
0.770511	2.72369e-05	THAP3	0.596084	0.00341521	SPATC1L
0.718247	0.000166827	RPUSD1	0.636635	0.00144397	YEATS4
0.779028	1.93919e-05	PIGF	0.579223	0.00473081	TPRA1
0.703385	0.00026031	SNRNP35	0.571577	0.00545352	SUB1
0.720562	0.000155271	LAS1L	0.654325	0.000954215	MRPL9
0.894847	1.92044e-08	CDIP1	0.610309	0.00255816	SF3B2
0.755577	4.78087e-05	DHODH	0.569654	0.00564912	ENTPD3-AS1
0.75927	4.17527e-05	GNAI1	0.558634	0.00688548	KLHL24
0.849368	5.74062e-07	ELMSAN1	0.613618	0.00238728	ZFP90
0.676357	0.000548385	TRIM4	0.603517	0.0029415	GJC1
0.662327	0.000784325	COQ4	0.558132	0.00694682	MEST
0.680605	0.000490246	GIGYF1	0.538123	0.00978307	ALG3
0.779283	1.91909e-05	CDKN1B	0.579527	0.00470382	RAB5C
0.71381	0.000191068	TSPAN12	0.569608	0.00565382	RAD17
0.694141	0.00033884	CTTN	0.663296	0.000765636	TRMT10B
0.656185	0.000912161	AGPAT1	0.565093	0.00613637	C5orf24
0.679281	0.000507775	RPL23AP82	0.632534	0.00158387	DENND6B
0.752178	5.40446e-05	HSPA14	0.594765	0.00350559	CNOT6L
0.664689	0.000739418	PHC1	0.551966	0.00773679	FKBP14
0.693315	0.000346756	LCMT1	0.57056	0.00555632	LIMK1
0.727654	0.000124075	MPST	0.557853	0.00698109	TRAF3IP2-AS1
0.728599	0.000120361	FAM96A	0.576781	0.0049524	TMEM60
0.798733	8.32494e-06	PCDHB9	0.550181	0.00797896	NHSL1
0.682296	0.000468622	TAOK2	0.596891	0.00336083	GSTK1
0.818827	3.17983e-06	POLR2M	0.73218	0.000107144	ZMPSTE24
0.742484	7.58832e-05	SIKE1	0.58228	0.00446507	CCS
0.768849	2.90551e-05	RNF2	0.536932	0.0099781	CPSF3L
0.679132	0.000509778	ADSL	0.585015	0.0042381	YIPF1
0.697788	0.000305715	SCRN2	0.784174	1.56797e-05	APMAP
0.848827	5.93641e-07	EMC7	0.560198	0.00669752	BRD8
0.730905	0.000111697	NPTN	0.68169	0.000476282	PSMC5
0.868811	1.56855e-07	NTMT1	0.725894	0.000131259	SPCS3
0.701653	0.000273693	PAPD4	0.689745	0.000382836	ADSS
0.696304	0.000318843	NCBP2	0.544417	0.00880359	UIMC1
0.70992	0.000214765	FBXO25	0.593223	0.00361377	DPY30
0.696314	0.000318746	TNIP2	0.584658	0.00426712	USP48
0.749008	6.04869e-05	ZSCAN29	0.538594	0.00970679	CC2D2A
0.658892	0.000853791	DEDD	0.617973	0.00217706	AIDA
0.687404	0.000408204	STX2	0.594476	0.00352565	ZNF738
0.657823	0.000876442	ZNF622	0.548064	0.00827404	METTL6
0.847331	6.50782e-07	TENM1	0.640592	0.00131908	PCNA
0.682338	0.000468101	PPP6C	0.635623	0.00147747	PHYHD1
0.669305	0.00065796	SUGP1	0.541479	0.00925025	SENP7
0.683797	0.000450118	ZNF384	0.605027	0.00285233	SYNRG
0.657287	0.000887997	NAA16	0.541849	0.00919302	ARPC4
0.662117	0.000788426	STAMBP	0.564116	0.00624508	ZNF322
0.814482	3.95331e-06	XPNPEP3	0.614543	0.00234125	SNX7
0.657359	0.000886446	FAM161A	0.604262	0.00289724	MRPS26
0.668562	0.000670539	OGG1	0.578334	0.00481049	ZSWIM8
0.731075	0.000111081	CEP44	0.573378	0.00527558	AP5Z1
0.675249	0.000564494	STARD3	0.712755	0.000197258	EMC3
0.729512	0.000116865	ZNF451	0.669222	0.000659368	SUGT1
0.747222	6.44051e-05	NRBF2	0.642435	0.00126413	ACTR10
0.800116	7.81845e-06	ZNF253	0.563317	0.00633526	NAA15
0.710567	0.000210653	PABPC1	0.604574	0.00287883	GNPNAT1
0.90466	7.51894e-09	ELP5	0.545797	0.00860007	NAAA
0.738575	8.66514e-05	TIMM50	0.560932	0.00661073	USP19
0.659352	0.000844189	MPV17L	0.566035	0.00603301	GCDH
0.834152	1.40586e-06	SMIM14	0.636839	0.00143731	GNAQ
0.737684	8.92859e-05	CMSS1	0.61078	0.00253326	MAGOH
0.673178	0.000595682	TNPO2	0.600603	0.00312016	NAA10
0.699038	0.000295021	LYRM1	0.625598	0.00184656	PRIM1
0.763203	3.60508e-05	FXN	0.686499	0.000418394	TRMT112
0.786346	1.43105e-05	HSF1	0.58651	0.00411812	ANKRD46
0.722558	0.000145874	PET117	0.626823	0.00179765	DNAL1
0.733878	0.00010133	FAM45A	0.656667	0.000901535	PTRH2
0.814434	3.96282e-06	C1D	0.570494	0.00556296	PAPOLA
0.734807	9.82672e-05	GATAD2B	0.580146	0.00464923	TTC9C
0.744383	7.10841e-05	TRMT10C	0.624516	0.00189071	GNG4
0.719281	0.000161576	MSL2	0.689008	0.000390672	CLUAP1
0.738102	8.80418e-05	COX7A2L	0.541808	0.00919935	GOSR1
0.719986	0.000158081	SHMT2	0.668084	0.000678726	TMX1
0.781894	1.72395e-05	C8orf76	0.646746	0.00114312	G6PC3
0.733475	0.000102686	MRFAP1L1	0.711232	0.000206501	TMEM251
0.791495	1.14748e-05	RIT1	0.698409	0.000300362	SMIM3
0.731051	0.000111169	S100PBP	0.640667	0.0013168	ILVBL
0.740585	8.09606e-05	MFN2	0.539744	0.00952262	ZNF793
0.734796	9.83045e-05	ALKBH2	0.544422	0.00880282	SP4
0.881029	6.22086e-08	VPS51	0.618765	0.00214054	YWHAG
0.7101	0.000213614	C18orf32	0.61071	0.00253694	LYAR
0.671169	0.000627321	UBE2A	0.544238	0.00883027	FAM127B
0.7754	2.24511e-05	CETN3	0.590214	0.00383302	ERCC4
0.663872	0.000754701	ZMAT5	0.567136	0.005914	EMC6
0.859135	3.0641e-07	WAC-AS1	0.565434	0.00609873	EIF4A1
0.685527	0.000429585	USF1	0.602227	0.00301948	DCTN6
0.745453	6.8499e-05	CCDC127	0.598641	0.00324554	GEMIN8
0.676808	0.000541948	MRPS2	0.651944	0.00101047	DNAJB9
0.734102	0.000100585	EIF5A	0.565961	0.00604105	FEZ1
0.764611	3.41807e-05	PHF6	0.559141	0.00682412	PDPR
0.684826	0.00043781	DCUN1D1	0.547925	0.00829371	TNPO1
0.661079	0.000808986	DSCR3	0.585655	0.00418634	METTL23
0.771142	2.6573e-05	BIVM	0.658462	0.000862846	THEMIS2
0.66605	0.000714559	POLR3F	0.557769	0.00699142	IDH3B
0.676172	0.000551045	SNUPN	0.54741	0.00836702	ICA1L
0.738592	8.66024e-05	ANKRD40	0.550353	0.00795528	EPN1
0.780394	1.83383e-05	GPN2	0.568046	0.00581713	CYB5D2
0.663625	0.000759369	RP9	-0.593106	0.00362214	CCL2
0.664216	0.00074823	STOML2	0.725948	0.000131035	TSEN15
0.850511	5.34632e-07	DENND6A	0.661249	0.000805585	FAHD2A
0.72586	0.000131401	CDK5RAP2	0.724461	0.000137375	CKS1B
0.667563	0.000687746	UBE2B	0.631718	0.00161301	RNF44
0.783901	1.58602e-05	C1orf35	0.55366	0.00751271	NDUFAB1
0.678958	0.000512131	CDK5	0.577744	0.00486399	COPS5
0.736648	9.24347e-05	NDUFS7	0.558745	0.006872	EXOC4
0.685666	0.000427965	TRIM16	0.65464	0.00094699	MRPL28
0.754989	4.88406e-05	MPDU1	0.706003	0.000241154	NDUFA10
0.71343	0.000193278	SMG9	0.556509	0.00714799	FADS1
0.741149	7.94206e-05	OCIAD1	0.617416	0.00220301	PSMD8
0.716086	0.000178275	NT5C3B	0.584036	0.00431823	TXN
0.682934	0.00046068	YBEY	0.662718	0.000776741	CD302
0.787668	1.35296e-05	COA1	0.544882	0.00873458	TMEM128
0.80858	5.26742e-06	PPID	0.57603	0.00502229	SF3B5
0.763276	3.59511e-05	BCL7A	0.56919	0.00569719	LAMTOR2
0.861378	2.63528e-07	SPC25	0.63017	0.00166958	SNX4
0.86988	1.45196e-07	CHP1	0.789076	1.2739e-05	EMC4
0.718141	0.000167374	VANGL2	0.57257	0.0053548	KLF9
0.770542	2.7204e-05	GMCL1	0.664861	0.000736227	GALM
0.69648	0.000317262	ZNF260	0.547303	0.00838232	EPM2AIP1
0.81009	4.89893e-06	FBL	0.58073	0.00459825	PNMA2
0.713705	0.000191675	PSMB7	0.636828	0.00143766	TMEM167A
0.654895	0.00094115	ZCCHC10	0.589599	0.00387922	RUVBL2
0.693233	0.000347552	RIC8B	0.58629	0.00413559	ZNF677
0.750846	5.6675e-05	SURF2	0.536857	0.00999058	SSR4
0.746123	6.69217e-05	C9orf142	0.61681	0.00223158	IMPACT
0.79795	8.62414e-06	MAK16	0.543976	0.00886946	CPQ
0.668981	0.000663426	ILDR2	0.614974	0.00232004	FBXW2
0.723288	0.000142561	RECQL	0.586365	0.00412966	UBE2V2
0.741252	7.91431e-05	CTDSPL2	0.580479	0.00462007	GAMT
0.775386	2.24634e-05	JAM2	0.660772	0.000815148	EMC2
0.664884	0.000735809	GTF3C6	0.626768	0.00179985	CARD8
0.714321	0.000188128	MCPH1	0.597436	0.00332457	DNAJC17
0.768026	2.99951e-05	FAM35A	0.639183	0.00136246	EIF3H
0.726206	0.00012996	LDLRAD4	0.665527	0.000724029	CTNND1
0.710453	0.000211377	OXCT1	0.557161	0.00706661	2022-09-02
0.699248	0.000293257	PDCD11	0.661446	0.000801656	RAD21
0.683643	0.000451989	FN3KRP	0.613373	0.00239955	PGM1
0.719808	0.000158958	GPR161	0.541875	0.00918906	DVL2
0.705712	0.000243216	NOP58	0.564548	0.00619679	NAIP
0.773059	2.46419e-05	NOC4L	0.574569	0.00516056	LINC00665
0.731127	0.000110894	MEIS3	0.552926	0.00760915	KIAA1715
0.834154	1.40566e-06	SPATC1L	0.551551	0.00779252	HECTD4
0.857999	3.30403e-07	MSANTD4	0.701967	0.000271222	SIVA1
0.732944	0.000104493	ATP1A3	0.582085	0.00448171	FBXO45
0.686455	0.000418896	MRPL9	0.553627	0.00751703	POLRMT
0.680534	0.00049118	SF3B2	0.549712	0.0080436	RNASEH2C
0.667319	0.000692007	ADAL	0.569651	0.00564947	FUBP1
0.776923	2.11185e-05	DNAJB14	0.578807	0.004768	NPM3
0.670038	0.000645772	ZFP90	0.589312	0.00390092	PROSC
0.684604	0.000440442	RAB5C	0.55778	0.00699003	PDCD6
0.811189	4.64538e-06	RAD17	0.560489	0.00666302	ZNF785
0.661334	0.000803895	COMMD4	0.5914	0.00374538	MICU1
0.661939	0.00079192	STK4	0.597179	0.00334165	NUB1
0.683833	0.000449684	SLU7	0.577563	0.00488051	PRMT7
0.879022	7.29009e-08	TRMT10B	0.586155	0.0041463	ARL14EP
0.706302	0.000239046	C5orf24	0.648321	0.00110144	TSTA3
0.76028	4.02178e-05	BABAM1	0.565728	0.00606652	UPRT
0.746564	6.59019e-05	ATRAID	0.60044	0.00313043	RPL23A
0.760809	3.94341e-05	FKBP14	0.550405	0.00794819	RAE1
0.676919	0.000540377	RPL7L1	0.663036	0.000770606	MRPL34
0.657893	0.000874945	C21orf33	0.552148	0.00771247	CNRIP1
0.70224	0.000269088	RBM10	0.576514	0.00497711	PTEN
0.801026	7.50012e-06	MRPL24	0.573661	0.00524807	KIF18B
0.763072	3.62294e-05	APOOL	0.587605	0.00403205	SLC35A5
0.760807	3.9438e-05	CCS	0.593095	0.00362292	MRPL48
0.667898	0.000681934	ARMCX4	0.637591	0.00141292	RBM18
0.755796	4.74296e-05	CBWD1	0.567562	0.00586846	TNFSF12
0.706117	0.000240346	CPSF3L	0.581878	0.00449936	MXRA7
0.720593	0.00015512	RNF166	0.54116	0.00929984	ICK
0.853655	4.38214e-07	APMAP	0.579881	0.00467252	TRAPPC2
0.658339	0.000865454	BRD8	0.612132	0.0024628	EIF4E2
0.735979	9.45183e-05	SPCS3	0.660242	0.000825881	CCDC58
0.693842	0.000341686	ADSS	0.601581	0.00305921	SQRDL
0.695659	0.000324696	UIMC1	0.58953	0.00388444	UQCRC1
0.692287	0.000356836	CEP78	0.743888	7.23082e-05	SESN3
0.759325	4.16679e-05	PEX5	0.600256	0.00314203	SDE2
0.77764	2.05164e-05	POLR3D	0.709322	0.000218625	PSMA5
0.657842	0.000876042	AIDA	0.653483	0.000973796	PDCD5
0.675659	0.000558489	PTPN2	0.662999	0.000771316	HNRNPH2
0.748994	6.05177e-05	CHFR	0.539555	0.00955281	LRRC47
0.695555	0.00032565	MRPS12	0.621115	0.00203529	PRKACB
0.730662	0.000112586	METTL6	0.566026	0.00603388	C21orf59
0.708653	0.000223016	SMARCE1	0.674265	0.000579127	MANF
0.676832	0.00054161	SENP7	0.577633	0.00487412	RPL29
0.715463	0.000181702	ZFAND1	0.59323	0.00361335	ATP5F1
0.821375	2.79116e-06	ARPC4	0.631933	0.0016053	HCFC1R1
0.840678	9.68366e-07	ZNF322	0.678429	0.000519339	WBP1L
0.748756	6.10268e-05	RRP15	0.612809	0.00242812	NME3
0.68754	0.000406689	MEF2D	0.549027	0.00813865	PIK3IP1
0.770265	2.74999e-05	CPSF3	0.614536	0.00234158	PRMT1
0.716881	0.00017399	MRPS26	0.540746	0.00936451	NCLN
0.714669	0.000186147	ZSWIM8	0.550423	0.00794575	CBWD3
0.830527	1.71755e-06	AP5Z1	0.642285	0.00126851	RAD23A
0.657553	0.000882257	KAT5	0.599543	0.00318738	TBPL1
0.782505	1.68089e-05	EMC3	0.562048	0.00648057	NDUFB10
0.71986	0.0001587	RPF1	0.701841	0.00027221	PDAP1
0.725698	0.00013208	SMARCB1	0.592771	0.00364606	TERF1
0.700644	0.000281758	GNPNAT1	0.691472	0.000364995	NARS
0.738628	8.64984e-05	LCORL	0.689968	0.000380491	C1orf123
0.76971	2.81002e-05	WDR43	0.575834	0.00504066	MRPL27
0.681136	0.000483375	NAA10	0.620248	0.00207358	SERPINB1
0.745441	6.85268e-05	MED30	0.572228	0.00538865	IRF2
0.764242	3.46627e-05	SETDB1	0.600496	0.00312686	ZNF562
0.687871	0.000403035	ERGIC1	0.564094	0.00624762	SAR1B
0.801655	7.28658e-06	DNAL1	0.64043	0.00132402	MRPS18B
0.786056	1.44871e-05	PTRH2	0.556075	0.00720251	SNCA
0.734112	0.00010055	TTC9C	0.586838	0.00409219	PRKAR1A
0.71442	0.00018756	LEO1	0.62891	0.00171685	AK3
0.778835	1.95445e-05	DCAF16	0.592946	0.00363353	TBC1D14
0.666545	0.00070569	ZNF512	0.582459	0.00444993	NFKBIB
0.835612	1.29515e-06	XRCC2	0.537376	0.00990506	SF3A3
0.66868	0.000668516	SRR	0.586145	0.00414714	HOTAIRM1
0.817199	3.4524e-06	GOSR1	0.680256	0.000494826	METTL7A
0.723481	0.000141693	TAB1	0.555079	0.00732915	LMBR1L
0.813043	4.24362e-06	UBQLN4	0.548238	0.00824951	GLG1
0.769345	2.85024e-05	TMEM251	0.623858	0.00191798	AAED1
0.670271	0.000641926	KRI1	0.672214	0.000610689	DFFA
0.737402	9.01333e-05	TXNL1	0.571974	0.0054139	DYNC1I2
0.722513	0.000146076	C1orf109	0.592322	0.0036783	NUDT19
0.666343	0.0007093	ZNF793	0.556573	0.0071399	GHITM
0.860866	2.72822e-07	LYAR	0.693875	0.000341372	RPP38
0.677413	0.000533417	PLA2G12A	0.704664	0.00025079	PAICS
0.675046	0.00056749	STAM	0.562092	0.00647559	MTMR12
0.72198	0.000148544	FAM127B	0.559879	0.00673549	EXOSC6
0.759583	4.12727e-05	CRCP	0.56562	0.00607835	EXT2
0.684853	0.000437481	ZNF629	0.628725	0.00172389	GINM1
0.700781	0.000280656	ZC3H18	0.548371	0.00823074	FEM1C
0.693286	0.000347038	CPNE1	0.695888	0.000322602	UROD
0.67941	0.000506048	KLC4	0.582338	0.00446017	EPRS
0.749671	5.90869e-05	EIF4A1	0.545988	0.00857225	THUMPD3
0.835596	1.29632e-06	TVP23B	0.560661	0.00664271	MIRLET7BHG
0.787412	1.36775e-05	TBC1D24	0.606743	0.00275381	DDX1
0.658113	0.000870252	TRNT1	0.616247	0.00225838	C12orf65
0.733181	0.000103683	GEMIN8	0.638559	0.00138205	BLZF1
0.710531	0.000210884	CCDC6	0.665581	0.000723039	MPV17L2
0.670182	0.000643393	ZBTB33	0.551437	0.00780793	SPATS2
0.691136	0.000368414	METTL23	0.600158	0.0031482	EIF3F
0.657195	0.000890006	DECR2	0.673694	0.000587765	ATP5S
0.713554	0.000192556	NOL9	0.614302	0.00235317	PGLS
0.709862	0.000215134	TPMT	0.560861	0.00661911	RDX
0.727957	0.000122874	KNSTRN	0.555333	0.0072967	DNAJA3
0.699129	0.000294254	TMEM101	0.601388	0.00307117	PRPSAP1
0.783049	1.64336e-05	SNHG16	0.595049	0.00348595	SLC35F1
0.670102	0.000644715	SFXN4	0.667722	0.000684992	APOL2
0.78609	1.44666e-05	ODF2L	0.573648	0.00524926	ARFIP1
0.747866	6.2967e-05	ARMCX2	0.658749	0.00085678	LSM7
0.752521	5.33849e-05	TSTD2	0.608873	0.00263548	MRPL43
0.761108	3.8998e-05	CYHR1	0.575459	0.00507596	FRG1
0.78826	1.3192e-05	KATNA1	0.621524	0.0020174	PEBP1
0.654262	0.00095567	IDH3B	0.597389	0.0033277	STAG2
0.73455	9.91082e-05	VGLL4	0.701355	0.000276055	RPL24
0.750876	5.66153e-05	ZNF254	0.610679	0.00253859	PPP1CB
0.701571	0.000274343	RAP2B	0.61259	0.00243928	ST13
0.666537	0.000705826	CYB5D2	0.575828	0.0050412	RBM22
0.70572	0.00024316	EMD	0.570451	0.00556735	PRPF39
0.784371	1.55514e-05	CLPX	0.642719	0.00125582	RALA
0.708147	0.00022638	MSANTD3	0.546441	0.00850639	MRPL18
0.829737	1.79304e-06	EMC1	0.621152	0.00203367	RHNO1
0.667139	0.000695169	FAHD2A	0.608557	0.00265278	CHPF2
0.705569	0.000244237	RNF44	0.550915	0.00787866	FAF2
0.742075	7.6953e-05	GDI2	0.633819	0.00153884	DBP
0.812074	4.44974e-06	PLEKHA2	0.55033	0.00795851	WDR48
0.672973	0.000598841	EXOC4	0.544979	0.00872033	HABP4
0.708123	0.000226546	MRPL28	0.643539	0.00123215	TPT1-AS1
0.81633	3.60609e-06	ANKRD39	0.544378	0.0088094	WDR46
0.666885	0.00069966	ANKZF1	0.55727	0.00705308	XRCC6
0.67489	0.000569797	TMEM178B	0.70488	0.000249217	PDIA6
0.752804	5.28458e-05	TMEM128	0.625753	0.00184033	USP10
0.855549	3.87884e-07	RPP25L	0.591059	0.0037704	KIAA0101
0.688183	0.000399605	DUSP11	0.558243	0.00693319	ZNF24
0.775168	2.26598e-05	EMC4	0.611266	0.00250773	BACE1
0.764818	3.39133e-05	NME6	0.55263	0.00764834	UTP23
0.701272	0.000276715	CASC3	0.5672	0.00590709	CDC26
0.735472	9.61257e-05	MAD2L2	0.632857	0.00157242	TEX264
0.688883	0.00039201	SRSF6	0.609374	0.00260829	ACO2
0.749494	5.9458e-05	POLR2D	0.582758	0.00442471	PRDX5
0.691431	0.000365409	PRR3	0.583356	0.00437462	SNRPN
0.687717	0.000404736	XPO7	0.542119	0.0091514	TMEM161B
0.716947	0.000173637	CES2	0.655775	0.000921307	DUSP23
0.726124	0.000130301	PPIH	0.635384	0.00148549	BBIP1
0.734669	9.87171e-05	APIP	0.554033	0.00746415	SF3B3
0.747414	6.39731e-05	SIPA1L3	0.554194	0.00744325	CTSC
0.672037	0.000613478	GMPS	0.649942	0.0010599	MRPL1
0.799564	8.01708e-06	EMC2	0.559988	0.00672257	RPS17
0.73139	0.000109947	ZBTB17	0.699367	0.000292263	TRAPPC4
0.763773	3.52834e-05	SPAST	0.56691	0.00593824	MILR1
0.740019	8.25279e-05	MAPK8	0.709361	0.000218369	SNRPD2
0.75627	4.66175e-05	CARD8	0.659046	0.000850555	CNP
0.754776	4.92197e-05	NUDT11	0.572328	0.00537872	POLR2L
0.677368	0.000534046	PSMG2	0.542922	0.00902864	PANK3
0.71348	0.000192984	LRWD1	0.623198	0.00194566	COA3
0.802505	7.00678e-06	DNAJC17	0.604787	0.00286636	SYPL1
0.778449	1.98537e-05	EIF3H	0.539492	0.00956281	NFS1
0.678361	0.000520271	NPPA	0.545432	0.00865353	SNRNP48
0.771173	2.6541e-05	MOB1A	0.644891	0.00119393	PIK3C2A
0.673152	0.00059607	RAD54L2	0.55588	0.00722727	TCEAL8
0.667846	0.000682839	LSM6	0.731728	0.000108738	TIMM44
0.65427	0.000955492	RAD21	0.540764	0.00936175	PSRC1
0.725253	0.000133964	DVL2	0.68281	0.000462218	FAM210B
0.676951	0.000539927	CCDC97	0.601907	0.00303912	ACADM
0.871426	1.29708e-07	LINC00665	0.553334	0.00755548	RCN1
0.728373	0.000121242	ZNF883	0.754051	5.05261e-05	NDUFAF6
0.748421	6.17508e-05	KIAA1715	0.710265	0.000212567	UTP11L
0.762719	3.6713e-05	HECTD4	0.564969	0.00615011	TNFRSF21
0.654478	0.000950701	THRAP3	0.621063	0.00203755	MTX1
0.682998	0.000459897	POLRMT	0.595835	0.00343211	CD2BP2
0.7402	8.20255e-05	MIIP	0.636717	0.0014413	SLC7A6OS
0.668477	0.000671992	TMEM189	0.593938	0.00356326	NUDT22
0.830623	1.70855e-06	AP3S2	0.661791	0.000794832	LENG1
0.791248	1.15986e-05	ZNF785	0.548417	0.00822425	TMEM69
0.707521	0.000230611	NUB1	0.600359	0.00313555	SEC11C
0.668091	0.000678605	PRMT7	0.544354	0.00881303	PAFAH1B1
0.739886	8.29003e-05	ARL14EP	0.59366	0.00358285	ZNHIT1
0.775886	2.20185e-05	TSTA3	0.576847	0.00494633	SORBS3
0.658748	0.000856815	RCOR3	0.546821	0.00845155	C17orf49
0.659031	0.000850868	SNRPD3	0.563064	0.00636399	SYT11
0.817094	3.47063e-06	SLC35E2B	0.705459	0.000245032	G6PD
0.674259	0.000579212	ZNF529	0.557811	0.00698625	POLR3H
0.666789	0.000701347	VPS16	0.685103	0.000434539	PARK7
0.759853	4.08608e-05	UBE2W	0.569572	0.00565757	PPM1K
0.696982	0.000312786	TM2D1	0.738212	8.77175e-05	INIP
0.67415	0.000580855	SCAMP2	0.611281	0.00250694	RRAGC
0.762399	3.71578e-05	YAE1D1	0.592899	0.00363689	RAD1
0.734527	9.91807e-05	BOLA1	0.581742	0.00451094	AP2M1
0.707486	0.000230851	MAML2	0.575322	0.00508883	SERPINH1
0.737671	8.93244e-05	KIF18B	0.589596	0.00387942	CMBL
0.729844	0.000115615	QRSL1	0.567957	0.00582653	AKAP17A
0.67513	0.000566251	FAM228B	0.59223	0.00368496	ASMTL
0.6567	0.000900804	KAT8	0.541898	0.00918546	CSF2RA
0.81942	3.08539e-06	FAM207A	0.572619	0.00534995	DHRSX
0.681377	0.000480273	MRPL48	0.585564	0.00419366	VAMP7
0.681188	0.000482697	FIP1L1	0.600089	0.00315261	ZBED1
0.675373	0.00056267	INSIG2	0.604065	0.00290889	APOC2
0.758235	4.33785e-05	TRAPPC2
0.676467	0.00054681	EIF4E2
0.680935	0.000485972	HCCS
0.73493	9.78678e-05	ITCH
0.880604	6.43503e-08	CCDC58
0.679007	0.000511474	TSPAN17
0.686615	0.000417075	DDX19B
0.876033	9.18599e-08	SDE2
0.742878	7.48652e-05	PSMA5
0.662685	0.000777382	ICMT
0.682717	0.000463376	PDCD5
0.70197	0.000271198	ASTN2
0.711739	0.000203386	PINX1
0.76799	3.00366e-05	HNRNPH2
0.699927	0.000287613	ZFP14
0.686091	0.000423055	LRRC47
0.772723	2.49712e-05	EEF1E1
0.755712	4.75752e-05	RBMX2
0.783031	1.64458e-05	NF2
0.736601	9.25797e-05	ST3GAL3
0.77306	2.46408e-05	EXOSC5
0.792267	1.10954e-05	MAP1LC3B2
0.662794	0.000775277	PRMT1
0.6892	0.000388613	ARHGEF2
0.705145	0.000247294	RAD23A
0.732779	0.000105063	CRYBB2P1
0.765174	3.34576e-05	PCCB
0.6557	0.000922969	TBPL1
0.67297	0.000598894	PDAP1
0.761516	3.84075e-05	MRPS31
0.730148	0.00011448	WDR75
0.692978	0.000350028	CREBRF
0.661746	0.000795731	TRIM26
0.779587	1.89548e-05	F2R
0.66229	0.000785053	LIMD2
0.764933	3.37657e-05	GABPA
0.67819	0.00052262	ELF2
0.781088	1.78224e-05	ZNF562
0.677573	0.00053117	ENTPD4
0.698715	0.000297755	NUDT2
0.702682	0.000265675	FAM32A
0.697592	0.000307418	GGA1
0.791816	1.13158e-05	TBC1D14
0.808328	5.33106e-06	NFKBIB
0.673366	0.000592779	EYA3
0.65792	0.000874377	TMEFF2
0.67912	0.000509943	EP300
0.711683	0.000203729	IKBIP
0.754952	4.89068e-05	POLR3K
0.657383	0.000885926	LMBR1L
0.671391	0.000623757	EHD1
0.76323	3.60135e-05	DFFA
0.824502	2.37183e-06	NUDT19
0.711127	0.000207152	RPP38
0.826337	2.15257e-06	EPB41
0.80196	7.1851e-06	PAICS
0.752603	5.32288e-05	GINM1
0.700621	0.000281944	PLCG1
0.665921	0.000716879	COX15
0.671521	0.000621671	DDX1
0.738452	8.70114e-05	C12orf65
0.722506	0.000146112	TRUB2
0.761276	3.87531e-05	WDR70
0.858382	3.22129e-07	STRIP1
0.680111	0.000496722	EIF3F
0.759949	4.07163e-05	ATP5S
0.710929	0.000208389	NOB1
0.735543	9.58985e-05	ASIC1
0.662758	0.000775967	PNPO
0.741125	7.94864e-05	PGLS
0.709018	0.000220608	UBE2D1
0.841795	9.07019e-07	PRR11
0.696425	0.000317751	TMEM39B
0.808996	5.16359e-06	NUDT5
0.66051	0.000820446	TMED1
0.743959	7.21317e-05	GLTP
0.755979	4.71146e-05	LTBP4
0.675161	0.000565791	FRG1
0.771414	2.62915e-05	RNF121
0.852557	4.69975e-07	D2HGDH
0.675911	0.000554816	PTS
0.733273	0.00010337	STAG2
0.67892	0.000512644	TBC1D17
0.680554	0.000490919	MRPL53
0.671291	0.000625366	PPP1CB
0.696964	0.000312944	GPSM1
0.799243	8.13493e-06	RHNO1
0.683136	0.000458194	RMND5B
0.719977	0.000158124	CTU2
0.663051	0.000770312	MOB3A
0.749065	6.03672e-05	RFTN2
0.72827	0.000121641	CORO7
0.774868	2.29331e-05	LIG3
0.720577	0.000155198	DHTKD1
0.754243	5.01762e-05	CFLAR
0.667196	0.000694174	SRRT
0.71832	0.000166452	TTF1
0.674226	0.000579719	GPBP1L1
0.763354	3.58456e-05	FTSJ3
0.733579	0.000102336	KLHL42
0.729166	0.000118179	KDELC2
0.69167	0.000363	IAH1
0.831964	1.58736e-06	UTP23
0.858946	3.10288e-07	CDC26
0.664102	0.000750363	GPN1
0.696574	0.000316417	GFOD2
0.65925	0.00084631	NSMCE2
0.689184	0.000388787	TPP2
0.655059	0.000937437	SLC43A2
0.720347	0.000156313	PCMTD1
0.680879	0.000486697	PSMB5
0.703038	0.000262944	SNRPN
0.747694	6.33473e-05	TRMT2A
0.763727	3.53445e-05	TMEM161B
0.692695	0.000352802	MED22
0.663324	0.000765099	LRRC37B
0.74503	6.95112e-05	ORAOV1
0.697234	0.00031056	BBIP1
0.77573	2.21563e-05	MAT2B
0.680782	0.000487948	CDKAL1
0.723033	0.000143708	CTSC
0.723913	0.000139777	MRPL1
0.784814	1.5265e-05	TRAPPC4
0.682064	0.000471545	CHTOP
0.655306	0.00093184	ZNF160
0.806221	5.89159e-06	HIST3H2A
0.702298	0.00026864	COA3
0.655528	0.000926827	CCDC43
0.687769	0.000404155	TIA1
0.741152	7.94129e-05	MTX3
0.757373	4.4774e-05	TMEM123
0.74002	8.25268e-05	C16orf91
0.653098	0.000982852	ARMCX3
0.763698	3.53835e-05	TIMM44
0.819882	3.01343e-06	ARL5B
0.700637	0.000281818	FLCN
0.695783	0.000323558	PARL
0.685218	0.000433194	ZNF506
0.676648	0.00054423	ANGPTL2
0.778649	1.96934e-05	HAUS3
0.653259	0.00097907	NARF
0.825944	2.19797e-06	UTP11L
0.747934	6.28174e-05	MTRNR2L8
0.660707	0.00081646	USP3
0.691753	0.000362161	TFDP2
0.78186	1.7264e-05	WDR92
0.686021	0.000423863	NUP62
0.706991	0.000234247	RNF167
0.68415	0.000445868	FAM134C
0.6801	0.000496877	MTX1
0.782153	1.70557e-05	UBXN1
0.72013	0.000157376	CD2BP2
0.667314	0.00069211	SLC7A6OS
0.681699	0.000476168	MOSPD3
0.676402	0.000547741	SF3A2
0.726964	0.000126852	TMEM100
0.689806	0.000382191	HSDL1
0.657287	0.000888005	FEM1B
0.674171	0.000580545	XPC
0.706057	0.000240769	THAP7
0.690429	0.000375685	GMFB
0.662825	0.000774676	SORBS3
0.755569	4.78227e-05	CEP57L1
0.816536	3.56926e-06	C17orf49
0.69143	0.000365423	LSM2
0.781853	1.72686e-05	USE1
0.875098	9.8634e-08	INIP
0.748749	6.10434e-05	NHLRC2
0.78359	1.60673e-05	SFT2D2
0.71796	0.00016831	ING4
0.683481	0.000453972	ACTR1B
0.761637	3.82345e-05	MEGF8
0.756902	4.55538e-05	ADAM10
0.737255	9.05777e-05	CMBL
0.65638	0.000907858	THAP6
0.770469	2.72817e-05	DHRSX
[truncated: 235 more columns]
