# Supplementary material for: Mitochondrial RNA modification-based signature to predict prognosis of lower grade glioma: a multi-omics exploration and verification study
Source: Sci Rep. 2024 Jun 1;14:12602. doi: 10.1038/s41598-024-63592-w (PMC11144219; doi:10.1038/s41598-024-63592-w)
Supplement: Supplementary file 14 — Supplementary Table S3. [file 41598_2024_63592_MOESM14_ESM.xlsx]

## Sheet: Table S3
Table S3 Results of cellular communication analysis.
	source	target	ligand	receptor	prob	pval	interaction_name	interaction_name_2	pathway_name	annotation	evidence
1	M1 macrophages	GBM cancer cells	TGFB1	TGFbR1_R2	0.00118543	0	TGFB1_TGFBR1_TGFBR2	TGFB1 - (TGFBR1+TGFBR2)	TGFb	Secreted Signaling	KEGG: hsa04350
2	M2 macrophages	GBM cancer cells	TGFB1	TGFbR1_R2	0.00121068	0	TGFB1_TGFBR1_TGFBR2	TGFB1 - (TGFBR1+TGFBR2)	TGFb	Secreted Signaling	KEGG: hsa04350
3	GBM cancer cells	Endothelial cells	TGFB1	TGFbR1_R2	0.00118521	0.01	TGFB1_TGFBR1_TGFBR2	TGFB1 - (TGFBR1+TGFBR2)	TGFb	Secreted Signaling	KEGG: hsa04350
4	Astrocytes	Endothelial cells	TGFB1	TGFbR1_R2	0.00115149	0.01	TGFB1_TGFBR1_TGFBR2	TGFB1 - (TGFBR1+TGFBR2)	TGFb	Secreted Signaling	KEGG: hsa04350
5	Oligodendrocytes	Endothelial cells	TGFB1	TGFbR1_R2	0.00120851	0.01	TGFB1_TGFBR1_TGFBR2	TGFB1 - (TGFBR1+TGFBR2)	TGFb	Secreted Signaling	KEGG: hsa04350
6	Endothelial cells	Endothelial cells	TGFB1	TGFbR1_R2	0.00186321	0	TGFB1_TGFBR1_TGFBR2	TGFB1 - (TGFBR1+TGFBR2)	TGFb	Secreted Signaling	KEGG: hsa04350
7	M1 macrophages	Endothelial cells	TGFB1	TGFbR1_R2	0.00342659	0	TGFB1_TGFBR1_TGFBR2	TGFB1 - (TGFBR1+TGFBR2)	TGFb	Secreted Signaling	KEGG: hsa04350
8	M2 macrophages	Endothelial cells	TGFB1	TGFbR1_R2	0.00349952	0	TGFB1_TGFBR1_TGFBR2	TGFB1 - (TGFBR1+TGFBR2)	TGFb	Secreted Signaling	KEGG: hsa04350
9	GBM cancer cells	M1 macrophages	TGFB1	TGFbR1_R2	0.00335116	0	TGFB1_TGFBR1_TGFBR2	TGFB1 - (TGFBR1+TGFBR2)	TGFb	Secreted Signaling	KEGG: hsa04350
10	Astrocytes	M1 macrophages	TGFB1	TGFbR1_R2	0.00325607	0	TGFB1_TGFBR1_TGFBR2	TGFB1 - (TGFBR1+TGFBR2)	TGFb	Secreted Signaling	KEGG: hsa04350
11	Oligodendrocytes	M1 macrophages	TGFB1	TGFbR1_R2	0.00341634	0	TGFB1_TGFBR1_TGFBR2	TGFB1 - (TGFBR1+TGFBR2)	TGFb	Secreted Signaling	KEGG: hsa04350
12	Endothelial cells	M1 macrophages	TGFB1	TGFbR1_R2	0.00526249	0	TGFB1_TGFBR1_TGFBR2	TGFB1 - (TGFBR1+TGFBR2)	TGFb	Secreted Signaling	KEGG: hsa04350
13	M1 macrophages	M1 macrophages	TGFB1	TGFbR1_R2	0.00965052	0	TGFB1_TGFBR1_TGFBR2	TGFB1 - (TGFBR1+TGFBR2)	TGFb	Secreted Signaling	KEGG: hsa04350
14	M2 macrophages	M1 macrophages	TGFB1	TGFbR1_R2	0.00985543	0	TGFB1_TGFBR1_TGFBR2	TGFB1 - (TGFBR1+TGFBR2)	TGFb	Secreted Signaling	KEGG: hsa04350
15	GBM cancer cells	M2 macrophages	TGFB1	TGFbR1_R2	0.00373536	0	TGFB1_TGFBR1_TGFBR2	TGFB1 - (TGFBR1+TGFBR2)	TGFb	Secreted Signaling	KEGG: hsa04350
16	Astrocytes	M2 macrophages	TGFB1	TGFbR1_R2	0.00362941	0	TGFB1_TGFBR1_TGFBR2	TGFB1 - (TGFBR1+TGFBR2)	TGFb	Secreted Signaling	KEGG: hsa04350
17	Oligodendrocytes	M2 macrophages	TGFB1	TGFbR1_R2	0.00380789	0	TGFB1_TGFBR1_TGFBR2	TGFB1 - (TGFBR1+TGFBR2)	TGFb	Secreted Signaling	KEGG: hsa04350
18	Endothelial cells	M2 macrophages	TGFB1	TGFbR1_R2	0.00586484	0	TGFB1_TGFBR1_TGFBR2	TGFB1 - (TGFBR1+TGFBR2)	TGFb	Secreted Signaling	KEGG: hsa04350
19	M1 macrophages	M2 macrophages	TGFB1	TGFbR1_R2	0.0107505	0	TGFB1_TGFBR1_TGFBR2	TGFB1 - (TGFBR1+TGFBR2)	TGFb	Secreted Signaling	KEGG: hsa04350
20	M2 macrophages	M2 macrophages	TGFB1	TGFbR1_R2	0.0109787	0	TGFB1_TGFBR1_TGFBR2	TGFB1 - (TGFBR1+TGFBR2)	TGFb	Secreted Signaling	KEGG: hsa04350
21	M1 macrophages	GBM cancer cells	TGFB2	TGFbR1_R2	0.00017743	0	TGFB2_TGFBR1_TGFBR2	TGFB2 - (TGFBR1+TGFBR2)	TGFb	Secreted Signaling	KEGG: hsa04350
22	M2 macrophages	GBM cancer cells	TGFB2	TGFbR1_R2	0.000182118	0	TGFB2_TGFBR1_TGFBR2	TGFB2 - (TGFBR1+TGFBR2)	TGFb	Secreted Signaling	KEGG: hsa04350
23	GBM cancer cells	Endothelial cells	TGFB2	TGFbR1_R2	0.000171855	0.01	TGFB2_TGFBR1_TGFBR2	TGFB2 - (TGFBR1+TGFBR2)	TGFb	Secreted Signaling	KEGG: hsa04350
24	Astrocytes	Endothelial cells	TGFB2	TGFbR1_R2	0.000167212	0.02	TGFB2_TGFBR1_TGFBR2	TGFB2 - (TGFBR1+TGFBR2)	TGFb	Secreted Signaling	KEGG: hsa04350
25	Oligodendrocytes	Endothelial cells	TGFB2	TGFbR1_R2	0.000174284	0.01	TGFB2_TGFBR1_TGFBR2	TGFB2 - (TGFBR1+TGFBR2)	TGFb	Secreted Signaling	KEGG: hsa04350
26	Endothelial cells	Endothelial cells	TGFB2	TGFbR1_R2	0.000283476	0	TGFB2_TGFBR1_TGFBR2	TGFB2 - (TGFBR1+TGFBR2)	TGFb	Secreted Signaling	KEGG: hsa04350
27	M1 macrophages	Endothelial cells	TGFB2	TGFbR1_R2	0.000513725	0	TGFB2_TGFBR1_TGFBR2	TGFB2 - (TGFBR1+TGFBR2)	TGFb	Secreted Signaling	KEGG: hsa04350
28	M2 macrophages	Endothelial cells	TGFB2	TGFbR1_R2	0.000527295	0	TGFB2_TGFBR1_TGFBR2	TGFB2 - (TGFBR1+TGFBR2)	TGFb	Secreted Signaling	KEGG: hsa04350
29	GBM cancer cells	M1 macrophages	TGFB2	TGFbR1_R2	0.000486738	0	TGFB2_TGFBR1_TGFBR2	TGFB2 - (TGFBR1+TGFBR2)	TGFb	Secreted Signaling	KEGG: hsa04350
30	Astrocytes	M1 macrophages	TGFB2	TGFbR1_R2	0.000473592	0	TGFB2_TGFBR1_TGFBR2	TGFB2 - (TGFBR1+TGFBR2)	TGFb	Secreted Signaling	KEGG: hsa04350
31	Oligodendrocytes	M1 macrophages	TGFB2	TGFbR1_R2	0.000493602	0	TGFB2_TGFBR1_TGFBR2	TGFB2 - (TGFBR1+TGFBR2)	TGFb	Secreted Signaling	KEGG: hsa04350
32	Endothelial cells	M1 macrophages	TGFB2	TGFbR1_R2	0.000802733	0	TGFB2_TGFBR1_TGFBR2	TGFB2 - (TGFBR1+TGFBR2)	TGFb	Secreted Signaling	KEGG: hsa04350
33	M1 macrophages	M1 macrophages	TGFB2	TGFbR1_R2	0.00145412	0	TGFB2_TGFBR1_TGFBR2	TGFB2 - (TGFBR1+TGFBR2)	TGFb	Secreted Signaling	KEGG: hsa04350
34	M2 macrophages	M1 macrophages	TGFB2	TGFbR1_R2	0.00149252	0	TGFB2_TGFBR1_TGFBR2	TGFB2 - (TGFBR1+TGFBR2)	TGFb	Secreted Signaling	KEGG: hsa04350
35	GBM cancer cells	M2 macrophages	TGFB2	TGFbR1_R2	0.000542678	0	TGFB2_TGFBR1_TGFBR2	TGFB2 - (TGFBR1+TGFBR2)	TGFb	Secreted Signaling	KEGG: hsa04350
36	Astrocytes	M2 macrophages	TGFB2	TGFbR1_R2	0.000528023	0	TGFB2_TGFBR1_TGFBR2	TGFB2 - (TGFBR1+TGFBR2)	TGFb	Secreted Signaling	KEGG: hsa04350
37	Oligodendrocytes	M2 macrophages	TGFB2	TGFbR1_R2	0.00055033	0	TGFB2_TGFBR1_TGFBR2	TGFB2 - (TGFBR1+TGFBR2)	TGFb	Secreted Signaling	KEGG: hsa04350
38	Endothelial cells	M2 macrophages	TGFB2	TGFbR1_R2	0.000894967	0	TGFB2_TGFBR1_TGFBR2	TGFB2 - (TGFBR1+TGFBR2)	TGFb	Secreted Signaling	KEGG: hsa04350
39	M1 macrophages	M2 macrophages	TGFB2	TGFbR1_R2	0.0016211	0	TGFB2_TGFBR1_TGFBR2	TGFB2 - (TGFBR1+TGFBR2)	TGFb	Secreted Signaling	KEGG: hsa04350
40	M2 macrophages	M2 macrophages	TGFB2	TGFbR1_R2	0.0016639	0	TGFB2_TGFBR1_TGFBR2	TGFB2 - (TGFBR1+TGFBR2)	TGFb	Secreted Signaling	KEGG: hsa04350
41	M1 macrophages	GBM cancer cells	TGFB3	TGFbR1_R2	0.00094504	0	TGFB3_TGFBR1_TGFBR2	TGFB3 - (TGFBR1+TGFBR2)	TGFb	Secreted Signaling	KEGG: hsa04350
42	M2 macrophages	GBM cancer cells	TGFB3	TGFbR1_R2	0.0009881	0	TGFB3_TGFBR1_TGFBR2	TGFB3 - (TGFBR1+TGFBR2)	TGFb	Secreted Signaling	KEGG: hsa04350
43	Endothelial cells	Endothelial cells	TGFB3	TGFbR1_R2	0.00188212	0	TGFB3_TGFBR1_TGFBR2	TGFB3 - (TGFBR1+TGFBR2)	TGFb	Secreted Signaling	KEGG: hsa04350
44	M1 macrophages	Endothelial cells	TGFB3	TGFbR1_R2	0.00273279	0	TGFB3_TGFBR1_TGFBR2	TGFB3 - (TGFBR1+TGFBR2)	TGFb	Secreted Signaling	KEGG: hsa04350
45	M2 macrophages	Endothelial cells	TGFB3	TGFbR1_R2	0.00285717	0	TGFB3_TGFBR1_TGFBR2	TGFB3 - (TGFBR1+TGFBR2)	TGFb	Secreted Signaling	KEGG: hsa04350
46	GBM cancer cells	M1 macrophages	TGFB3	TGFbR1_R2	0.00147675	0	TGFB3_TGFBR1_TGFBR2	TGFB3 - (TGFBR1+TGFBR2)	TGFb	Secreted Signaling	KEGG: hsa04350
47	Astrocytes	M1 macrophages	TGFB3	TGFbR1_R2	0.000810718	0	TGFB3_TGFBR1_TGFBR2	TGFB3 - (TGFBR1+TGFBR2)	TGFb	Secreted Signaling	KEGG: hsa04350
48	Oligodendrocytes	M1 macrophages	TGFB3	TGFbR1_R2	0.000969261	0	TGFB3_TGFBR1_TGFBR2	TGFB3 - (TGFBR1+TGFBR2)	TGFb	Secreted Signaling	KEGG: hsa04350
49	Endothelial cells	M1 macrophages	TGFB3	TGFbR1_R2	0.00531575	0	TGFB3_TGFBR1_TGFBR2	TGFB3 - (TGFBR1+TGFBR2)	TGFb	Secreted Signaling	KEGG: hsa04350
50	M1 macrophages	M1 macrophages	TGFB3	TGFbR1_R2	0.00770574	0	TGFB3_TGFBR1_TGFBR2	TGFB3 - (TGFBR1+TGFBR2)	TGFb	Secreted Signaling	KEGG: hsa04350
51	M2 macrophages	M1 macrophages	TGFB3	TGFbR1_R2	0.0080552	0	TGFB3_TGFBR1_TGFBR2	TGFB3 - (TGFBR1+TGFBR2)	TGFb	Secreted Signaling	KEGG: hsa04350
52	GBM cancer cells	M2 macrophages	TGFB3	TGFbR1_R2	0.00164633	0	TGFB3_TGFBR1_TGFBR2	TGFB3 - (TGFBR1+TGFBR2)	TGFb	Secreted Signaling	KEGG: hsa04350
53	Astrocytes	M2 macrophages	TGFB3	TGFbR1_R2	0.000903868	0	TGFB3_TGFBR1_TGFBR2	TGFB3 - (TGFBR1+TGFBR2)	TGFb	Secreted Signaling	KEGG: hsa04350
54	Oligodendrocytes	M2 macrophages	TGFB3	TGFbR1_R2	0.0010806	0	TGFB3_TGFBR1_TGFBR2	TGFB3 - (TGFBR1+TGFBR2)	TGFb	Secreted Signaling	KEGG: hsa04350
55	Endothelial cells	M2 macrophages	TGFB3	TGFbR1_R2	0.00592417	0	TGFB3_TGFBR1_TGFBR2	TGFB3 - (TGFBR1+TGFBR2)	TGFb	Secreted Signaling	KEGG: hsa04350
56	M1 macrophages	M2 macrophages	TGFB3	TGFbR1_R2	0.00858558	0	TGFB3_TGFBR1_TGFBR2	TGFB3 - (TGFBR1+TGFBR2)	TGFb	Secreted Signaling	KEGG: hsa04350
57	M2 macrophages	M2 macrophages	TGFB3	TGFbR1_R2	0.00897473	0	TGFB3_TGFBR1_TGFBR2	TGFB3 - (TGFBR1+TGFBR2)	TGFb	Secreted Signaling	KEGG: hsa04350
58	Endothelial cells	GBM cancer cells	TGFB1	ACVR1B_TGFbR2	0.00039298	0.01	TGFB1_ACVR1B_TGFBR2	TGFB1 - (ACVR1B+TGFBR2)	TGFb	Secreted Signaling	PMID: 27449815
59	M1 macrophages	GBM cancer cells	TGFB1	ACVR1B_TGFbR2	0.000723546	0	TGFB1_ACVR1B_TGFBR2	TGFB1 - (ACVR1B+TGFBR2)	TGFb	Secreted Signaling	PMID: 27449815
60	M2 macrophages	GBM cancer cells	TGFB1	ACVR1B_TGFbR2	0.000738962	0	TGFB1_ACVR1B_TGFBR2	TGFB1 - (ACVR1B+TGFBR2)	TGFb	Secreted Signaling	PMID: 27449815
61	M1 macrophages	Astrocytes	TGFB1	ACVR1B_TGFbR2	0.000455667	0	TGFB1_ACVR1B_TGFBR2	TGFB1 - (ACVR1B+TGFBR2)	TGFb	Secreted Signaling	PMID: 27449815
62	M2 macrophages	Astrocytes	TGFB1	ACVR1B_TGFbR2	0.000465377	0	TGFB1_ACVR1B_TGFBR2	TGFB1 - (ACVR1B+TGFBR2)	TGFb	Secreted Signaling	PMID: 27449815
63	GBM cancer cells	Endothelial cells	TGFB1	ACVR1B_TGFbR2	0.000867869	0.01	TGFB1_ACVR1B_TGFBR2	TGFB1 - (ACVR1B+TGFBR2)	TGFb	Secreted Signaling	PMID: 27449815
64	Astrocytes	Endothelial cells	TGFB1	ACVR1B_TGFbR2	0.000843173	0.01	TGFB1_ACVR1B_TGFBR2	TGFB1 - (ACVR1B+TGFBR2)	TGFb	Secreted Signaling	PMID: 27449815
65	Oligodendrocytes	Endothelial cells	TGFB1	ACVR1B_TGFbR2	0.000884958	0	TGFB1_ACVR1B_TGFBR2	TGFB1 - (ACVR1B+TGFBR2)	TGFb	Secreted Signaling	PMID: 27449815
66	Endothelial cells	Endothelial cells	TGFB1	ACVR1B_TGFbR2	0.00136454	0	TGFB1_ACVR1B_TGFBR2	TGFB1 - (ACVR1B+TGFBR2)	TGFb	Secreted Signaling	PMID: 27449815
67	M1 macrophages	Endothelial cells	TGFB1	ACVR1B_TGFbR2	0.00251047	0	TGFB1_ACVR1B_TGFBR2	TGFB1 - (ACVR1B+TGFBR2)	TGFb	Secreted Signaling	PMID: 27449815
68	M2 macrophages	Endothelial cells	TGFB1	ACVR1B_TGFbR2	0.00256392	0	TGFB1_ACVR1B_TGFBR2	TGFB1 - (ACVR1B+TGFBR2)	TGFb	Secreted Signaling	PMID: 27449815
69	GBM cancer cells	M1 macrophages	TGFB1	ACVR1B_TGFbR2	0.00063767	0	TGFB1_ACVR1B_TGFBR2	TGFB1 - (ACVR1B+TGFBR2)	TGFb	Secreted Signaling	PMID: 27449815
70	Astrocytes	M1 macrophages	TGFB1	ACVR1B_TGFbR2	0.00061952	0	TGFB1_ACVR1B_TGFBR2	TGFB1 - (ACVR1B+TGFBR2)	TGFb	Secreted Signaling	PMID: 27449815
71	Oligodendrocytes	M1 macrophages	TGFB1	ACVR1B_TGFbR2	0.000650237	0	TGFB1_ACVR1B_TGFBR2	TGFB1 - (ACVR1B+TGFBR2)	TGFb	Secreted Signaling	PMID: 27449815
72	Endothelial cells	M1 macrophages	TGFB1	ACVR1B_TGFbR2	0.00100269	0	TGFB1_ACVR1B_TGFBR2	TGFB1 - (ACVR1B+TGFBR2)	TGFb	Secreted Signaling	PMID: 27449815
73	M1 macrophages	M1 macrophages	TGFB1	ACVR1B_TGFbR2	0.00184518	0	TGFB1_ACVR1B_TGFBR2	TGFB1 - (ACVR1B+TGFBR2)	TGFb	Secreted Signaling	PMID: 27449815
74	M2 macrophages	M1 macrophages	TGFB1	ACVR1B_TGFbR2	0.00188448	0	TGFB1_ACVR1B_TGFBR2	TGFB1 - (ACVR1B+TGFBR2)	TGFb	Secreted Signaling	PMID: 27449815
75	GBM cancer cells	M2 macrophages	TGFB1	ACVR1B_TGFbR2	0.000805136	0	TGFB1_ACVR1B_TGFBR2	TGFB1 - (ACVR1B+TGFBR2)	TGFb	Secreted Signaling	PMID: 27449815
76	Astrocytes	M2 macrophages	TGFB1	ACVR1B_TGFbR2	0.000782224	0	TGFB1_ACVR1B_TGFBR2	TGFB1 - (ACVR1B+TGFBR2)	TGFb	Secreted Signaling	PMID: 27449815
77	Oligodendrocytes	M2 macrophages	TGFB1	ACVR1B_TGFbR2	0.000820992	0	TGFB1_ACVR1B_TGFBR2	TGFB1 - (ACVR1B+TGFBR2)	TGFb	Secreted Signaling	PMID: 27449815
78	Endothelial cells	M2 macrophages	TGFB1	ACVR1B_TGFbR2	0.00126592	0	TGFB1_ACVR1B_TGFBR2	TGFB1 - (ACVR1B+TGFBR2)	TGFb	Secreted Signaling	PMID: 27449815
79	M1 macrophages	M2 macrophages	TGFB1	ACVR1B_TGFbR2	0.00232912	0	TGFB1_ACVR1B_TGFBR2	TGFB1 - (ACVR1B+TGFBR2)	TGFb	Secreted Signaling	PMID: 27449815
80	M2 macrophages	M2 macrophages	TGFB1	ACVR1B_TGFbR2	0.00237871	0	TGFB1_ACVR1B_TGFBR2	TGFB1 - (ACVR1B+TGFBR2)	TGFb	Secreted Signaling	PMID: 27449815
81	Endothelial cells	GBM cancer cells	TGFB2	ACVR1B_TGFbR2	5.97282e-05	0.01	TGFB2_ACVR1B_TGFBR2	TGFB2 - (ACVR1B+TGFBR2)	TGFb	Secreted Signaling	PMID: 27449815
82	M1 macrophages	GBM cancer cells	TGFB2	ACVR1B_TGFbR2	0.00010826	0	TGFB2_ACVR1B_TGFBR2	TGFB2 - (ACVR1B+TGFBR2)	TGFb	Secreted Signaling	PMID: 27449815
83	M2 macrophages	GBM cancer cells	TGFB2	ACVR1B_TGFbR2	0.00011112	0	TGFB2_ACVR1B_TGFBR2	TGFB2 - (ACVR1B+TGFBR2)	TGFb	Secreted Signaling	PMID: 27449815
84	M1 macrophages	Astrocytes	TGFB2	ACVR1B_TGFbR2	6.81646e-05	0	TGFB2_ACVR1B_TGFBR2	TGFB2 - (ACVR1B+TGFBR2)	TGFb	Secreted Signaling	PMID: 27449815
85	M2 macrophages	Astrocytes	TGFB2	ACVR1B_TGFbR2	6.99656e-05	0	TGFB2_ACVR1B_TGFBR2	TGFB2 - (ACVR1B+TGFBR2)	TGFb	Secreted Signaling	PMID: 27449815
86	GBM cancer cells	Endothelial cells	TGFB2	ACVR1B_TGFbR2	0.000125812	0.01	TGFB2_ACVR1B_TGFBR2	TGFB2 - (ACVR1B+TGFBR2)	TGFb	Secreted Signaling	PMID: 27449815
87	Astrocytes	Endothelial cells	TGFB2	ACVR1B_TGFbR2	0.000122413	0.01	TGFB2_ACVR1B_TGFBR2	TGFB2 - (ACVR1B+TGFBR2)	TGFb	Secreted Signaling	PMID: 27449815
88	Oligodendrocytes	Endothelial cells	TGFB2	ACVR1B_TGFbR2	0.000127591	0.01	TGFB2_ACVR1B_TGFBR2	TGFB2 - (ACVR1B+TGFBR2)	TGFb	Secreted Signaling	PMID: 27449815
89	Endothelial cells	Endothelial cells	TGFB2	ACVR1B_TGFbR2	0.000207534	0	TGFB2_ACVR1B_TGFBR2	TGFB2 - (ACVR1B+TGFBR2)	TGFb	Secreted Signaling	PMID: 27449815
90	M1 macrophages	Endothelial cells	TGFB2	ACVR1B_TGFbR2	0.000376121	0	TGFB2_ACVR1B_TGFBR2	TGFB2 - (ACVR1B+TGFBR2)	TGFb	Secreted Signaling	PMID: 27449815
91	M2 macrophages	Endothelial cells	TGFB2	ACVR1B_TGFbR2	0.000386057	0	TGFB2_ACVR1B_TGFBR2	TGFB2 - (ACVR1B+TGFBR2)	TGFb	Secreted Signaling	PMID: 27449815
92	GBM cancer cells	M1 macrophages	TGFB2	ACVR1B_TGFbR2	9.24282e-05	0	TGFB2_ACVR1B_TGFBR2	TGFB2 - (ACVR1B+TGFBR2)	TGFb	Secreted Signaling	PMID: 27449815
93	Astrocytes	M1 macrophages	TGFB2	ACVR1B_TGFbR2	8.99308e-05	0	TGFB2_ACVR1B_TGFBR2	TGFB2 - (ACVR1B+TGFBR2)	TGFb	Secreted Signaling	PMID: 27449815
94	Oligodendrocytes	M1 macrophages	TGFB2	ACVR1B_TGFbR2	9.3735e-05	0	TGFB2_ACVR1B_TGFBR2	TGFB2 - (ACVR1B+TGFBR2)	TGFb	Secreted Signaling	PMID: 27449815
95	Endothelial cells	M1 macrophages	TGFB2	ACVR1B_TGFbR2	0.000152467	0	TGFB2_ACVR1B_TGFBR2	TGFB2 - (ACVR1B+TGFBR2)	TGFb	Secreted Signaling	PMID: 27449815
96	M1 macrophages	M1 macrophages	TGFB2	ACVR1B_TGFbR2	0.000276331	0	TGFB2_ACVR1B_TGFBR2	TGFB2 - (ACVR1B+TGFBR2)	TGFb	Secreted Signaling	PMID: 27449815
97	M2 macrophages	M1 macrophages	TGFB2	ACVR1B_TGFbR2	0.000283631	0	TGFB2_ACVR1B_TGFBR2	TGFB2 - (ACVR1B+TGFBR2)	TGFb	Secreted Signaling	PMID: 27449815
98	GBM cancer cells	M2 macrophages	TGFB2	ACVR1B_TGFbR2	0.000116716	0	TGFB2_ACVR1B_TGFBR2	TGFB2 - (ACVR1B+TGFBR2)	TGFb	Secreted Signaling	PMID: 27449815
99	Astrocytes	M2 macrophages	TGFB2	ACVR1B_TGFbR2	0.000113562	0	TGFB2_ACVR1B_TGFBR2	TGFB2 - (ACVR1B+TGFBR2)	TGFb	Secreted Signaling	PMID: 27449815
100	Oligodendrocytes	M2 macrophages	TGFB2	ACVR1B_TGFbR2	0.000118366	0	TGFB2_ACVR1B_TGFBR2	TGFB2 - (ACVR1B+TGFBR2)	TGFb	Secreted Signaling	PMID: 27449815
101	Endothelial cells	M2 macrophages	TGFB2	ACVR1B_TGFbR2	0.000192529	0	TGFB2_ACVR1B_TGFBR2	TGFB2 - (ACVR1B+TGFBR2)	TGFb	Secreted Signaling	PMID: 27449815
102	M1 macrophages	M2 macrophages	TGFB2	ACVR1B_TGFbR2	0.000348928	0	TGFB2_ACVR1B_TGFBR2	TGFB2 - (ACVR1B+TGFBR2)	TGFb	Secreted Signaling	PMID: 27449815
103	M2 macrophages	M2 macrophages	TGFB2	ACVR1B_TGFbR2	0.000358146	0	TGFB2_ACVR1B_TGFBR2	TGFB2 - (ACVR1B+TGFBR2)	TGFb	Secreted Signaling	PMID: 27449815
104	Endothelial cells	GBM cancer cells	TGFB3	ACVR1B_TGFbR2	0.000396974	0	TGFB3_ACVR1B_TGFBR2	TGFB3 - (ACVR1B+TGFBR2)	TGFb	Secreted Signaling	PMID: 27449815
105	M1 macrophages	GBM cancer cells	TGFB3	ACVR1B_TGFbR2	0.000576771	0	TGFB3_ACVR1B_TGFBR2	TGFB3 - (ACVR1B+TGFBR2)	TGFb	Secreted Signaling	PMID: 27449815
106	M2 macrophages	GBM cancer cells	TGFB3	ACVR1B_TGFbR2	0.000603058	0	TGFB3_ACVR1B_TGFBR2	TGFB3 - (ACVR1B+TGFBR2)	TGFb	Secreted Signaling	PMID: 27449815
107	M1 macrophages	Astrocytes	TGFB3	ACVR1B_TGFbR2	0.000363215	0	TGFB3_ACVR1B_TGFBR2	TGFB3 - (ACVR1B+TGFBR2)	TGFb	Secreted Signaling	PMID: 27449815
108	M2 macrophages	Astrocytes	TGFB3	ACVR1B_TGFbR2	0.000379771	0	TGFB3_ACVR1B_TGFBR2	TGFB3 - (ACVR1B+TGFBR2)	TGFb	Secreted Signaling	PMID: 27449815
109	GBM cancer cells	Endothelial cells	TGFB3	ACVR1B_TGFbR2	0.000381964	0.02	TGFB3_ACVR1B_TGFBR2	TGFB3 - (ACVR1B+TGFBR2)	TGFb	Secreted Signaling	PMID: 27449815
110	Endothelial cells	Endothelial cells	TGFB3	ACVR1B_TGFbR2	0.0013784	0	TGFB3_ACVR1B_TGFBR2	TGFB3 - (ACVR1B+TGFBR2)	TGFb	Secreted Signaling	PMID: 27449815
111	M1 macrophages	Endothelial cells	TGFB3	ACVR1B_TGFbR2	0.00200184	0	TGFB3_ACVR1B_TGFBR2	TGFB3 - (ACVR1B+TGFBR2)	TGFb	Secreted Signaling	PMID: 27449815
112	M2 macrophages	Endothelial cells	TGFB3	ACVR1B_TGFbR2	0.00209299	0	TGFB3_ACVR1B_TGFBR2	TGFB3 - (ACVR1B+TGFBR2)	TGFb	Secreted Signaling	PMID: 27449815
113	GBM cancer cells	M1 macrophages	TGFB3	ACVR1B_TGFbR2	0.000280623	0	TGFB3_ACVR1B_TGFBR2	TGFB3 - (ACVR1B+TGFBR2)	TGFb	Secreted Signaling	PMID: 27449815
114	Endothelial cells	M1 macrophages	TGFB3	ACVR1B_TGFbR2	0.00101287	0	TGFB3_ACVR1B_TGFBR2	TGFB3 - (ACVR1B+TGFBR2)	TGFb	Secreted Signaling	PMID: 27449815
115	M1 macrophages	M1 macrophages	TGFB3	ACVR1B_TGFbR2	0.00147119	0	TGFB3_ACVR1B_TGFBR2	TGFB3 - (ACVR1B+TGFBR2)	TGFb	Secreted Signaling	PMID: 27449815
116	M2 macrophages	M1 macrophages	TGFB3	ACVR1B_TGFbR2	0.0015382	0	TGFB3_ACVR1B_TGFBR2	TGFB3 - (ACVR1B+TGFBR2)	TGFb	Secreted Signaling	PMID: 27449815
117	GBM cancer cells	M2 macrophages	TGFB3	ACVR1B_TGFbR2	0.000354349	0	TGFB3_ACVR1B_TGFBR2	TGFB3 - (ACVR1B+TGFBR2)	TGFb	Secreted Signaling	PMID: 27449815
118	Endothelial cells	M2 macrophages	TGFB3	ACVR1B_TGFbR2	0.00127878	0	TGFB3_ACVR1B_TGFBR2	TGFB3 - (ACVR1B+TGFBR2)	TGFb	Secreted Signaling	PMID: 27449815
119	M1 macrophages	M2 macrophages	TGFB3	ACVR1B_TGFbR2	0.0018572	0	TGFB3_ACVR1B_TGFBR2	TGFB3 - (ACVR1B+TGFBR2)	TGFb	Secreted Signaling	PMID: 27449815
120	M2 macrophages	M2 macrophages	TGFB3	ACVR1B_TGFbR2	0.00194177	0	TGFB3_ACVR1B_TGFBR2	TGFB3 - (ACVR1B+TGFBR2)	TGFb	Secreted Signaling	PMID: 27449815
121	M1 macrophages	GBM cancer cells	TGFB1	ACVR1_TGFbR	0.00047713	0	TGFB1_ACVR1_TGFBR1	TGFB1 - (ACVR1+TGFBR1)	TGFb	Secreted Signaling	PMID: 29376829
122	M2 macrophages	GBM cancer cells	TGFB1	ACVR1_TGFbR	0.000481306	0	TGFB1_ACVR1_TGFBR1	TGFB1 - (ACVR1+TGFBR1)	TGFb	Secreted Signaling	PMID: 29376829
123	M2 macrophages	Astrocytes	TGFB1	ACVR1_TGFbR	0.000263655	0.03	TGFB1_ACVR1_TGFBR1	TGFB1 - (ACVR1+TGFBR1)	TGFb	Secreted Signaling	PMID: 29376829
124	Oligodendrocytes	Endothelial cells	TGFB1	ACVR1_TGFbR	0.000362988	0.01	TGFB1_ACVR1_TGFBR1	TGFB1 - (ACVR1+TGFBR1)	TGFb	Secreted Signaling	PMID: 29376829
125	Endothelial cells	Endothelial cells	TGFB1	ACVR1_TGFbR	0.000509565	0.01	TGFB1_ACVR1_TGFBR1	TGFB1 - (ACVR1+TGFBR1)	TGFb	Secreted Signaling	PMID: 29376829
126	M1 macrophages	Endothelial cells	TGFB1	ACVR1_TGFbR	0.000988707	0	TGFB1_ACVR1_TGFBR1	TGFB1 - (ACVR1+TGFBR1)	TGFb	Secreted Signaling	PMID: 29376829
127	M2 macrophages	Endothelial cells	TGFB1	ACVR1_TGFbR	0.000997356	0	TGFB1_ACVR1_TGFBR1	TGFB1 - (ACVR1+TGFBR1)	TGFb	Secreted Signaling	PMID: 29376829
128	GBM cancer cells	M1 macrophages	TGFB1	ACVR1_TGFbR	0.000752685	0	TGFB1_ACVR1_TGFBR1	TGFB1 - (ACVR1+TGFBR1)	TGFb	Secreted Signaling	PMID: 29376829
129	Astrocytes	M1 macrophages	TGFB1	ACVR1_TGFbR	0.000724407	0	TGFB1_ACVR1_TGFBR1	TGFB1 - (ACVR1+TGFBR1)	TGFb	Secreted Signaling	PMID: 29376829
130	Oligodendrocytes	M1 macrophages	TGFB1	ACVR1_TGFbR	0.000832647	0	TGFB1_ACVR1_TGFBR1	TGFB1 - (ACVR1+TGFBR1)	TGFb	Secreted Signaling	PMID: 29376829
131	Endothelial cells	M1 macrophages	TGFB1	ACVR1_TGFbR	0.00116865	0	TGFB1_ACVR1_TGFBR1	TGFB1 - (ACVR1+TGFBR1)	TGFb	Secreted Signaling	PMID: 29376829
132	M1 macrophages	M1 macrophages	TGFB1	ACVR1_TGFbR	0.00226613	0	TGFB1_ACVR1_TGFBR1	TGFB1 - (ACVR1+TGFBR1)	TGFb	Secreted Signaling	PMID: 29376829
133	M2 macrophages	M1 macrophages	TGFB1	ACVR1_TGFbR	0.00228592	0	TGFB1_ACVR1_TGFBR1	TGFB1 - (ACVR1+TGFBR1)	TGFb	Secreted Signaling	PMID: 29376829
134	GBM cancer cells	M2 macrophages	TGFB1	ACVR1_TGFbR	0.00083017	0	TGFB1_ACVR1_TGFBR1	TGFB1 - (ACVR1+TGFBR1)	TGFb	Secreted Signaling	PMID: 29376829
135	Astrocytes	M2 macrophages	TGFB1	ACVR1_TGFbR	0.000798984	0	TGFB1_ACVR1_TGFBR1	TGFB1 - (ACVR1+TGFBR1)	TGFb	Secreted Signaling	PMID: 29376829
136	Oligodendrocytes	M2 macrophages	TGFB1	ACVR1_TGFbR	0.000918356	0	TGFB1_ACVR1_TGFBR1	TGFB1 - (ACVR1+TGFBR1)	TGFb	Secreted Signaling	PMID: 29376829
137	Endothelial cells	M2 macrophages	TGFB1	ACVR1_TGFbR	0.00128891	0	TGFB1_ACVR1_TGFBR1	TGFB1 - (ACVR1+TGFBR1)	TGFb	Secreted Signaling	PMID: 29376829
138	M1 macrophages	M2 macrophages	TGFB1	ACVR1_TGFbR	0.00249903	0	TGFB1_ACVR1_TGFBR1	TGFB1 - (ACVR1+TGFBR1)	TGFb	Secreted Signaling	PMID: 29376829
139	M2 macrophages	M2 macrophages	TGFB1	ACVR1_TGFbR	0.00252085	0	TGFB1_ACVR1_TGFBR1	TGFB1 - (ACVR1+TGFBR1)	TGFb	Secreted Signaling	PMID: 29376829
140	M1 macrophages	GBM cancer cells	TGFB2	ACVR1_TGFbR	7.13802e-05	0	TGFB2_ACVR1_TGFBR1	TGFB2 - (ACVR1+TGFBR1)	TGFb	Secreted Signaling	PMID: 29376829
141	M2 macrophages	GBM cancer cells	TGFB2	ACVR1_TGFbR	7.23653e-05	0	TGFB2_ACVR1_TGFBR1	TGFB2 - (ACVR1+TGFBR1)	TGFb	Secreted Signaling	PMID: 29376829
142	M1 macrophages	Astrocytes	TGFB2	ACVR1_TGFbR	3.90941e-05	0.02	TGFB2_ACVR1_TGFBR1	TGFB2 - (ACVR1+TGFBR1)	TGFb	Secreted Signaling	PMID: 29376829
143	M2 macrophages	Astrocytes	TGFB2	ACVR1_TGFbR	3.96337e-05	0	TGFB2_ACVR1_TGFBR1	TGFB2 - (ACVR1+TGFBR1)	TGFb	Secreted Signaling	PMID: 29376829
144	Oligodendrocytes	Endothelial cells	TGFB2	ACVR1_TGFbR	5.23149e-05	0.01	TGFB2_ACVR1_TGFBR1	TGFB2 - (ACVR1+TGFBR1)	TGFb	Secreted Signaling	PMID: 29376829
145	Endothelial cells	Endothelial cells	TGFB2	ACVR1_TGFbR	7.74596e-05	0.01	TGFB2_ACVR1_TGFBR1	TGFB2 - (ACVR1+TGFBR1)	TGFb	Secreted Signaling	PMID: 29376829
146	M1 macrophages	Endothelial cells	TGFB2	ACVR1_TGFbR	0.000147978	0	TGFB2_ACVR1_TGFBR1	TGFB2 - (ACVR1+TGFBR1)	TGFb	Secreted Signaling	PMID: 29376829
147	M2 macrophages	Endothelial cells	TGFB2	ACVR1_TGFbR	0.00015002	0	TGFB2_ACVR1_TGFBR1	TGFB2 - (ACVR1+TGFBR1)	TGFb	Secreted Signaling	PMID: 29376829
148	GBM cancer cells	M1 macrophages	TGFB2	ACVR1_TGFbR	0.000109117	0	TGFB2_ACVR1_TGFBR1	TGFB2 - (ACVR1+TGFBR1)	TGFb	Secreted Signaling	PMID: 29376829
149	Astrocytes	M1 macrophages	TGFB2	ACVR1_TGFbR	0.000105173	0	TGFB2_ACVR1_TGFBR1	TGFB2 - (ACVR1+TGFBR1)	TGFb	Secreted Signaling	PMID: 29376829
150	Oligodendrocytes	M1 macrophages	TGFB2	ACVR1_TGFbR	0.000120052	0	TGFB2_ACVR1_TGFBR1	TGFB2 - (ACVR1+TGFBR1)	TGFb	Secreted Signaling	PMID: 29376829
151	Endothelial cells	M1 macrophages	TGFB2	ACVR1_TGFbR	0.000177748	0	TGFB2_ACVR1_TGFBR1	TGFB2 - (ACVR1+TGFBR1)	TGFb	Secreted Signaling	PMID: 29376829
152	M1 macrophages	M1 macrophages	TGFB2	ACVR1_TGFbR	0.000339537	0	TGFB2_ACVR1_TGFBR1	TGFB2 - (ACVR1+TGFBR1)	TGFb	Secreted Signaling	PMID: 29376829
153	M2 macrophages	M1 macrophages	TGFB2	ACVR1_TGFbR	0.000344221	0	TGFB2_ACVR1_TGFBR1	TGFB2 - (ACVR1+TGFBR1)	TGFb	Secreted Signaling	PMID: 29376829
154	GBM cancer cells	M2 macrophages	TGFB2	ACVR1_TGFbR	0.000120358	0	TGFB2_ACVR1_TGFBR1	TGFB2 - (ACVR1+TGFBR1)	TGFb	Secreted Signaling	PMID: 29376829
155	Astrocytes	M2 macrophages	TGFB2	ACVR1_TGFbR	0.000116008	0	TGFB2_ACVR1_TGFBR1	TGFB2 - (ACVR1+TGFBR1)	TGFb	Secreted Signaling	PMID: 29376829
156	Oligodendrocytes	M2 macrophages	TGFB2	ACVR1_TGFbR	0.000132419	0	TGFB2_ACVR1_TGFBR1	TGFB2 - (ACVR1+TGFBR1)	TGFb	Secreted Signaling	PMID: 29376829
157	Endothelial cells	M2 macrophages	TGFB2	ACVR1_TGFbR	0.000196058	0	TGFB2_ACVR1_TGFBR1	TGFB2 - (ACVR1+TGFBR1)	TGFb	Secreted Signaling	PMID: 29376829
158	M1 macrophages	M2 macrophages	TGFB2	ACVR1_TGFbR	0.000374506	0	TGFB2_ACVR1_TGFBR1	TGFB2 - (ACVR1+TGFBR1)	TGFb	Secreted Signaling	PMID: 29376829
159	M2 macrophages	M2 macrophages	TGFB2	ACVR1_TGFbR	0.000379673	0	TGFB2_ACVR1_TGFBR1	TGFB2 - (ACVR1+TGFBR1)	TGFb	Secreted Signaling	PMID: 29376829
160	Endothelial cells	GBM cancer cells	TGFB3	ACVR1_TGFbR	0.000248344	0.01	TGFB3_ACVR1_TGFBR1	TGFB3 - (ACVR1+TGFBR1)	TGFb	Secreted Signaling	PMID: 29376829
161	M1 macrophages	GBM cancer cells	TGFB3	ACVR1_TGFbR	0.00038033	0	TGFB3_ACVR1_TGFBR1	TGFB3 - (ACVR1+TGFBR1)	TGFb	Secreted Signaling	PMID: 29376829
162	M2 macrophages	GBM cancer cells	TGFB3	ACVR1_TGFbR	0.000392776	0	TGFB3_ACVR1_TGFBR1	TGFB3 - (ACVR1+TGFBR1)	TGFb	Secreted Signaling	PMID: 29376829
163	M1 macrophages	Astrocytes	TGFB3	ACVR1_TGFbR	0.000208332	0	TGFB3_ACVR1_TGFBR1	TGFB3 - (ACVR1+TGFBR1)	TGFb	Secreted Signaling	PMID: 29376829
164	M2 macrophages	Astrocytes	TGFB3	ACVR1_TGFbR	0.000215151	0	TGFB3_ACVR1_TGFBR1	TGFB3 - (ACVR1+TGFBR1)	TGFb	Secreted Signaling	PMID: 29376829
165	Endothelial cells	Endothelial cells	TGFB3	ACVR1_TGFbR	0.000514744	0	TGFB3_ACVR1_TGFBR1	TGFB3 - (ACVR1+TGFBR1)	TGFb	Secreted Signaling	PMID: 29376829
166	M1 macrophages	Endothelial cells	TGFB3	ACVR1_TGFbR	0.0007882	0	TGFB3_ACVR1_TGFBR1	TGFB3 - (ACVR1+TGFBR1)	TGFb	Secreted Signaling	PMID: 29376829
167	M2 macrophages	Endothelial cells	TGFB3	ACVR1_TGFbR	0.000813983	0	TGFB3_ACVR1_TGFBR1	TGFB3 - (ACVR1+TGFBR1)	TGFb	Secreted Signaling	PMID: 29376829
168	GBM cancer cells	M1 macrophages	TGFB3	ACVR1_TGFbR	0.000331274	0	TGFB3_ACVR1_TGFBR1	TGFB3 - (ACVR1+TGFBR1)	TGFb	Secreted Signaling	PMID: 29376829
169	Astrocytes	M1 macrophages	TGFB3	ACVR1_TGFbR	0.00018008	0	TGFB3_ACVR1_TGFBR1	TGFB3 - (ACVR1+TGFBR1)	TGFb	Secreted Signaling	PMID: 29376829
170	Oligodendrocytes	M1 macrophages	TGFB3	ACVR1_TGFbR	0.00023582	0.01	TGFB3_ACVR1_TGFBR1	TGFB3 - (ACVR1+TGFBR1)	TGFb	Secreted Signaling	PMID: 29376829
171	Endothelial cells	M1 macrophages	TGFB3	ACVR1_TGFbR	0.00118052	0	TGFB3_ACVR1_TGFBR1	TGFB3 - (ACVR1+TGFBR1)	TGFb	Secreted Signaling	PMID: 29376829
172	M1 macrophages	M1 macrophages	TGFB3	ACVR1_TGFbR	0.00180703	0	TGFB3_ACVR1_TGFBR1	TGFB3 - (ACVR1+TGFBR1)	TGFb	Secreted Signaling	PMID: 29376829
173	M2 macrophages	M1 macrophages	TGFB3	ACVR1_TGFbR	0.00186608	0	TGFB3_ACVR1_TGFBR1	TGFB3 - (ACVR1+TGFBR1)	TGFb	Secreted Signaling	PMID: 29376829
174	GBM cancer cells	M2 macrophages	TGFB3	ACVR1_TGFbR	0.000365393	0	TGFB3_ACVR1_TGFBR1	TGFB3 - (ACVR1+TGFBR1)	TGFb	Secreted Signaling	PMID: 29376829
175	Astrocytes	M2 macrophages	TGFB3	ACVR1_TGFbR	0.00019863	0	TGFB3_ACVR1_TGFBR1	TGFB3 - (ACVR1+TGFBR1)	TGFb	Secreted Signaling	PMID: 29376829
176	Oligodendrocytes	M2 macrophages	TGFB3	ACVR1_TGFbR	0.00026011	0.02	TGFB3_ACVR1_TGFBR1	TGFB3 - (ACVR1+TGFBR1)	TGFb	Secreted Signaling	PMID: 29376829
177	Endothelial cells	M2 macrophages	TGFB3	ACVR1_TGFbR	0.00130199	0	TGFB3_ACVR1_TGFBR1	TGFB3 - (ACVR1+TGFBR1)	TGFb	Secreted Signaling	PMID: 29376829
178	M1 macrophages	M2 macrophages	TGFB3	ACVR1_TGFbR	0.00199284	0	TGFB3_ACVR1_TGFBR1	TGFB3 - (ACVR1+TGFBR1)	TGFb	Secreted Signaling	PMID: 29376829
179	M2 macrophages	M2 macrophages	TGFB3	ACVR1_TGFbR	0.00205795	0	TGFB3_ACVR1_TGFBR1	TGFB3 - (ACVR1+TGFBR1)	TGFb	Secreted Signaling	PMID: 29376829
180	GBM cancer cells	GBM cancer cells	BMP2	BMPR1A_ACVR2A	0.00765654	0	BMP2_BMPR1A_ACVR2A	BMP2 - (BMPR1A+ACVR2A)	BMP	Secreted Signaling	KEGG: hsa04350; PMID:26893264
181	Astrocytes	GBM cancer cells	BMP2	BMPR1A_ACVR2A	0.00529315	0.01	BMP2_BMPR1A_ACVR2A	BMP2 - (BMPR1A+ACVR2A)	BMP	Secreted Signaling	KEGG: hsa04350; PMID:26893264
182	Endothelial cells	GBM cancer cells	BMP2	BMPR1A_ACVR2A	0.00833718	0	BMP2_BMPR1A_ACVR2A	BMP2 - (BMPR1A+ACVR2A)	BMP	Secreted Signaling	KEGG: hsa04350; PMID:26893264
183	GBM cancer cells	Astrocytes	BMP2	BMPR1A_ACVR2A	0.00492637	0.04	BMP2_BMPR1A_ACVR2A	BMP2 - (BMPR1A+ACVR2A)	BMP	Secreted Signaling	KEGG: hsa04350; PMID:26893264
184	GBM cancer cells	Endothelial cells	BMP2	BMPR1A_ACVR2A	0.00675869	0	BMP2_BMPR1A_ACVR2A	BMP2 - (BMPR1A+ACVR2A)	BMP	Secreted Signaling	KEGG: hsa04350; PMID:26893264
185	Endothelial cells	Endothelial cells	BMP2	BMPR1A_ACVR2A	0.0073601	0.02	BMP2_BMPR1A_ACVR2A	BMP2 - (BMPR1A+ACVR2A)	BMP	Secreted Signaling	KEGG: hsa04350; PMID:26893264
186	GBM cancer cells	GBM cancer cells	BMP2	BMPR1A_ACVR2B	0.00660199	0	BMP2_BMPR1A_ACVR2B	BMP2 - (BMPR1A+ACVR2B)	BMP	Secreted Signaling	KEGG: hsa04350; PMID:26893264
187	Astrocytes	GBM cancer cells	BMP2	BMPR1A_ACVR2B	0.00456251	0.01	BMP2_BMPR1A_ACVR2B	BMP2 - (BMPR1A+ACVR2B)	BMP	Secreted Signaling	KEGG: hsa04350; PMID:26893264
188	Endothelial cells	GBM cancer cells	BMP2	BMPR1A_ACVR2B	0.00718949	0	BMP2_BMPR1A_ACVR2B	BMP2 - (BMPR1A+ACVR2B)	BMP	Secreted Signaling	KEGG: hsa04350; PMID:26893264
189	GBM cancer cells	Astrocytes	BMP2	BMPR1A_ACVR2B	0.00671181	0	BMP2_BMPR1A_ACVR2B	BMP2 - (BMPR1A+ACVR2B)	BMP	Secreted Signaling	KEGG: hsa04350; PMID:26893264
190	Endothelial cells	Astrocytes	BMP2	BMPR1A_ACVR2B	0.00730896	0	BMP2_BMPR1A_ACVR2B	BMP2 - (BMPR1A+ACVR2B)	BMP	Secreted Signaling	KEGG: hsa04350; PMID:26893264
191	GBM cancer cells	Endothelial cells	BMP2	BMPR1A_ACVR2B	0.00533041	0.01	BMP2_BMPR1A_ACVR2B	BMP2 - (BMPR1A+ACVR2B)	BMP	Secreted Signaling	KEGG: hsa04350; PMID:26893264
192	GBM cancer cells	GBM cancer cells	BMP2	BMPR1A_BMPR2	0.0104126	0	BMP2_BMPR1A_BMPR2	BMP2 - (BMPR1A+BMPR2)	BMP	Secreted Signaling	KEGG: hsa04350; PMID:26893264
193	Astrocytes	GBM cancer cells	BMP2	BMPR1A_BMPR2	0.00720509	0.04	BMP2_BMPR1A_BMPR2	BMP2 - (BMPR1A+BMPR2)	BMP	Secreted Signaling	KEGG: hsa04350; PMID:26893264
194	Endothelial cells	GBM cancer cells	BMP2	BMPR1A_BMPR2	0.0113357	0	BMP2_BMPR1A_BMPR2	BMP2 - (BMPR1A+BMPR2)	BMP	Secreted Signaling	KEGG: hsa04350; PMID:26893264
195	GBM cancer cells	Astrocytes	BMP2	BMPR1A_BMPR2	0.0116621	0	BMP2_BMPR1A_BMPR2	BMP2 - (BMPR1A+BMPR2)	BMP	Secreted Signaling	KEGG: hsa04350; PMID:26893264
196	Astrocytes	Astrocytes	BMP2	BMPR1A_BMPR2	0.00807355	0.03	BMP2_BMPR1A_BMPR2	BMP2 - (BMPR1A+BMPR2)	BMP	Secreted Signaling	KEGG: hsa04350; PMID:26893264
197	Endothelial cells	Astrocytes	BMP2	BMPR1A_BMPR2	0.0126946	0	BMP2_BMPR1A_BMPR2	BMP2 - (BMPR1A+BMPR2)	BMP	Secreted Signaling	KEGG: hsa04350; PMID:26893264
198	GBM cancer cells	Endothelial cells	BMP2	BMPR1A_BMPR2	0.00895299	0	BMP2_BMPR1A_BMPR2	BMP2 - (BMPR1A+BMPR2)	BMP	Secreted Signaling	KEGG: hsa04350; PMID:26893264
199	GBM cancer cells	GBM cancer cells	BMP2	BMPR1B_ACVR2A	0.00541604	0	BMP2_BMPR1B_ACVR2A	BMP2 - (BMPR1B+ACVR2A)	BMP	Secreted Signaling	KEGG: hsa04350; PMID:26893264
200	Astrocytes	GBM cancer cells	BMP2	BMPR1B_ACVR2A	0.00374143	0	BMP2_BMPR1B_ACVR2A	BMP2 - (BMPR1B+ACVR2A)	BMP	Secreted Signaling	KEGG: hsa04350; PMID:26893264
201	Endothelial cells	GBM cancer cells	BMP2	BMPR1B_ACVR2A	0.00589856	0	BMP2_BMPR1B_ACVR2A	BMP2 - (BMPR1B+ACVR2A)	BMP	Secreted Signaling	KEGG: hsa04350; PMID:26893264
202	GBM cancer cells	Astrocytes	BMP2	BMPR1B_ACVR2A	0.00490203	0	BMP2_BMPR1B_ACVR2A	BMP2 - (BMPR1B+ACVR2A)	BMP	Secreted Signaling	KEGG: hsa04350; PMID:26893264
203	Endothelial cells	Astrocytes	BMP2	BMPR1B_ACVR2A	0.00533894	0	BMP2_BMPR1B_ACVR2A	BMP2 - (BMPR1B+ACVR2A)	BMP	Secreted Signaling	KEGG: hsa04350; PMID:26893264
204	GBM cancer cells	Endothelial cells	BMP2	BMPR1B_ACVR2A	0.00529975	0	BMP2_BMPR1B_ACVR2A	BMP2 - (BMPR1B+ACVR2A)	BMP	Secreted Signaling	KEGG: hsa04350; PMID:26893264
205	Endothelial cells	Endothelial cells	BMP2	BMPR1B_ACVR2A	0.005772	0.01	BMP2_BMPR1B_ACVR2A	BMP2 - (BMPR1B+ACVR2A)	BMP	Secreted Signaling	KEGG: hsa04350; PMID:26893264
206	GBM cancer cells	GBM cancer cells	BMP2	BMPR1B_ACVR2B	0.00466847	0	BMP2_BMPR1B_ACVR2B	BMP2 - (BMPR1B+ACVR2B)	BMP	Secreted Signaling	KEGG: hsa04350; PMID:26893264
207	Astrocytes	GBM cancer cells	BMP2	BMPR1B_ACVR2B	0.0032242	0.01	BMP2_BMPR1B_ACVR2B	BMP2 - (BMPR1B+ACVR2B)	BMP	Secreted Signaling	KEGG: hsa04350; PMID:26893264
208	Endothelial cells	GBM cancer cells	BMP2	BMPR1B_ACVR2B	0.00508469	0	BMP2_BMPR1B_ACVR2B	BMP2 - (BMPR1B+ACVR2B)	BMP	Secreted Signaling	KEGG: hsa04350; PMID:26893264
209	GBM cancer cells	Astrocytes	BMP2	BMPR1B_ACVR2B	0.00667871	0	BMP2_BMPR1B_ACVR2B	BMP2 - (BMPR1B+ACVR2B)	BMP	Secreted Signaling	KEGG: hsa04350; PMID:26893264
210	Astrocytes	Astrocytes	BMP2	BMPR1B_ACVR2B	0.00461579	0	BMP2_BMPR1B_ACVR2B	BMP2 - (BMPR1B+ACVR2B)	BMP	Secreted Signaling	KEGG: hsa04350; PMID:26893264
211	Endothelial cells	Astrocytes	BMP2	BMPR1B_ACVR2B	0.00727294	0	BMP2_BMPR1B_ACVR2B	BMP2 - (BMPR1B+ACVR2B)	BMP	Secreted Signaling	KEGG: hsa04350; PMID:26893264
212	GBM cancer cells	Endothelial cells	BMP2	BMPR1B_ACVR2B	0.00417836	0	BMP2_BMPR1B_ACVR2B	BMP2 - (BMPR1B+ACVR2B)	BMP	Secreted Signaling	KEGG: hsa04350; PMID:26893264
213	Endothelial cells	Endothelial cells	BMP2	BMPR1B_ACVR2B	0.00455109	0.01	BMP2_BMPR1B_ACVR2B	BMP2 - (BMPR1B+ACVR2B)	BMP	Secreted Signaling	KEGG: hsa04350; PMID:26893264
214	GBM cancer cells	GBM cancer cells	BMP2	BMPR1B_BMPR2	0.00737224	0	BMP2_BMPR1B_BMPR2	BMP2 - (BMPR1B+BMPR2)	BMP	Secreted Signaling	KEGG: hsa04350; PMID:26893264
215	Endothelial cells	GBM cancer cells	BMP2	BMPR1B_BMPR2	0.00802778	0	BMP2_BMPR1B_BMPR2	BMP2 - (BMPR1B+BMPR2)	BMP	Secreted Signaling	KEGG: hsa04350; PMID:26893264
216	GBM cancer cells	Astrocytes	BMP2	BMPR1B_BMPR2	0.0116049	0	BMP2_BMPR1B_BMPR2	BMP2 - (BMPR1B+BMPR2)	BMP	Secreted Signaling	KEGG: hsa04350; PMID:26893264
217	Astrocytes	Astrocytes	BMP2	BMPR1B_BMPR2	0.00803381	0	BMP2_BMPR1B_BMPR2	BMP2 - (BMPR1B+BMPR2)	BMP	Secreted Signaling	KEGG: hsa04350; PMID:26893264
218	Endothelial cells	Astrocytes	BMP2	BMPR1B_BMPR2	0.0126324	0	BMP2_BMPR1B_BMPR2	BMP2 - (BMPR1B+BMPR2)	BMP	Secreted Signaling	KEGG: hsa04350; PMID:26893264
219	GBM cancer cells	Endothelial cells	BMP2	BMPR1B_BMPR2	0.00702404	0	BMP2_BMPR1B_BMPR2	BMP2 - (BMPR1B+BMPR2)	BMP	Secreted Signaling	KEGG: hsa04350; PMID:26893264
220	Endothelial cells	Endothelial cells	BMP2	BMPR1B_BMPR2	0.00764891	0.01	BMP2_BMPR1B_BMPR2	BMP2 - (BMPR1B+BMPR2)	BMP	Secreted Signaling	KEGG: hsa04350; PMID:26893264
221	GBM cancer cells	GBM cancer cells	BMP4	BMPR1A_ACVR2A	0.00223575	0	BMP4_BMPR1A_ACVR2A	BMP4 - (BMPR1A+ACVR2A)	BMP	Secreted Signaling	KEGG: hsa04350; PMID:26893264
222	Astrocytes	GBM cancer cells	BMP4	BMPR1A_ACVR2A	0.00207157	0	BMP4_BMPR1A_ACVR2A	BMP4 - (BMPR1A+ACVR2A)	BMP	Secreted Signaling	KEGG: hsa04350; PMID:26893264
223	Endothelial cells	GBM cancer cells	BMP4	BMPR1A_ACVR2A	0.00189413	0	BMP4_BMPR1A_ACVR2A	BMP4 - (BMPR1A+ACVR2A)	BMP	Secreted Signaling	KEGG: hsa04350; PMID:26893264
224	GBM cancer cells	Endothelial cells	BMP4	BMPR1A_ACVR2A	0.001972	0.02	BMP4_BMPR1A_ACVR2A	BMP4 - (BMPR1A+ACVR2A)	BMP	Secreted Signaling	KEGG: hsa04350; PMID:26893264
225	GBM cancer cells	GBM cancer cells	BMP4	BMPR1A_ACVR2B	0.00192621	0	BMP4_BMPR1A_ACVR2B	BMP4 - (BMPR1A+ACVR2B)	BMP	Secreted Signaling	KEGG: hsa04350; PMID:26893264
226	Astrocytes	GBM cancer cells	BMP4	BMPR1A_ACVR2B	0.00178473	0	BMP4_BMPR1A_ACVR2B	BMP4 - (BMPR1A+ACVR2B)	BMP	Secreted Signaling	KEGG: hsa04350; PMID:26893264
227	Endothelial cells	GBM cancer cells	BMP4	BMPR1A_ACVR2B	0.00163179	0	BMP4_BMPR1A_ACVR2B	BMP4 - (BMPR1A+ACVR2B)	BMP	Secreted Signaling	KEGG: hsa04350; PMID:26893264
228	GBM cancer cells	Astrocytes	BMP4	BMPR1A_ACVR2B	0.00195857	0	BMP4_BMPR1A_ACVR2B	BMP4 - (BMPR1A+ACVR2B)	BMP	Secreted Signaling	KEGG: hsa04350; PMID:26893264
229	Astrocytes	Astrocytes	BMP4	BMPR1A_ACVR2B	0.00181472	0	BMP4_BMPR1A_ACVR2B	BMP4 - (BMPR1A+ACVR2B)	BMP	Secreted Signaling	KEGG: hsa04350; PMID:26893264
230	Endothelial cells	Astrocytes	BMP4	BMPR1A_ACVR2B	0.00165922	0.01	BMP4_BMPR1A_ACVR2B	BMP4 - (BMPR1A+ACVR2B)	BMP	Secreted Signaling	KEGG: hsa04350; PMID:26893264
231	GBM cancer cells	GBM cancer cells	BMP4	BMPR1A_BMPR2	0.00304718	0	BMP4_BMPR1A_BMPR2	BMP4 - (BMPR1A+BMPR2)	BMP	Secreted Signaling	KEGG: hsa04350; PMID:26893264
232	Astrocytes	GBM cancer cells	BMP4	BMPR1A_BMPR2	0.00282357	0	BMP4_BMPR1A_BMPR2	BMP4 - (BMPR1A+BMPR2)	BMP	Secreted Signaling	KEGG: hsa04350; PMID:26893264
233	Endothelial cells	GBM cancer cells	BMP4	BMPR1A_BMPR2	0.00258196	0.04	BMP4_BMPR1A_BMPR2	BMP4 - (BMPR1A+BMPR2)	BMP	Secreted Signaling	KEGG: hsa04350; PMID:26893264
234	GBM cancer cells	Astrocytes	BMP4	BMPR1A_BMPR2	0.00341671	0	BMP4_BMPR1A_BMPR2	BMP4 - (BMPR1A+BMPR2)	BMP	Secreted Signaling	KEGG: hsa04350; PMID:26893264
235	Astrocytes	Astrocytes	BMP4	BMPR1A_BMPR2	0.00316607	0	BMP4_BMPR1A_BMPR2	BMP4 - (BMPR1A+BMPR2)	BMP	Secreted Signaling	KEGG: hsa04350; PMID:26893264
236	Endothelial cells	Astrocytes	BMP4	BMPR1A_BMPR2	0.00289529	0	BMP4_BMPR1A_BMPR2	BMP4 - (BMPR1A+BMPR2)	BMP	Secreted Signaling	KEGG: hsa04350; PMID:26893264
237	GBM cancer cells	GBM cancer cells	BMP4	BMPR1B_ACVR2A	0.00157871	0	BMP4_BMPR1B_ACVR2A	BMP4 - (BMPR1B+ACVR2A)	BMP	Secreted Signaling	KEGG: hsa04350; PMID:26893264
238	Astrocytes	GBM cancer cells	BMP4	BMPR1B_ACVR2A	0.00146272	0	BMP4_BMPR1B_ACVR2A	BMP4 - (BMPR1B+ACVR2A)	BMP	Secreted Signaling	KEGG: hsa04350; PMID:26893264
239	Endothelial cells	GBM cancer cells	BMP4	BMPR1B_ACVR2A	0.00133732	0	BMP4_BMPR1B_ACVR2A	BMP4 - (BMPR1B+ACVR2A)	BMP	Secreted Signaling	KEGG: hsa04350; PMID:26893264
240	GBM cancer cells	Astrocytes	BMP4	BMPR1B_ACVR2A	0.00142838	0	BMP4_BMPR1B_ACVR2A	BMP4 - (BMPR1B+ACVR2A)	BMP	Secreted Signaling	KEGG: hsa04350; PMID:26893264
241	Astrocytes	Astrocytes	BMP4	BMPR1B_ACVR2A	0.00132342	0	BMP4_BMPR1B_ACVR2A	BMP4 - (BMPR1B+ACVR2A)	BMP	Secreted Signaling	KEGG: hsa04350; PMID:26893264
242	GBM cancer cells	Endothelial cells	BMP4	BMPR1B_ACVR2A	0.00154456	0	BMP4_BMPR1B_ACVR2A	BMP4 - (BMPR1B+ACVR2A)	BMP	Secreted Signaling	KEGG: hsa04350; PMID:26893264
243	Astrocytes	Endothelial cells	BMP4	BMPR1B_ACVR2A	0.00143107	0.01	BMP4_BMPR1B_ACVR2A	BMP4 - (BMPR1B+ACVR2A)	BMP	Secreted Signaling	KEGG: hsa04350; PMID:26893264
244	GBM cancer cells	GBM cancer cells	BMP4	BMPR1B_ACVR2B	0.00136	0	BMP4_BMPR1B_ACVR2B	BMP4 - (BMPR1B+ACVR2B)	BMP	Secreted Signaling	KEGG: hsa04350; PMID:26893264
245	Astrocytes	GBM cancer cells	BMP4	BMPR1B_ACVR2B	0.00126006	0	BMP4_BMPR1B_ACVR2B	BMP4 - (BMPR1B+ACVR2B)	BMP	Secreted Signaling	KEGG: hsa04350; PMID:26893264
246	Endothelial cells	GBM cancer cells	BMP4	BMPR1B_ACVR2B	0.001152	0.01	BMP4_BMPR1B_ACVR2B	BMP4 - (BMPR1B+ACVR2B)	BMP	Secreted Signaling	KEGG: hsa04350; PMID:26893264
247	GBM cancer cells	Astrocytes	BMP4	BMPR1B_ACVR2B	0.00194886	0	BMP4_BMPR1B_ACVR2B	BMP4 - (BMPR1B+ACVR2B)	BMP	Secreted Signaling	KEGG: hsa04350; PMID:26893264
248	Astrocytes	Astrocytes	BMP4	BMPR1B_ACVR2B	0.00180572	0	BMP4_BMPR1B_ACVR2B	BMP4 - (BMPR1B+ACVR2B)	BMP	Secreted Signaling	KEGG: hsa04350; PMID:26893264
249	Endothelial cells	Astrocytes	BMP4	BMPR1B_ACVR2B	0.001651	0	BMP4_BMPR1B_ACVR2B	BMP4 - (BMPR1B+ACVR2B)	BMP	Secreted Signaling	KEGG: hsa04350; PMID:26893264
250	GBM cancer cells	Endothelial cells	BMP4	BMPR1B_ACVR2B	0.00121668	0	BMP4_BMPR1B_ACVR2B	BMP4 - (BMPR1B+ACVR2B)	BMP	Secreted Signaling	KEGG: hsa04350; PMID:26893264
251	Astrocytes	Endothelial cells	BMP4	BMPR1B_ACVR2B	0.00112726	0.02	BMP4_BMPR1B_ACVR2B	BMP4 - (BMPR1B+ACVR2B)	BMP	Secreted Signaling	KEGG: hsa04350; PMID:26893264
252	GBM cancer cells	GBM cancer cells	BMP4	BMPR1B_BMPR2	0.00215225	0	BMP4_BMPR1B_BMPR2	BMP4 - (BMPR1B+BMPR2)	BMP	Secreted Signaling	KEGG: hsa04350; PMID:26893264
253	Astrocytes	GBM cancer cells	BMP4	BMPR1B_BMPR2	0.00199419	0	BMP4_BMPR1B_BMPR2	BMP4 - (BMPR1B+BMPR2)	BMP	Secreted Signaling	KEGG: hsa04350; PMID:26893264
254	GBM cancer cells	Astrocytes	BMP4	BMPR1B_BMPR2	0.0033998	0	BMP4_BMPR1B_BMPR2	BMP4 - (BMPR1B+BMPR2)	BMP	Secreted Signaling	KEGG: hsa04350; PMID:26893264
255	Astrocytes	Astrocytes	BMP4	BMPR1B_BMPR2	0.0031504	0	BMP4_BMPR1B_BMPR2	BMP4 - (BMPR1B+BMPR2)	BMP	Secreted Signaling	KEGG: hsa04350; PMID:26893264
256	Endothelial cells	Astrocytes	BMP4	BMPR1B_BMPR2	0.00288096	0	BMP4_BMPR1B_BMPR2	BMP4 - (BMPR1B+BMPR2)	BMP	Secreted Signaling	KEGG: hsa04350; PMID:26893264
257	GBM cancer cells	Endothelial cells	BMP4	BMPR1B_BMPR2	0.00204984	0	BMP4_BMPR1B_BMPR2	BMP4 - (BMPR1B+BMPR2)	BMP	Secreted Signaling	KEGG: hsa04350; PMID:26893264
258	Astrocytes	Endothelial cells	BMP4	BMPR1B_BMPR2	0.00189929	0.01	BMP4_BMPR1B_BMPR2	BMP4 - (BMPR1B+BMPR2)	BMP	Secreted Signaling	KEGG: hsa04350; PMID:26893264
259	GBM cancer cells	GBM cancer cells	GDF5	BMPR1A_ACVR2A	0.000867469	0	GDF5_BMPR1A_ACVR2A	GDF5 - (BMPR1A+ACVR2A)	BMP	Secreted Signaling	KEGG: hsa04350; PMID:26893264
260	Astrocytes	GBM cancer cells	GDF5	BMPR1A_ACVR2A	0.00150616	0	GDF5_BMPR1A_ACVR2A	GDF5 - (BMPR1A+ACVR2A)	BMP	Secreted Signaling	KEGG: hsa04350; PMID:26893264
261	Endothelial cells	GBM cancer cells	GDF5	BMPR1A_ACVR2A	0.000768124	0	GDF5_BMPR1A_ACVR2A	GDF5 - (BMPR1A+ACVR2A)	BMP	Secreted Signaling	KEGG: hsa04350; PMID:26893264
262	Astrocytes	Astrocytes	GDF5	BMPR1A_ACVR2A	0.000966793	0	GDF5_BMPR1A_ACVR2A	GDF5 - (BMPR1A+ACVR2A)	BMP	Secreted Signaling	KEGG: hsa04350; PMID:26893264
263	GBM cancer cells	Endothelial cells	GDF5	BMPR1A_ACVR2A	0.000764979	0.02	GDF5_BMPR1A_ACVR2A	GDF5 - (BMPR1A+ACVR2A)	BMP	Secreted Signaling	KEGG: hsa04350; PMID:26893264
264	Astrocytes	Endothelial cells	GDF5	BMPR1A_ACVR2A	0.00132834	0	GDF5_BMPR1A_ACVR2A	GDF5 - (BMPR1A+ACVR2A)	BMP	Secreted Signaling	KEGG: hsa04350; PMID:26893264
265	GBM cancer cells	GBM cancer cells	GDF5	BMPR1A_ACVR2B	0.000747209	0	GDF5_BMPR1A_ACVR2B	GDF5 - (BMPR1A+ACVR2B)	BMP	Secreted Signaling	KEGG: hsa04350; PMID:26893264
266	Astrocytes	GBM cancer cells	GDF5	BMPR1A_ACVR2B	0.00129749	0	GDF5_BMPR1A_ACVR2B	GDF5 - (BMPR1A+ACVR2B)	BMP	Secreted Signaling	KEGG: hsa04350; PMID:26893264
267	Endothelial cells	GBM cancer cells	GDF5	BMPR1A_ACVR2B	0.000661625	0	GDF5_BMPR1A_ACVR2B	GDF5 - (BMPR1A+ACVR2B)	BMP	Secreted Signaling	KEGG: hsa04350; PMID:26893264
268	GBM cancer cells	Astrocytes	GDF5	BMPR1A_ACVR2B	0.000759795	0	GDF5_BMPR1A_ACVR2B	GDF5 - (BMPR1A+ACVR2B)	BMP	Secreted Signaling	KEGG: hsa04350; PMID:26893264
269	Astrocytes	Astrocytes	GDF5	BMPR1A_ACVR2B	0.00131932	0	GDF5_BMPR1A_ACVR2B	GDF5 - (BMPR1A+ACVR2B)	BMP	Secreted Signaling	KEGG: hsa04350; PMID:26893264
270	Endothelial cells	Astrocytes	GDF5	BMPR1A_ACVR2B	0.000672772	0	GDF5_BMPR1A_ACVR2B	GDF5 - (BMPR1A+ACVR2B)	BMP	Secreted Signaling	KEGG: hsa04350; PMID:26893264
271	GBM cancer cells	Endothelial cells	GDF5	BMPR1A_ACVR2B	0.00060248	0.04	GDF5_BMPR1A_ACVR2B	GDF5 - (BMPR1A+ACVR2B)	BMP	Secreted Signaling	KEGG: hsa04350; PMID:26893264
272	Astrocytes	Endothelial cells	GDF5	BMPR1A_ACVR2B	0.00104631	0	GDF5_BMPR1A_ACVR2B	GDF5 - (BMPR1A+ACVR2B)	BMP	Secreted Signaling	KEGG: hsa04350; PMID:26893264
273	GBM cancer cells	GBM cancer cells	GDF5	BMPR1A_BMPR2	0.00118296	0	GDF5_BMPR1A_BMPR2	GDF5 - (BMPR1A+BMPR2)	BMP	Secreted Signaling	KEGG: hsa04350; PMID:26893264
274	Astrocytes	GBM cancer cells	GDF5	BMPR1A_BMPR2	0.00205339	0	GDF5_BMPR1A_BMPR2	GDF5 - (BMPR1A+BMPR2)	BMP	Secreted Signaling	KEGG: hsa04350; PMID:26893264
275	Endothelial cells	GBM cancer cells	GDF5	BMPR1A_BMPR2	0.00104753	0	GDF5_BMPR1A_BMPR2	GDF5 - (BMPR1A+BMPR2)	BMP	Secreted Signaling	KEGG: hsa04350; PMID:26893264
276	GBM cancer cells	Astrocytes	GDF5	BMPR1A_BMPR2	0.00132679	0	GDF5_BMPR1A_BMPR2	GDF5 - (BMPR1A+BMPR2)	BMP	Secreted Signaling	KEGG: hsa04350; PMID:26893264
277	Astrocytes	Astrocytes	GDF5	BMPR1A_BMPR2	0.00230274	0	GDF5_BMPR1A_BMPR2	GDF5 - (BMPR1A+BMPR2)	BMP	Secreted Signaling	KEGG: hsa04350; PMID:26893264
278	Endothelial cells	Astrocytes	GDF5	BMPR1A_BMPR2	0.00117492	0	GDF5_BMPR1A_BMPR2	GDF5 - (BMPR1A+BMPR2)	BMP	Secreted Signaling	KEGG: hsa04350; PMID:26893264
279	Astrocytes	Endothelial cells	GDF5	BMPR1A_BMPR2	0.00176301	0	GDF5_BMPR1A_BMPR2	GDF5 - (BMPR1A+BMPR2)	BMP	Secreted Signaling	KEGG: hsa04350; PMID:26893264
280	GBM cancer cells	GBM cancer cells	GDF5	BMPR1B_ACVR2A	0.000612263	0	GDF5_BMPR1B_ACVR2A	GDF5 - (BMPR1B+ACVR2A)	BMP	Secreted Signaling	KEGG: hsa04350; PMID:26893264
281	Astrocytes	GBM cancer cells	GDF5	BMPR1B_ACVR2A	0.00106329	0	GDF5_BMPR1B_ACVR2A	GDF5 - (BMPR1B+ACVR2A)	BMP	Secreted Signaling	KEGG: hsa04350; PMID:26893264
282	Endothelial cells	GBM cancer cells	GDF5	BMPR1B_ACVR2A	0.000542125	0	GDF5_BMPR1B_ACVR2A	GDF5 - (BMPR1B+ACVR2A)	BMP	Secreted Signaling	KEGG: hsa04350; PMID:26893264
283	GBM cancer cells	Astrocytes	GDF5	BMPR1B_ACVR2A	0.000553914	0	GDF5_BMPR1B_ACVR2A	GDF5 - (BMPR1B+ACVR2A)	BMP	Secreted Signaling	KEGG: hsa04350; PMID:26893264
284	Astrocytes	Astrocytes	GDF5	BMPR1B_ACVR2A	0.000961994	0	GDF5_BMPR1B_ACVR2A	GDF5 - (BMPR1B+ACVR2A)	BMP	Secreted Signaling	KEGG: hsa04350; PMID:26893264
285	Endothelial cells	Astrocytes	GDF5	BMPR1B_ACVR2A	0.000490457	0.01	GDF5_BMPR1B_ACVR2A	GDF5 - (BMPR1B+ACVR2A)	BMP	Secreted Signaling	KEGG: hsa04350; PMID:26893264
286	GBM cancer cells	Endothelial cells	GDF5	BMPR1B_ACVR2A	0.000598997	0	GDF5_BMPR1B_ACVR2A	GDF5 - (BMPR1B+ACVR2A)	BMP	Secreted Signaling	KEGG: hsa04350; PMID:26893264
287	Astrocytes	Endothelial cells	GDF5	BMPR1B_ACVR2A	0.00104027	0	GDF5_BMPR1B_ACVR2A	GDF5 - (BMPR1B+ACVR2A)	BMP	Secreted Signaling	KEGG: hsa04350; PMID:26893264
288	GBM cancer cells	GBM cancer cells	GDF5	BMPR1B_ACVR2B	0.000527363	0	GDF5_BMPR1B_ACVR2B	GDF5 - (BMPR1B+ACVR2B)	BMP	Secreted Signaling	KEGG: hsa04350; PMID:26893264
289	Astrocytes	GBM cancer cells	GDF5	BMPR1B_ACVR2B	0.000915909	0	GDF5_BMPR1B_ACVR2B	GDF5 - (BMPR1B+ACVR2B)	BMP	Secreted Signaling	KEGG: hsa04350; PMID:26893264
290	Endothelial cells	GBM cancer cells	GDF5	BMPR1B_ACVR2B	0.000466945	0	GDF5_BMPR1B_ACVR2B	GDF5 - (BMPR1B+ACVR2B)	BMP	Secreted Signaling	KEGG: hsa04350; PMID:26893264
291	GBM cancer cells	Astrocytes	GDF5	BMPR1B_ACVR2B	0.000756023	0	GDF5_BMPR1B_ACVR2B	GDF5 - (BMPR1B+ACVR2B)	BMP	Secreted Signaling	KEGG: hsa04350; PMID:26893264
292	Astrocytes	Astrocytes	GDF5	BMPR1B_ACVR2B	0.00131277	0	GDF5_BMPR1B_ACVR2B	GDF5 - (BMPR1B+ACVR2B)	BMP	Secreted Signaling	KEGG: hsa04350; PMID:26893264
293	Endothelial cells	Astrocytes	GDF5	BMPR1B_ACVR2B	0.000669432	0	GDF5_BMPR1B_ACVR2B	GDF5 - (BMPR1B+ACVR2B)	BMP	Secreted Signaling	KEGG: hsa04350; PMID:26893264
294	GBM cancer cells	Endothelial cells	GDF5	BMPR1B_ACVR2B	0.000471739	0	GDF5_BMPR1B_ACVR2B	GDF5 - (BMPR1B+ACVR2B)	BMP	Secreted Signaling	KEGG: hsa04350; PMID:26893264
295	Astrocytes	Endothelial cells	GDF5	BMPR1B_ACVR2B	0.000819346	0	GDF5_BMPR1B_ACVR2B	GDF5 - (BMPR1B+ACVR2B)	BMP	Secreted Signaling	KEGG: hsa04350; PMID:26893264
296	GBM cancer cells	GBM cancer cells	GDF5	BMPR1B_BMPR2	0.000835022	0	GDF5_BMPR1B_BMPR2	GDF5 - (BMPR1B+BMPR2)	BMP	Secreted Signaling	KEGG: hsa04350; PMID:26893264
297	Astrocytes	GBM cancer cells	GDF5	BMPR1B_BMPR2	0.00144987	0	GDF5_BMPR1B_BMPR2	GDF5 - (BMPR1B+BMPR2)	BMP	Secreted Signaling	KEGG: hsa04350; PMID:26893264
298	Endothelial cells	GBM cancer cells	GDF5	BMPR1B_BMPR2	0.00073939	0	GDF5_BMPR1B_BMPR2	GDF5 - (BMPR1B+BMPR2)	BMP	Secreted Signaling	KEGG: hsa04350; PMID:26893264
299	GBM cancer cells	Astrocytes	GDF5	BMPR1B_BMPR2	0.00132021	0	GDF5_BMPR1B_BMPR2	GDF5 - (BMPR1B+BMPR2)	BMP	Secreted Signaling	KEGG: hsa04350; PMID:26893264
300	Astrocytes	Astrocytes	GDF5	BMPR1B_BMPR2	0.00229133	0	GDF5_BMPR1B_BMPR2	GDF5 - (BMPR1B+BMPR2)	BMP	Secreted Signaling	KEGG: hsa04350; PMID:26893264
301	Endothelial cells	Astrocytes	GDF5	BMPR1B_BMPR2	0.00116909	0	GDF5_BMPR1B_BMPR2	GDF5 - (BMPR1B+BMPR2)	BMP	Secreted Signaling	KEGG: hsa04350; PMID:26893264
302	GBM cancer cells	Endothelial cells	GDF5	BMPR1B_BMPR2	0.000795218	0	GDF5_BMPR1B_BMPR2	GDF5 - (BMPR1B+BMPR2)	BMP	Secreted Signaling	KEGG: hsa04350; PMID:26893264
303	Astrocytes	Endothelial cells	GDF5	BMPR1B_BMPR2	0.00138082	0	GDF5_BMPR1B_BMPR2	GDF5 - (BMPR1B+BMPR2)	BMP	Secreted Signaling	KEGG: hsa04350; PMID:26893264
304	GBM cancer cells	GBM cancer cells	BMP7	ACVR1_ACVR2A	0.000560153	0	BMP7_ACVR1_ACVR2A	BMP7 - (ACVR1+ACVR2A)	BMP	Secreted Signaling	KEGG: hsa04350; PMID:26893264
305	Astrocytes	GBM cancer cells	BMP7	ACVR1_ACVR2A	0.000550778	0	BMP7_ACVR1_ACVR2A	BMP7 - (ACVR1+ACVR2A)	BMP	Secreted Signaling	KEGG: hsa04350; PMID:26893264
306	Oligodendrocytes	GBM cancer cells	BMP7	ACVR1_ACVR2A	0.000718155	0	BMP7_ACVR1_ACVR2A	BMP7 - (ACVR1+ACVR2A)	BMP	Secreted Signaling	KEGG: hsa04350; PMID:26893264
307	GBM cancer cells	Endothelial cells	BMP7	ACVR1_ACVR2A	0.000594621	0.01	BMP7_ACVR1_ACVR2A	BMP7 - (ACVR1+ACVR2A)	BMP	Secreted Signaling	KEGG: hsa04350; PMID:26893264
308	Astrocytes	Endothelial cells	BMP7	ACVR1_ACVR2A	0.000584669	0	BMP7_ACVR1_ACVR2A	BMP7 - (ACVR1+ACVR2A)	BMP	Secreted Signaling	KEGG: hsa04350; PMID:26893264
309	Oligodendrocytes	Endothelial cells	BMP7	ACVR1_ACVR2A	0.000762337	0	BMP7_ACVR1_ACVR2A	BMP7 - (ACVR1+ACVR2A)	BMP	Secreted Signaling	KEGG: hsa04350; PMID:26893264
310	GBM cancer cells	GBM cancer cells	BMP7	ACVR1_ACVR2B	0.000482475	0	BMP7_ACVR1_ACVR2B	BMP7 - (ACVR1+ACVR2B)	BMP	Secreted Signaling	KEGG: hsa04350; PMID:26893264
311	Astrocytes	GBM cancer cells	BMP7	ACVR1_ACVR2B	0.0004744	0	BMP7_ACVR1_ACVR2B	BMP7 - (ACVR1+ACVR2B)	BMP	Secreted Signaling	KEGG: hsa04350; PMID:26893264
312	Oligodendrocytes	GBM cancer cells	BMP7	ACVR1_ACVR2B	0.000618587	0	BMP7_ACVR1_ACVR2B	BMP7 - (ACVR1+ACVR2B)	BMP	Secreted Signaling	KEGG: hsa04350; PMID:26893264
313	GBM cancer cells	Astrocytes	BMP7	ACVR1_ACVR2B	0.00053688	0	BMP7_ACVR1_ACVR2B	BMP7 - (ACVR1+ACVR2B)	BMP	Secreted Signaling	KEGG: hsa04350; PMID:26893264
314	Astrocytes	Astrocytes	BMP7	ACVR1_ACVR2B	0.000527894	0	BMP7_ACVR1_ACVR2B	BMP7 - (ACVR1+ACVR2B)	BMP	Secreted Signaling	KEGG: hsa04350; PMID:26893264
315	Oligodendrocytes	Astrocytes	BMP7	ACVR1_ACVR2B	0.000688321	0	BMP7_ACVR1_ACVR2B	BMP7 - (ACVR1+ACVR2B)	BMP	Secreted Signaling	KEGG: hsa04350; PMID:26893264
316	GBM cancer cells	Endothelial cells	BMP7	ACVR1_ACVR2B	0.000468292	0	BMP7_ACVR1_ACVR2B	BMP7 - (ACVR1+ACVR2B)	BMP	Secreted Signaling	KEGG: hsa04350; PMID:26893264
317	Astrocytes	Endothelial cells	BMP7	ACVR1_ACVR2B	0.000460454	0.03	BMP7_ACVR1_ACVR2B	BMP7 - (ACVR1+ACVR2B)	BMP	Secreted Signaling	KEGG: hsa04350; PMID:26893264
318	Oligodendrocytes	Endothelial cells	BMP7	ACVR1_ACVR2B	0.000600409	0	BMP7_ACVR1_ACVR2B	BMP7 - (ACVR1+ACVR2B)	BMP	Secreted Signaling	KEGG: hsa04350; PMID:26893264
319	GBM cancer cells	GBM cancer cells	BMP7	ACVR1_BMPR2	0.000763969	0	BMP7_ACVR1_BMPR2	BMP7 - (ACVR1+BMPR2)	BMP	Secreted Signaling	KEGG: hsa04350; PMID:26893264
320	Astrocytes	GBM cancer cells	BMP7	ACVR1_BMPR2	0.000751183	0	BMP7_ACVR1_BMPR2	BMP7 - (ACVR1+BMPR2)	BMP	Secreted Signaling	KEGG: hsa04350; PMID:26893264
321	Oligodendrocytes	GBM cancer cells	BMP7	ACVR1_BMPR2	0.000979373	0	BMP7_ACVR1_BMPR2	BMP7 - (ACVR1+BMPR2)	BMP	Secreted Signaling	KEGG: hsa04350; PMID:26893264
322	GBM cancer cells	Astrocytes	BMP7	ACVR1_BMPR2	0.000937701	0	BMP7_ACVR1_BMPR2	BMP7 - (ACVR1+BMPR2)	BMP	Secreted Signaling	KEGG: hsa04350; PMID:26893264
323	Astrocytes	Astrocytes	BMP7	ACVR1_BMPR2	0.000922008	0	BMP7_ACVR1_BMPR2	BMP7 - (ACVR1+BMPR2)	BMP	Secreted Signaling	KEGG: hsa04350; PMID:26893264
324	Oligodendrocytes	Astrocytes	BMP7	ACVR1_BMPR2	0.00120199	0	BMP7_ACVR1_BMPR2	BMP7 - (ACVR1+BMPR2)	BMP	Secreted Signaling	KEGG: hsa04350; PMID:26893264
325	GBM cancer cells	Endothelial cells	BMP7	ACVR1_BMPR2	0.000789411	0	BMP7_ACVR1_BMPR2	BMP7 - (ACVR1+BMPR2)	BMP	Secreted Signaling	KEGG: hsa04350; PMID:26893264
326	Astrocytes	Endothelial cells	BMP7	ACVR1_BMPR2	0.000776199	0.02	BMP7_ACVR1_BMPR2	BMP7 - (ACVR1+BMPR2)	BMP	Secreted Signaling	KEGG: hsa04350; PMID:26893264
327	Oligodendrocytes	Endothelial cells	BMP7	ACVR1_BMPR2	0.00101198	0	BMP7_ACVR1_BMPR2	BMP7 - (ACVR1+BMPR2)	BMP	Secreted Signaling	KEGG: hsa04350; PMID:26893264
328	GBM cancer cells	GBM cancer cells	BMP7	BMPR1A_ACVR2A	0.00393294	0	BMP7_BMPR1A_ACVR2A	BMP7 - (BMPR1A+ACVR2A)	BMP	Secreted Signaling	KEGG: hsa04350; PMID:26893264
329	Astrocytes	GBM cancer cells	BMP7	BMPR1A_ACVR2A	0.00386715	0	BMP7_BMPR1A_ACVR2A	BMP7 - (BMPR1A+ACVR2A)	BMP	Secreted Signaling	KEGG: hsa04350; PMID:26893264
330	Oligodendrocytes	GBM cancer cells	BMP7	BMPR1A_ACVR2A	0.00503478	0	BMP7_BMPR1A_ACVR2A	BMP7 - (BMPR1A+ACVR2A)	BMP	Secreted Signaling	KEGG: hsa04350; PMID:26893264
331	GBM cancer cells	Endothelial cells	BMP7	BMPR1A_ACVR2A	0.00346984	0.01	BMP7_BMPR1A_ACVR2A	BMP7 - (BMPR1A+ACVR2A)	BMP	Secreted Signaling	KEGG: hsa04350; PMID:26893264
332	Astrocytes	Endothelial cells	BMP7	BMPR1A_ACVR2A	0.00341179	0.04	BMP7_BMPR1A_ACVR2A	BMP7 - (BMPR1A+ACVR2A)	BMP	Secreted Signaling	KEGG: hsa04350; PMID:26893264
333	Oligodendrocytes	Endothelial cells	BMP7	BMPR1A_ACVR2A	0.00444296	0	BMP7_BMPR1A_ACVR2A	BMP7 - (BMPR1A+ACVR2A)	BMP	Secreted Signaling	KEGG: hsa04350; PMID:26893264
334	GBM cancer cells	GBM cancer cells	BMP7	BMPR1A_ACVR2B	0.00338931	0	BMP7_BMPR1A_ACVR2B	BMP7 - (BMPR1A+ACVR2B)	BMP	Secreted Signaling	KEGG: hsa04350; PMID:26893264
335	Astrocytes	GBM cancer cells	BMP7	BMPR1A_ACVR2B	0.00333261	0	BMP7_BMPR1A_ACVR2B	BMP7 - (BMPR1A+ACVR2B)	BMP	Secreted Signaling	KEGG: hsa04350; PMID:26893264
336	Oligodendrocytes	GBM cancer cells	BMP7	BMPR1A_ACVR2B	0.00433989	0	BMP7_BMPR1A_ACVR2B	BMP7 - (BMPR1A+ACVR2B)	BMP	Secreted Signaling	KEGG: hsa04350; PMID:26893264
337	GBM cancer cells	Astrocytes	BMP7	BMPR1A_ACVR2B	0.00344608	0	BMP7_BMPR1A_ACVR2B	BMP7 - (BMPR1A+ACVR2B)	BMP	Secreted Signaling	KEGG: hsa04350; PMID:26893264
338	Astrocytes	Astrocytes	BMP7	BMPR1A_ACVR2B	0.00338843	0	BMP7_BMPR1A_ACVR2B	BMP7 - (BMPR1A+ACVR2B)	BMP	Secreted Signaling	KEGG: hsa04350; PMID:26893264
339	Oligodendrocytes	Astrocytes	BMP7	BMPR1A_ACVR2B	0.00441237	0	BMP7_BMPR1A_ACVR2B	BMP7 - (BMPR1A+ACVR2B)	BMP	Secreted Signaling	KEGG: hsa04350; PMID:26893264
340	GBM cancer cells	Endothelial cells	BMP7	BMPR1A_ACVR2B	0.00273449	0.02	BMP7_BMPR1A_ACVR2B	BMP7 - (BMPR1A+ACVR2B)	BMP	Secreted Signaling	KEGG: hsa04350; PMID:26893264
341	Oligodendrocytes	Endothelial cells	BMP7	BMPR1A_ACVR2B	0.0035025	0.01	BMP7_BMPR1A_ACVR2B	BMP7 - (BMPR1A+ACVR2B)	BMP	Secreted Signaling	KEGG: hsa04350; PMID:26893264
342	GBM cancer cells	GBM cancer cells	BMP7	BMPR1A_BMPR2	0.00535667	0	BMP7_BMPR1A_BMPR2	BMP7 - (BMPR1A+BMPR2)	BMP	Secreted Signaling	KEGG: hsa04350; PMID:26893264
343	Astrocytes	GBM cancer cells	BMP7	BMPR1A_BMPR2	0.00526709	0	BMP7_BMPR1A_BMPR2	BMP7 - (BMPR1A+BMPR2)	BMP	Secreted Signaling	KEGG: hsa04350; PMID:26893264
344	Oligodendrocytes	GBM cancer cells	BMP7	BMPR1A_BMPR2	0.00685307	0	BMP7_BMPR1A_BMPR2	BMP7 - (BMPR1A+BMPR2)	BMP	Secreted Signaling	KEGG: hsa04350; PMID:26893264
345	GBM cancer cells	Astrocytes	BMP7	BMPR1A_BMPR2	0.00600414	0	BMP7_BMPR1A_BMPR2	BMP7 - (BMPR1A+BMPR2)	BMP	Secreted Signaling	KEGG: hsa04350; PMID:26893264
346	Astrocytes	Astrocytes	BMP7	BMPR1A_BMPR2	0.00590373	0	BMP7_BMPR1A_BMPR2	BMP7 - (BMPR1A+BMPR2)	BMP	Secreted Signaling	KEGG: hsa04350; PMID:26893264
347	Oligodendrocytes	Astrocytes	BMP7	BMPR1A_BMPR2	0.00767891	0	BMP7_BMPR1A_BMPR2	BMP7 - (BMPR1A+BMPR2)	BMP	Secreted Signaling	KEGG: hsa04350; PMID:26893264
348	GBM cancer cells	Endothelial cells	BMP7	BMPR1A_BMPR2	0.00460177	0	BMP7_BMPR1A_BMPR2	BMP7 - (BMPR1A+BMPR2)	BMP	Secreted Signaling	KEGG: hsa04350; PMID:26893264
349	Oligodendrocytes	Endothelial cells	BMP7	BMPR1A_BMPR2	0.00588944	0	BMP7_BMPR1A_BMPR2	BMP7 - (BMPR1A+BMPR2)	BMP	Secreted Signaling	KEGG: hsa04350; PMID:26893264
350	GBM cancer cells	GBM cancer cells	BMP7	BMPR1B_ACVR2A	0.00277867	0	BMP7_BMPR1B_ACVR2A	BMP7 - (BMPR1B+ACVR2A)	BMP	Secreted Signaling	KEGG: hsa04350; PMID:26893264
351	Astrocytes	GBM cancer cells	BMP7	BMPR1B_ACVR2A	0.00273218	0	BMP7_BMPR1B_ACVR2A	BMP7 - (BMPR1B+ACVR2A)	BMP	Secreted Signaling	KEGG: hsa04350; PMID:26893264
352	Oligodendrocytes	GBM cancer cells	BMP7	BMPR1B_ACVR2A	0.00355895	0	BMP7_BMPR1B_ACVR2A	BMP7 - (BMPR1B+ACVR2A)	BMP	Secreted Signaling	KEGG: hsa04350; PMID:26893264
353	GBM cancer cells	Astrocytes	BMP7	BMPR1B_ACVR2A	0.00251436	0	BMP7_BMPR1B_ACVR2A	BMP7 - (BMPR1B+ACVR2A)	BMP	Secreted Signaling	KEGG: hsa04350; PMID:26893264
354	Astrocytes	Astrocytes	BMP7	BMPR1B_ACVR2A	0.00247229	0	BMP7_BMPR1B_ACVR2A	BMP7 - (BMPR1B+ACVR2A)	BMP	Secreted Signaling	KEGG: hsa04350; PMID:26893264
355	Oligodendrocytes	Astrocytes	BMP7	BMPR1B_ACVR2A	0.00322074	0	BMP7_BMPR1B_ACVR2A	BMP7 - (BMPR1B+ACVR2A)	BMP	Secreted Signaling	KEGG: hsa04350; PMID:26893264
356	GBM cancer cells	Endothelial cells	BMP7	BMPR1B_ACVR2A	0.00271871	0	BMP7_BMPR1B_ACVR2A	BMP7 - (BMPR1B+ACVR2A)	BMP	Secreted Signaling	KEGG: hsa04350; PMID:26893264
357	Astrocytes	Endothelial cells	BMP7	BMPR1B_ACVR2A	0.00267322	0	BMP7_BMPR1B_ACVR2A	BMP7 - (BMPR1B+ACVR2A)	BMP	Secreted Signaling	KEGG: hsa04350; PMID:26893264
358	Oligodendrocytes	Endothelial cells	BMP7	BMPR1B_ACVR2A	0.00348231	0	BMP7_BMPR1B_ACVR2A	BMP7 - (BMPR1B+ACVR2A)	BMP	Secreted Signaling	KEGG: hsa04350; PMID:26893264
359	GBM cancer cells	GBM cancer cells	BMP7	BMPR1B_ACVR2B	0.00239416	0	BMP7_BMPR1B_ACVR2B	BMP7 - (BMPR1B+ACVR2B)	BMP	Secreted Signaling	KEGG: hsa04350; PMID:26893264
360	Astrocytes	GBM cancer cells	BMP7	BMPR1B_ACVR2B	0.0023541	0	BMP7_BMPR1B_ACVR2B	BMP7 - (BMPR1B+ACVR2B)	BMP	Secreted Signaling	KEGG: hsa04350; PMID:26893264
361	Oligodendrocytes	GBM cancer cells	BMP7	BMPR1B_ACVR2B	0.00306699	0	BMP7_BMPR1B_ACVR2B	BMP7 - (BMPR1B+ACVR2B)	BMP	Secreted Signaling	KEGG: hsa04350; PMID:26893264
362	GBM cancer cells	Astrocytes	BMP7	BMPR1B_ACVR2B	0.00342902	0	BMP7_BMPR1B_ACVR2B	BMP7 - (BMPR1B+ACVR2B)	BMP	Secreted Signaling	KEGG: hsa04350; PMID:26893264
363	Astrocytes	Astrocytes	BMP7	BMPR1B_ACVR2B	0.00337166	0	BMP7_BMPR1B_ACVR2B	BMP7 - (BMPR1B+ACVR2B)	BMP	Secreted Signaling	KEGG: hsa04350; PMID:26893264
364	Oligodendrocytes	Astrocytes	BMP7	BMPR1B_ACVR2B	0.00439056	0	BMP7_BMPR1B_ACVR2B	BMP7 - (BMPR1B+ACVR2B)	BMP	Secreted Signaling	KEGG: hsa04350; PMID:26893264
365	GBM cancer cells	Endothelial cells	BMP7	BMPR1B_ACVR2B	0.00214217	0	BMP7_BMPR1B_ACVR2B	BMP7 - (BMPR1B+ACVR2B)	BMP	Secreted Signaling	KEGG: hsa04350; PMID:26893264
366	Astrocytes	Endothelial cells	BMP7	BMPR1B_ACVR2B	0.00210632	0.01	BMP7_BMPR1B_ACVR2B	BMP7 - (BMPR1B+ACVR2B)	BMP	Secreted Signaling	KEGG: hsa04350; PMID:26893264
367	Oligodendrocytes	Endothelial cells	BMP7	BMPR1B_ACVR2B	0.00274453	0	BMP7_BMPR1B_ACVR2B	BMP7 - (BMPR1B+ACVR2B)	BMP	Secreted Signaling	KEGG: hsa04350; PMID:26893264
368	GBM cancer cells	GBM cancer cells	BMP7	BMPR1B_BMPR2	0.00378632	0	BMP7_BMPR1B_BMPR2	BMP7 - (BMPR1B+BMPR2)	BMP	Secreted Signaling	KEGG: hsa04350; PMID:26893264
369	Astrocytes	GBM cancer cells	BMP7	BMPR1B_BMPR2	0.00372298	0	BMP7_BMPR1B_BMPR2	BMP7 - (BMPR1B+BMPR2)	BMP	Secreted Signaling	KEGG: hsa04350; PMID:26893264
370	Oligodendrocytes	GBM cancer cells	BMP7	BMPR1B_BMPR2	0.0048474	0	BMP7_BMPR1B_BMPR2	BMP7 - (BMPR1B+BMPR2)	BMP	Secreted Signaling	KEGG: hsa04350; PMID:26893264
371	GBM cancer cells	Astrocytes	BMP7	BMPR1B_BMPR2	0.00597451	0	BMP7_BMPR1B_BMPR2	BMP7 - (BMPR1B+BMPR2)	BMP	Secreted Signaling	KEGG: hsa04350; PMID:26893264
372	Astrocytes	Astrocytes	BMP7	BMPR1B_BMPR2	0.0058746	0	BMP7_BMPR1B_BMPR2	BMP7 - (BMPR1B+BMPR2)	BMP	Secreted Signaling	KEGG: hsa04350; PMID:26893264
373	Oligodendrocytes	Astrocytes	BMP7	BMPR1B_BMPR2	0.00764111	0	BMP7_BMPR1B_BMPR2	BMP7 - (BMPR1B+BMPR2)	BMP	Secreted Signaling	KEGG: hsa04350; PMID:26893264
374	GBM cancer cells	Endothelial cells	BMP7	BMPR1B_BMPR2	0.00360658	0	BMP7_BMPR1B_BMPR2	BMP7 - (BMPR1B+BMPR2)	BMP	Secreted Signaling	KEGG: hsa04350; PMID:26893264
375	Astrocytes	Endothelial cells	BMP7	BMPR1B_BMPR2	0.00354624	0.01	BMP7_BMPR1B_BMPR2	BMP7 - (BMPR1B+BMPR2)	BMP	Secreted Signaling	KEGG: hsa04350; PMID:26893264
376	Oligodendrocytes	Endothelial cells	BMP7	BMPR1B_BMPR2	0.00461777	0	BMP7_BMPR1B_BMPR2	BMP7 - (BMPR1B+BMPR2)	BMP	Secreted Signaling	KEGG: hsa04350; PMID:26893264
377	GBM cancer cells	GBM cancer cells	BMP8A	ACVR1_ACVR2A	0.000221943	0	BMP8A_ACVR1_ACVR2A	BMP8A - (ACVR1+ACVR2A)	BMP	Secreted Signaling	KEGG: hsa04350; PMID:26893264
378	Oligodendrocytes	GBM cancer cells	BMP8A	ACVR1_ACVR2A	0.00141463	0	BMP8A_ACVR1_ACVR2A	BMP8A - (ACVR1+ACVR2A)	BMP	Secreted Signaling	KEGG: hsa04350; PMID:26893264
379	Oligodendrocytes	Astrocytes	BMP8A	ACVR1_ACVR2A	0.00099364	0	BMP8A_ACVR1_ACVR2A	BMP8A - (ACVR1+ACVR2A)	BMP	Secreted Signaling	KEGG: hsa04350; PMID:26893264
380	GBM cancer cells	Endothelial cells	BMP8A	ACVR1_ACVR2A	0.000235604	0.03	BMP8A_ACVR1_ACVR2A	BMP8A - (ACVR1+ACVR2A)	BMP	Secreted Signaling	KEGG: hsa04350; PMID:26893264
381	Oligodendrocytes	Endothelial cells	BMP8A	ACVR1_ACVR2A	0.00150161	0	BMP8A_ACVR1_ACVR2A	BMP8A - (ACVR1+ACVR2A)	BMP	Secreted Signaling	KEGG: hsa04350; PMID:26893264
382	Oligodendrocytes	M1 macrophages	BMP8A	ACVR1_ACVR2A	0.000346695	0.02	BMP8A_ACVR1_ACVR2A	BMP8A - (ACVR1+ACVR2A)	BMP	Secreted Signaling	KEGG: hsa04350; PMID:26893264
383	Oligodendrocytes	M2 macrophages	BMP8A	ACVR1_ACVR2A	0.000422159	0	BMP8A_ACVR1_ACVR2A	BMP8A - (ACVR1+ACVR2A)	BMP	Secreted Signaling	KEGG: hsa04350; PMID:26893264
384	GBM cancer cells	GBM cancer cells	BMP8A	ACVR1_ACVR2B	0.000191155	0	BMP8A_ACVR1_ACVR2B	BMP8A - (ACVR1+ACVR2B)	BMP	Secreted Signaling	KEGG: hsa04350; PMID:26893264
385	Oligodendrocytes	GBM cancer cells	BMP8A	ACVR1_ACVR2B	0.00121865	0	BMP8A_ACVR1_ACVR2B	BMP8A - (ACVR1+ACVR2B)	BMP	Secreted Signaling	KEGG: hsa04350; PMID:26893264
386	GBM cancer cells	Astrocytes	BMP8A	ACVR1_ACVR2B	0.000212719	0	BMP8A_ACVR1_ACVR2B	BMP8A - (ACVR1+ACVR2B)	BMP	Secreted Signaling	KEGG: hsa04350; PMID:26893264
387	Oligodendrocytes	Astrocytes	BMP8A	ACVR1_ACVR2B	0.0013559	0	BMP8A_ACVR1_ACVR2B	BMP8A - (ACVR1+ACVR2B)	BMP	Secreted Signaling	KEGG: hsa04350; PMID:26893264
388	Oligodendrocytes	Endothelial cells	BMP8A	ACVR1_ACVR2B	0.00118287	0	BMP8A_ACVR1_ACVR2B	BMP8A - (ACVR1+ACVR2B)	BMP	Secreted Signaling	KEGG: hsa04350; PMID:26893264
389	Oligodendrocytes	M1 macrophages	BMP8A	ACVR1_ACVR2B	0.000429311	0	BMP8A_ACVR1_ACVR2B	BMP8A - (ACVR1+ACVR2B)	BMP	Secreted Signaling	KEGG: hsa04350; PMID:26893264
390	Oligodendrocytes	M2 macrophages	BMP8A	ACVR1_ACVR2B	0.000459849	0	BMP8A_ACVR1_ACVR2B	BMP8A - (ACVR1+ACVR2B)	BMP	Secreted Signaling	KEGG: hsa04350; PMID:26893264
391	GBM cancer cells	GBM cancer cells	BMP8A	ACVR1_BMPR2	0.00030274	0	BMP8A_ACVR1_BMPR2	BMP8A - (ACVR1+BMPR2)	BMP	Secreted Signaling	KEGG: hsa04350; PMID:26893264
392	Oligodendrocytes	GBM cancer cells	BMP8A	ACVR1_BMPR2	0.00192859	0	BMP8A_ACVR1_BMPR2	BMP8A - (ACVR1+BMPR2)	BMP	Secreted Signaling	KEGG: hsa04350; PMID:26893264
393	GBM cancer cells	Astrocytes	BMP8A	ACVR1_BMPR2	0.000371632	0	BMP8A_ACVR1_BMPR2	BMP8A - (ACVR1+BMPR2)	BMP	Secreted Signaling	KEGG: hsa04350; PMID:26893264
394	Oligodendrocytes	Astrocytes	BMP8A	ACVR1_BMPR2	0.0023663	0	BMP8A_ACVR1_BMPR2	BMP8A - (ACVR1+BMPR2)	BMP	Secreted Signaling	KEGG: hsa04350; PMID:26893264
395	Oligodendrocytes	Endothelial cells	BMP8A	ACVR1_BMPR2	0.00199277	0	BMP8A_ACVR1_BMPR2	BMP8A - (ACVR1+BMPR2)	BMP	Secreted Signaling	KEGG: hsa04350; PMID:26893264
396	Oligodendrocytes	M1 macrophages	BMP8A	ACVR1_BMPR2	0.000833607	0	BMP8A_ACVR1_BMPR2	BMP8A - (ACVR1+BMPR2)	BMP	Secreted Signaling	KEGG: hsa04350; PMID:26893264
397	Oligodendrocytes	M2 macrophages	BMP8A	ACVR1_BMPR2	0.00109381	0	BMP8A_ACVR1_BMPR2	BMP8A - (ACVR1+BMPR2)	BMP	Secreted Signaling	KEGG: hsa04350; PMID:26893264
398	GBM cancer cells	GBM cancer cells	BMP8A	BMPR1A_ACVR2A	0.00156184	0	BMP8A_BMPR1A_ACVR2A	BMP8A - (BMPR1A+ACVR2A)	BMP	Secreted Signaling	KEGG: hsa04350; PMID:26893264
399	Oligodendrocytes	GBM cancer cells	BMP8A	BMPR1A_ACVR2A	0.00986753	0	BMP8A_BMPR1A_ACVR2A	BMP8A - (BMPR1A+ACVR2A)	BMP	Secreted Signaling	KEGG: hsa04350; PMID:26893264
400	Oligodendrocytes	Astrocytes	BMP8A	BMPR1A_ACVR2A	0.00635665	0	BMP8A_BMPR1A_ACVR2A	BMP8A - (BMPR1A+ACVR2A)	BMP	Secreted Signaling	KEGG: hsa04350; PMID:26893264
401	Oligodendrocytes	Endothelial cells	BMP8A	BMPR1A_ACVR2A	0.0087144	0	BMP8A_BMPR1A_ACVR2A	BMP8A - (BMPR1A+ACVR2A)	BMP	Secreted Signaling	KEGG: hsa04350; PMID:26893264
402	GBM cancer cells	GBM cancer cells	BMP8A	BMPR1A_ACVR2B	0.00134546	0	BMP8A_BMPR1A_ACVR2B	BMP8A - (BMPR1A+ACVR2B)	BMP	Secreted Signaling	KEGG: hsa04350; PMID:26893264
403	Oligodendrocytes	GBM cancer cells	BMP8A	BMPR1A_ACVR2B	0.00851254	0	BMP8A_BMPR1A_ACVR2B	BMP8A - (BMPR1A+ACVR2B)	BMP	Secreted Signaling	KEGG: hsa04350; PMID:26893264
404	GBM cancer cells	Astrocytes	BMP8A	BMPR1A_ACVR2B	0.00136809	0	BMP8A_BMPR1A_ACVR2B	BMP8A - (BMPR1A+ACVR2B)	BMP	Secreted Signaling	KEGG: hsa04350; PMID:26893264
405	Oligodendrocytes	Astrocytes	BMP8A	BMPR1A_ACVR2B	0.00865332	0	BMP8A_BMPR1A_ACVR2B	BMP8A - (BMPR1A+ACVR2B)	BMP	Secreted Signaling	KEGG: hsa04350; PMID:26893264
406	Oligodendrocytes	Endothelial cells	BMP8A	BMPR1A_ACVR2B	0.00687723	0	BMP8A_BMPR1A_ACVR2B	BMP8A - (BMPR1A+ACVR2B)	BMP	Secreted Signaling	KEGG: hsa04350; PMID:26893264
407	GBM cancer cells	GBM cancer cells	BMP8A	BMPR1A_BMPR2	0.00212926	0	BMP8A_BMPR1A_BMPR2	BMP8A - (BMPR1A+BMPR2)	BMP	Secreted Signaling	KEGG: hsa04350; PMID:26893264
408	Oligodendrocytes	GBM cancer cells	BMP8A	BMPR1A_BMPR2	0.0134026	0	BMP8A_BMPR1A_BMPR2	BMP8A - (BMPR1A+BMPR2)	BMP	Secreted Signaling	KEGG: hsa04350; PMID:26893264
409	GBM cancer cells	Astrocytes	BMP8A	BMPR1A_BMPR2	0.00238781	0	BMP8A_BMPR1A_BMPR2	BMP8A - (BMPR1A+BMPR2)	BMP	Secreted Signaling	KEGG: hsa04350; PMID:26893264
410	Oligodendrocytes	Astrocytes	BMP8A	BMPR1A_BMPR2	0.0150013	0	BMP8A_BMPR1A_BMPR2	BMP8A - (BMPR1A+BMPR2)	BMP	Secreted Signaling	KEGG: hsa04350; PMID:26893264
411	Oligodendrocytes	Endothelial cells	BMP8A	BMPR1A_BMPR2	0.0115323	0	BMP8A_BMPR1A_BMPR2	BMP8A - (BMPR1A+BMPR2)	BMP	Secreted Signaling	KEGG: hsa04350; PMID:26893264
412	GBM cancer cells	GBM cancer cells	BMP8A	BMPR1B_ACVR2A	0.0011026	0	BMP8A_BMPR1B_ACVR2A	BMP8A - (BMPR1B+ACVR2A)	BMP	Secreted Signaling	KEGG: hsa04350; PMID:26893264
413	Oligodendrocytes	GBM cancer cells	BMP8A	BMPR1B_ACVR2A	0.00698715	0	BMP8A_BMPR1B_ACVR2A	BMP8A - (BMPR1B+ACVR2A)	BMP	Secreted Signaling	KEGG: hsa04350; PMID:26893264
414	GBM cancer cells	Astrocytes	BMP8A	BMPR1B_ACVR2A	0.000997566	0	BMP8A_BMPR1B_ACVR2A	BMP8A - (BMPR1B+ACVR2A)	BMP	Secreted Signaling	KEGG: hsa04350; PMID:26893264
415	Oligodendrocytes	Astrocytes	BMP8A	BMPR1B_ACVR2A	0.00632531	0	BMP8A_BMPR1B_ACVR2A	BMP8A - (BMPR1B+ACVR2A)	BMP	Secreted Signaling	KEGG: hsa04350; PMID:26893264
416	GBM cancer cells	Endothelial cells	BMP8A	BMPR1B_ACVR2A	0.00107873	0.02	BMP8A_BMPR1B_ACVR2A	BMP8A - (BMPR1B+ACVR2A)	BMP	Secreted Signaling	KEGG: hsa04350; PMID:26893264
417	Oligodendrocytes	Endothelial cells	BMP8A	BMPR1B_ACVR2A	0.00683776	0	BMP8A_BMPR1B_ACVR2A	BMP8A - (BMPR1B+ACVR2A)	BMP	Secreted Signaling	KEGG: hsa04350; PMID:26893264
418	GBM cancer cells	GBM cancer cells	BMP8A	BMPR1B_ACVR2B	0.000949778	0	BMP8A_BMPR1B_ACVR2B	BMP8A - (BMPR1B+ACVR2B)	BMP	Secreted Signaling	KEGG: hsa04350; PMID:26893264
419	Oligodendrocytes	GBM cancer cells	BMP8A	BMPR1B_ACVR2B	0.00602477	0	BMP8A_BMPR1B_ACVR2B	BMP8A - (BMPR1B+ACVR2B)	BMP	Secreted Signaling	KEGG: hsa04350; PMID:26893264
420	GBM cancer cells	Astrocytes	BMP8A	BMPR1B_ACVR2B	0.0013613	0	BMP8A_BMPR1B_ACVR2B	BMP8A - (BMPR1B+ACVR2B)	BMP	Secreted Signaling	KEGG: hsa04350; PMID:26893264
421	Oligodendrocytes	Astrocytes	BMP8A	BMPR1B_ACVR2B	0.00861078	0	BMP8A_BMPR1B_ACVR2B	BMP8A - (BMPR1B+ACVR2B)	BMP	Secreted Signaling	KEGG: hsa04350; PMID:26893264
422	GBM cancer cells	Endothelial cells	BMP8A	BMPR1B_ACVR2B	0.000849647	0.03	BMP8A_BMPR1B_ACVR2B	BMP8A - (BMPR1B+ACVR2B)	BMP	Secreted Signaling	KEGG: hsa04350; PMID:26893264
423	Oligodendrocytes	Endothelial cells	BMP8A	BMPR1B_ACVR2B	0.00539365	0	BMP8A_BMPR1B_ACVR2B	BMP8A - (BMPR1B+ACVR2B)	BMP	Secreted Signaling	KEGG: hsa04350; PMID:26893264
424	GBM cancer cells	GBM cancer cells	BMP8A	BMPR1B_BMPR2	0.00150346	0	BMP8A_BMPR1B_BMPR2	BMP8A - (BMPR1B+BMPR2)	BMP	Secreted Signaling	KEGG: hsa04350; PMID:26893264
425	Oligodendrocytes	GBM cancer cells	BMP8A	BMPR1B_BMPR2	0.00950236	0	BMP8A_BMPR1B_BMPR2	BMP8A - (BMPR1B+BMPR2)	BMP	Secreted Signaling	KEGG: hsa04350; PMID:26893264
426	GBM cancer cells	Astrocytes	BMP8A	BMPR1B_BMPR2	0.00237597	0	BMP8A_BMPR1B_BMPR2	BMP8A - (BMPR1B+BMPR2)	BMP	Secreted Signaling	KEGG: hsa04350; PMID:26893264
427	Oligodendrocytes	Astrocytes	BMP8A	BMPR1B_BMPR2	0.0149281	0	BMP8A_BMPR1B_BMPR2	BMP8A - (BMPR1B+BMPR2)	BMP	Secreted Signaling	KEGG: hsa04350; PMID:26893264
428	GBM cancer cells	Endothelial cells	BMP8A	BMPR1B_BMPR2	0.00143186	0.02	BMP8A_BMPR1B_BMPR2	BMP8A - (BMPR1B+BMPR2)	BMP	Secreted Signaling	KEGG: hsa04350; PMID:26893264
429	Oligodendrocytes	Endothelial cells	BMP8A	BMPR1B_BMPR2	0.00905546	0	BMP8A_BMPR1B_BMPR2	BMP8A - (BMPR1B+BMPR2)	BMP	Secreted Signaling	KEGG: hsa04350; PMID:26893264
430	GBM cancer cells	GBM cancer cells	BMP8B	ACVR1_ACVR2A	1.81002e-05	0	BMP8B_ACVR1_ACVR2A	BMP8B - (ACVR1+ACVR2A)	BMP	Secreted Signaling	KEGG: hsa04350; PMID:26893264
431	Oligodendrocytes	GBM cancer cells	BMP8B	ACVR1_ACVR2A	4.03771e-05	0.01	BMP8B_ACVR1_ACVR2A	BMP8B - (ACVR1+ACVR2A)	BMP	Secreted Signaling	KEGG: hsa04350; PMID:26893264
432	GBM cancer cells	Astrocytes	BMP8B	ACVR1_ACVR2A	1.27074e-05	0	BMP8B_ACVR1_ACVR2A	BMP8B - (ACVR1+ACVR2A)	BMP	Secreted Signaling	KEGG: hsa04350; PMID:26893264
433	GBM cancer cells	Oligodendrocytes	BMP8B	ACVR1_ACVR2A	1.00996e-06	0	BMP8B_ACVR1_ACVR2A	BMP8B - (ACVR1+ACVR2A)	BMP	Secreted Signaling	KEGG: hsa04350; PMID:26893264
434	GBM cancer cells	Endothelial cells	BMP8B	ACVR1_ACVR2A	1.92144e-05	0	BMP8B_ACVR1_ACVR2A	BMP8B - (ACVR1+ACVR2A)	BMP	Secreted Signaling	KEGG: hsa04350; PMID:26893264
435	Oligodendrocytes	Endothelial cells	BMP8B	ACVR1_ACVR2A	4.28628e-05	0.01	BMP8B_ACVR1_ACVR2A	BMP8B - (ACVR1+ACVR2A)	BMP	Secreted Signaling	KEGG: hsa04350; PMID:26893264
436	GBM cancer cells	M1 macrophages	BMP8B	ACVR1_ACVR2A	4.43021e-06	0	BMP8B_ACVR1_ACVR2A	BMP8B - (ACVR1+ACVR2A)	BMP	Secreted Signaling	KEGG: hsa04350; PMID:26893264
437	GBM cancer cells	M2 macrophages	BMP8B	ACVR1_ACVR2A	5.39498e-06	0	BMP8B_ACVR1_ACVR2A	BMP8B - (ACVR1+ACVR2A)	BMP	Secreted Signaling	KEGG: hsa04350; PMID:26893264
438	GBM cancer cells	GBM cancer cells	BMP8B	ACVR1_ACVR2B	1.55888e-05	0	BMP8B_ACVR1_ACVR2B	BMP8B - (ACVR1+ACVR2B)	BMP	Secreted Signaling	KEGG: hsa04350; PMID:26893264
439	Oligodendrocytes	GBM cancer cells	BMP8B	ACVR1_ACVR2B	3.47751e-05	0.01	BMP8B_ACVR1_ACVR2B	BMP8B - (ACVR1+ACVR2B)	BMP	Secreted Signaling	KEGG: hsa04350; PMID:26893264
440	GBM cancer cells	Astrocytes	BMP8B	ACVR1_ACVR2B	1.73478e-05	0	BMP8B_ACVR1_ACVR2B	BMP8B - (ACVR1+ACVR2B)	BMP	Secreted Signaling	KEGG: hsa04350; PMID:26893264
441	Oligodendrocytes	Astrocytes	BMP8B	ACVR1_ACVR2B	3.86989e-05	0	BMP8B_ACVR1_ACVR2B	BMP8B - (ACVR1+ACVR2B)	BMP	Secreted Signaling	KEGG: hsa04350; PMID:26893264
442	GBM cancer cells	Oligodendrocytes	BMP8B	ACVR1_ACVR2B	1.13915e-06	0	BMP8B_ACVR1_ACVR2B	BMP8B - (ACVR1+ACVR2B)	BMP	Secreted Signaling	KEGG: hsa04350; PMID:26893264
443	GBM cancer cells	Endothelial cells	BMP8B	ACVR1_ACVR2B	1.51302e-05	0	BMP8B_ACVR1_ACVR2B	BMP8B - (ACVR1+ACVR2B)	BMP	Secreted Signaling	KEGG: hsa04350; PMID:26893264
444	Oligodendrocytes	Endothelial cells	BMP8B	ACVR1_ACVR2B	3.37522e-05	0.01	BMP8B_ACVR1_ACVR2B	BMP8B - (ACVR1+ACVR2B)	BMP	Secreted Signaling	KEGG: hsa04350; PMID:26893264
445	GBM cancer cells	M1 macrophages	BMP8B	ACVR1_ACVR2B	5.48644e-06	0	BMP8B_ACVR1_ACVR2B	BMP8B - (ACVR1+ACVR2B)	BMP	Secreted Signaling	KEGG: hsa04350; PMID:26893264
446	GBM cancer cells	M2 macrophages	BMP8B	ACVR1_ACVR2B	5.87689e-06	0	BMP8B_ACVR1_ACVR2B	BMP8B - (ACVR1+ACVR2B)	BMP	Secreted Signaling	KEGG: hsa04350; PMID:26893264
447	GBM cancer cells	GBM cancer cells	BMP8B	ACVR1_BMPR2	2.46915e-05	0	BMP8B_ACVR1_BMPR2	BMP8B - (ACVR1+BMPR2)	BMP	Secreted Signaling	KEGG: hsa04350; PMID:26893264
448	Oligodendrocytes	GBM cancer cells	BMP8B	ACVR1_BMPR2	5.50802e-05	0.02	BMP8B_ACVR1_BMPR2	BMP8B - (ACVR1+BMPR2)	BMP	Secreted Signaling	KEGG: hsa04350; PMID:26893264
449	GBM cancer cells	Astrocytes	BMP8B	ACVR1_BMPR2	3.03126e-05	0	BMP8B_ACVR1_BMPR2	BMP8B - (ACVR1+BMPR2)	BMP	Secreted Signaling	KEGG: hsa04350; PMID:26893264
450	Oligodendrocytes	Astrocytes	BMP8B	ACVR1_BMPR2	6.76188e-05	0	BMP8B_ACVR1_BMPR2	BMP8B - (ACVR1+BMPR2)	BMP	Secreted Signaling	KEGG: hsa04350; PMID:26893264
451	GBM cancer cells	Oligodendrocytes	BMP8B	ACVR1_BMPR2	1.96159e-06	0	BMP8B_ACVR1_BMPR2	BMP8B - (ACVR1+BMPR2)	BMP	Secreted Signaling	KEGG: hsa04350; PMID:26893264
452	GBM cancer cells	Endothelial cells	BMP8B	ACVR1_BMPR2	2.55141e-05	0	BMP8B_ACVR1_BMPR2	BMP8B - (ACVR1+BMPR2)	BMP	Secreted Signaling	KEGG: hsa04350; PMID:26893264
453	Oligodendrocytes	Endothelial cells	BMP8B	ACVR1_BMPR2	5.69152e-05	0.01	BMP8B_ACVR1_BMPR2	BMP8B - (ACVR1+BMPR2)	BMP	Secreted Signaling	KEGG: hsa04350; PMID:26893264
454	GBM cancer cells	M1 macrophages	BMP8B	ACVR1_BMPR2	1.06582e-05	0	BMP8B_ACVR1_BMPR2	BMP8B - (ACVR1+BMPR2)	BMP	Secreted Signaling	KEGG: hsa04350; PMID:26893264
455	GBM cancer cells	M2 macrophages	BMP8B	ACVR1_BMPR2	1.39892e-05	0	BMP8B_ACVR1_BMPR2	BMP8B - (ACVR1+BMPR2)	BMP	Secreted Signaling	KEGG: hsa04350; PMID:26893264
456	GBM cancer cells	GBM cancer cells	BMP8B	BMPR1A_ACVR2A	0.000127547	0	BMP8B_BMPR1A_ACVR2A	BMP8B - (BMPR1A+ACVR2A)	BMP	Secreted Signaling	KEGG: hsa04350; PMID:26893264
457	Oligodendrocytes	GBM cancer cells	BMP8B	BMPR1A_ACVR2A	0.000284478	0	BMP8B_BMPR1A_ACVR2A	BMP8B - (BMPR1A+ACVR2A)	BMP	Secreted Signaling	KEGG: hsa04350; PMID:26893264
458	GBM cancer cells	Astrocytes	BMP8B	BMPR1A_ACVR2A	8.18269e-05	0	BMP8B_BMPR1A_ACVR2A	BMP8B - (BMPR1A+ACVR2A)	BMP	Secreted Signaling	KEGG: hsa04350; PMID:26893264
459	GBM cancer cells	Endothelial cells	BMP8B	BMPR1A_ACVR2A	0.000112465	0	BMP8B_BMPR1A_ACVR2A	BMP8B - (BMPR1A+ACVR2A)	BMP	Secreted Signaling	KEGG: hsa04350; PMID:26893264
460	Oligodendrocytes	Endothelial cells	BMP8B	BMPR1A_ACVR2A	0.000250846	0.01	BMP8B_BMPR1A_ACVR2A	BMP8B - (BMPR1A+ACVR2A)	BMP	Secreted Signaling	KEGG: hsa04350; PMID:26893264
461	GBM cancer cells	GBM cancer cells	BMP8B	BMPR1A_ACVR2B	0.000109852	0	BMP8B_BMPR1A_ACVR2B	BMP8B - (BMPR1A+ACVR2B)	BMP	Secreted Signaling	KEGG: hsa04350; PMID:26893264
462	Oligodendrocytes	GBM cancer cells	BMP8B	BMPR1A_ACVR2B	0.000245019	0	BMP8B_BMPR1A_ACVR2B	BMP8B - (BMPR1A+ACVR2B)	BMP	Secreted Signaling	KEGG: hsa04350; PMID:26893264
463	GBM cancer cells	Astrocytes	BMP8B	BMPR1A_ACVR2B	0.000111705	0	BMP8B_BMPR1A_ACVR2B	BMP8B - (BMPR1A+ACVR2B)	BMP	Secreted Signaling	KEGG: hsa04350; PMID:26893264
464	Oligodendrocytes	Astrocytes	BMP8B	BMPR1A_ACVR2B	0.00024915	0	BMP8B_BMPR1A_ACVR2B	BMP8B - (BMPR1A+ACVR2B)	BMP	Secreted Signaling	KEGG: hsa04350; PMID:26893264
465	GBM cancer cells	Endothelial cells	BMP8B	BMPR1A_ACVR2B	8.85618e-05	0	BMP8B_BMPR1A_ACVR2B	BMP8B - (BMPR1A+ACVR2B)	BMP	Secreted Signaling	KEGG: hsa04350; PMID:26893264
466	Oligodendrocytes	Endothelial cells	BMP8B	BMPR1A_ACVR2B	0.000197539	0.03	BMP8B_BMPR1A_ACVR2B	BMP8B - (BMPR1A+ACVR2B)	BMP	Secreted Signaling	KEGG: hsa04350; PMID:26893264
467	GBM cancer cells	GBM cancer cells	BMP8B	BMPR1A_BMPR2	0.000173987	0	BMP8B_BMPR1A_BMPR2	BMP8B - (BMPR1A+BMPR2)	BMP	Secreted Signaling	KEGG: hsa04350; PMID:26893264
468	Oligodendrocytes	GBM cancer cells	BMP8B	BMPR1A_BMPR2	0.000388026	0	BMP8B_BMPR1A_BMPR2	BMP8B - (BMPR1A+BMPR2)	BMP	Secreted Signaling	KEGG: hsa04350; PMID:26893264
469	GBM cancer cells	Astrocytes	BMP8B	BMPR1A_BMPR2	0.000195171	0	BMP8B_BMPR1A_BMPR2	BMP8B - (BMPR1A+BMPR2)	BMP	Secreted Signaling	KEGG: hsa04350; PMID:26893264
470	Oligodendrocytes	Astrocytes	BMP8B	BMPR1A_BMPR2	0.000435256	0	BMP8B_BMPR1A_BMPR2	BMP8B - (BMPR1A+BMPR2)	BMP	Secreted Signaling	KEGG: hsa04350; PMID:26893264
471	GBM cancer cells	Endothelial cells	BMP8B	BMPR1A_BMPR2	0.000149333	0	BMP8B_BMPR1A_BMPR2	BMP8B - (BMPR1A+BMPR2)	BMP	Secreted Signaling	KEGG: hsa04350; PMID:26893264
472	Oligodendrocytes	Endothelial cells	BMP8B	BMPR1A_BMPR2	0.000333058	0.02	BMP8B_BMPR1A_BMPR2	BMP8B - (BMPR1A+BMPR2)	BMP	Secreted Signaling	KEGG: hsa04350; PMID:26893264
473	GBM cancer cells	GBM cancer cells	BMP8B	BMPR1B_ACVR2A	9.00015e-05	0	BMP8B_BMPR1B_ACVR2A	BMP8B - (BMPR1B+ACVR2A)	BMP	Secreted Signaling	KEGG: hsa04350; PMID:26893264
474	Oligodendrocytes	GBM cancer cells	BMP8B	BMPR1B_ACVR2A	0.000200749	0	BMP8B_BMPR1B_ACVR2A	BMP8B - (BMPR1B+ACVR2A)	BMP	Secreted Signaling	KEGG: hsa04350; PMID:26893264
475	GBM cancer cells	Astrocytes	BMP8B	BMPR1B_ACVR2A	8.14204e-05	0	BMP8B_BMPR1B_ACVR2A	BMP8B - (BMPR1B+ACVR2A)	BMP	Secreted Signaling	KEGG: hsa04350; PMID:26893264
476	Oligodendrocytes	Astrocytes	BMP8B	BMPR1B_ACVR2A	0.000181611	0	BMP8B_BMPR1B_ACVR2A	BMP8B - (BMPR1B+ACVR2A)	BMP	Secreted Signaling	KEGG: hsa04350; PMID:26893264
477	GBM cancer cells	Oligodendrocytes	BMP8B	BMPR1B_ACVR2A	3.21099e-06	0	BMP8B_BMPR1B_ACVR2A	BMP8B - (BMPR1B+ACVR2A)	BMP	Secreted Signaling	KEGG: hsa04350; PMID:26893264
478	GBM cancer cells	Endothelial cells	BMP8B	BMPR1B_ACVR2A	8.80494e-05	0	BMP8B_BMPR1B_ACVR2A	BMP8B - (BMPR1B+ACVR2A)	BMP	Secreted Signaling	KEGG: hsa04350; PMID:26893264
479	Oligodendrocytes	Endothelial cells	BMP8B	BMPR1B_ACVR2A	0.000196396	0	BMP8B_BMPR1B_ACVR2A	BMP8B - (BMPR1B+ACVR2A)	BMP	Secreted Signaling	KEGG: hsa04350; PMID:26893264
480	GBM cancer cells	M1 macrophages	BMP8B	BMPR1B_ACVR2A	5.79694e-06	0	BMP8B_BMPR1B_ACVR2A	BMP8B - (BMPR1B+ACVR2A)	BMP	Secreted Signaling	KEGG: hsa04350; PMID:26893264
481	GBM cancer cells	M2 macrophages	BMP8B	BMPR1B_ACVR2A	6.98295e-06	0	BMP8B_BMPR1B_ACVR2A	BMP8B - (BMPR1B+ACVR2A)	BMP	Secreted Signaling	KEGG: hsa04350; PMID:26893264
482	GBM cancer cells	GBM cancer cells	BMP8B	BMPR1B_ACVR2B	7.75151e-05	0	BMP8B_BMPR1B_ACVR2B	BMP8B - (BMPR1B+ACVR2B)	BMP	Secreted Signaling	KEGG: hsa04350; PMID:26893264
483	Oligodendrocytes	GBM cancer cells	BMP8B	BMPR1B_ACVR2B	0.000172901	0	BMP8B_BMPR1B_ACVR2B	BMP8B - (BMPR1B+ACVR2B)	BMP	Secreted Signaling	KEGG: hsa04350; PMID:26893264
484	GBM cancer cells	Astrocytes	BMP8B	BMPR1B_ACVR2B	0.00011115	0	BMP8B_BMPR1B_ACVR2B	BMP8B - (BMPR1B+ACVR2B)	BMP	Secreted Signaling	KEGG: hsa04350; PMID:26893264
485	Oligodendrocytes	Astrocytes	BMP8B	BMPR1B_ACVR2B	0.000247912	0	BMP8B_BMPR1B_ACVR2B	BMP8B - (BMPR1B+ACVR2B)	BMP	Secreted Signaling	KEGG: hsa04350; PMID:26893264
486	GBM cancer cells	Oligodendrocytes	BMP8B	BMPR1B_ACVR2B	3.62172e-06	0	BMP8B_BMPR1B_ACVR2B	BMP8B - (BMPR1B+ACVR2B)	BMP	Secreted Signaling	KEGG: hsa04350; PMID:26893264
487	GBM cancer cells	Endothelial cells	BMP8B	BMPR1B_ACVR2B	6.93349e-05	0	BMP8B_BMPR1B_ACVR2B	BMP8B - (BMPR1B+ACVR2B)	BMP	Secreted Signaling	KEGG: hsa04350; PMID:26893264
488	Oligodendrocytes	Endothelial cells	BMP8B	BMPR1B_ACVR2B	0.000154657	0.01	BMP8B_BMPR1B_ACVR2B	BMP8B - (BMPR1B+ACVR2B)	BMP	Secreted Signaling	KEGG: hsa04350; PMID:26893264
489	GBM cancer cells	M1 macrophages	BMP8B	BMPR1B_ACVR2B	7.17901e-06	0	BMP8B_BMPR1B_ACVR2B	BMP8B - (BMPR1B+ACVR2B)	BMP	Secreted Signaling	KEGG: hsa04350; PMID:26893264
490	GBM cancer cells	M2 macrophages	BMP8B	BMPR1B_ACVR2B	7.60671e-06	0	BMP8B_BMPR1B_ACVR2B	BMP8B - (BMPR1B+ACVR2B)	BMP	Secreted Signaling	KEGG: hsa04350; PMID:26893264
491	GBM cancer cells	GBM cancer cells	BMP8B	BMPR1B_BMPR2	0.000122773	0	BMP8B_BMPR1B_BMPR2	BMP8B - (BMPR1B+BMPR2)	BMP	Secreted Signaling	KEGG: hsa04350; PMID:26893264
492	Oligodendrocytes	GBM cancer cells	BMP8B	BMPR1B_BMPR2	0.000273831	0	BMP8B_BMPR1B_BMPR2	BMP8B - (BMPR1B+BMPR2)	BMP	Secreted Signaling	KEGG: hsa04350; PMID:26893264
493	GBM cancer cells	Astrocytes	BMP8B	BMPR1B_BMPR2	0.000194202	0	BMP8B_BMPR1B_BMPR2	BMP8B - (BMPR1B+BMPR2)	BMP	Secreted Signaling	KEGG: hsa04350; PMID:26893264
494	Oligodendrocytes	Astrocytes	BMP8B	BMPR1B_BMPR2	0.000433095	0	BMP8B_BMPR1B_BMPR2	BMP8B - (BMPR1B+BMPR2)	BMP	Secreted Signaling	KEGG: hsa04350; PMID:26893264
495	GBM cancer cells	Oligodendrocytes	BMP8B	BMPR1B_BMPR2	6.2365e-06	0	BMP8B_BMPR1B_BMPR2	BMP8B - (BMPR1B+BMPR2)	BMP	Secreted Signaling	KEGG: hsa04350; PMID:26893264
496	GBM cancer cells	Endothelial cells	BMP8B	BMPR1B_BMPR2	0.000116914	0	BMP8B_BMPR1B_BMPR2	BMP8B - (BMPR1B+BMPR2)	BMP	Secreted Signaling	KEGG: hsa04350; PMID:26893264
497	Oligodendrocytes	Endothelial cells	BMP8B	BMPR1B_BMPR2	0.000260768	0.01	BMP8B_BMPR1B_BMPR2	BMP8B - (BMPR1B+BMPR2)	BMP	Secreted Signaling	KEGG: hsa04350; PMID:26893264
498	GBM cancer cells	M1 macrophages	BMP8B	BMPR1B_BMPR2	1.39462e-05	0	BMP8B_BMPR1B_BMPR2	BMP8B - (BMPR1B+BMPR2)	BMP	Secreted Signaling	KEGG: hsa04350; PMID:26893264
499	GBM cancer cells	M2 macrophages	BMP8B	BMPR1B_BMPR2	1.81068e-05	0	BMP8B_BMPR1B_BMPR2	BMP8B - (BMPR1B+BMPR2)	BMP	Secreted Signaling	KEGG: hsa04350; PMID:26893264
500	GBM cancer cells	GBM cancer cells	GDF11	TGFBR1_ACVR2A	0.000367172	0	GDF11_TGFBR1_ACVR2A	GDF11 - (TGFBR1+ACVR2A)	GDF	Secreted Signaling	KEGG: hsa04350
501	GBM cancer cells	Endothelial cells	GDF11	TGFBR1_ACVR2A	0.000428157	0	GDF11_TGFBR1_ACVR2A	GDF11 - (TGFBR1+ACVR2A)	GDF	Secreted Signaling	KEGG: hsa04350
502	GBM cancer cells	GBM cancer cells	GDF11	TGFBR1_ACVR2B	0.000316244	0	GDF11_TGFBR1_ACVR2B	GDF11 - (TGFBR1+ACVR2B)	GDF	Secreted Signaling	KEGG: hsa04350
503	GBM cancer cells	Endothelial cells	GDF11	TGFBR1_ACVR2B	0.000337178	0	GDF11_TGFBR1_ACVR2B	GDF11 - (TGFBR1+ACVR2B)	GDF	Secreted Signaling	KEGG: hsa04350
504	GBM cancer cells	M1 macrophages	GDF11	TGFBR1_ACVR2B	0.000201377	0.01	GDF11_TGFBR1_ACVR2B	GDF11 - (TGFBR1+ACVR2B)	GDF	Secreted Signaling	KEGG: hsa04350
505	GBM cancer cells	M2 macrophages	GDF11	TGFBR1_ACVR2B	0.000214404	0.01	GDF11_TGFBR1_ACVR2B	GDF11 - (TGFBR1+ACVR2B)	GDF	Secreted Signaling	KEGG: hsa04350
506	GBM cancer cells	GBM cancer cells	GDF11	ACVR1B_ACVR2B	0.000192969	0	GDF11_ACVR1B_ACVR2B	GDF11 - (ACVR1B+ACVR2B)	GDF	Secreted Signaling	KEGG: hsa04350
507	GBM cancer cells	Astrocytes	GDF11	ACVR1B_ACVR2B	0.000129541	0	GDF11_ACVR1B_ACVR2B	GDF11 - (ACVR1B+ACVR2B)	GDF	Secreted Signaling	KEGG: hsa04350
508	GBM cancer cells	Endothelial cells	GDF11	ACVR1B_ACVR2B	0.000246856	0	GDF11_ACVR1B_ACVR2B	GDF11 - (ACVR1B+ACVR2B)	GDF	Secreted Signaling	KEGG: hsa04350
509	GBM cancer cells	GBM cancer cells	MSTN	TGFBR1_ACVR2B	0.00167651	0	MSTN_TGFBR1_ACVR2B	MSTN - (TGFBR1+ACVR2B)	MSTN	Secreted Signaling	KEGG: hsa04060
510	Astrocytes	GBM cancer cells	MSTN	TGFBR1_ACVR2B	0.00232903	0	MSTN_TGFBR1_ACVR2B	MSTN - (TGFBR1+ACVR2B)	MSTN	Secreted Signaling	KEGG: hsa04060
511	GBM cancer cells	Endothelial cells	MSTN	TGFBR1_ACVR2B	0.00178732	0	MSTN_TGFBR1_ACVR2B	MSTN - (TGFBR1+ACVR2B)	MSTN	Secreted Signaling	KEGG: hsa04060
512	Astrocytes	Endothelial cells	MSTN	TGFBR1_ACVR2B	0.00248288	0	MSTN_TGFBR1_ACVR2B	MSTN - (TGFBR1+ACVR2B)	MSTN	Secreted Signaling	KEGG: hsa04060
513	Astrocytes	M1 macrophages	MSTN	TGFBR1_ACVR2B	0.00148416	0.02	MSTN_TGFBR1_ACVR2B	MSTN - (TGFBR1+ACVR2B)	MSTN	Secreted Signaling	KEGG: hsa04060
514	GBM cancer cells	M2 macrophages	MSTN	TGFBR1_ACVR2B	0.00113712	0.04	MSTN_TGFBR1_ACVR2B	MSTN - (TGFBR1+ACVR2B)	MSTN	Secreted Signaling	KEGG: hsa04060
515	Astrocytes	M2 macrophages	MSTN	TGFBR1_ACVR2B	0.00158004	0.02	MSTN_TGFBR1_ACVR2B	MSTN - (TGFBR1+ACVR2B)	MSTN	Secreted Signaling	KEGG: hsa04060
516	GBM cancer cells	GBM cancer cells	MSTN	ACVR1B_ACVR2B	0.00102353	0	MSTN_ACVR1B_ACVR2B	MSTN - (ACVR1B+ACVR2B)	MSTN	Secreted Signaling	KEGG: hsa04060
517	Astrocytes	GBM cancer cells	MSTN	ACVR1B_ACVR2B	0.00142227	0	MSTN_ACVR1B_ACVR2B	MSTN - (ACVR1B+ACVR2B)	MSTN	Secreted Signaling	KEGG: hsa04060
518	GBM cancer cells	Astrocytes	MSTN	ACVR1B_ACVR2B	0.00068729	0.01	MSTN_ACVR1B_ACVR2B	MSTN - (ACVR1B+ACVR2B)	MSTN	Secreted Signaling	KEGG: hsa04060
519	Astrocytes	Astrocytes	MSTN	ACVR1B_ACVR2B	0.000955164	0	MSTN_ACVR1B_ACVR2B	MSTN - (ACVR1B+ACVR2B)	MSTN	Secreted Signaling	KEGG: hsa04060
520	GBM cancer cells	Endothelial cells	MSTN	ACVR1B_ACVR2B	0.00130905	0	MSTN_ACVR1B_ACVR2B	MSTN - (ACVR1B+ACVR2B)	MSTN	Secreted Signaling	KEGG: hsa04060
521	Astrocytes	Endothelial cells	MSTN	ACVR1B_ACVR2B	0.00181882	0	MSTN_ACVR1B_ACVR2B	MSTN - (ACVR1B+ACVR2B)	MSTN	Secreted Signaling	KEGG: hsa04060
522	GBM cancer cells	GBM cancer cells	MSTN	ACVR1B_ACVR2A	0.00118823	0	MSTN_ACVR1B_ACVR2A	MSTN - (ACVR1B+ACVR2A)	MSTN	Secreted Signaling	KEGG: hsa04060
523	Astrocytes	GBM cancer cells	MSTN	ACVR1B_ACVR2A	0.00165102	0	MSTN_ACVR1B_ACVR2A	MSTN - (ACVR1B+ACVR2A)	MSTN	Secreted Signaling	KEGG: hsa04060
524	GBM cancer cells	Endothelial cells	MSTN	ACVR1B_ACVR2A	0.00166183	0	MSTN_ACVR1B_ACVR2A	MSTN - (ACVR1B+ACVR2A)	MSTN	Secreted Signaling	KEGG: hsa04060
525	Astrocytes	Endothelial cells	MSTN	ACVR1B_ACVR2A	0.00230865	0	MSTN_ACVR1B_ACVR2A	MSTN - (ACVR1B+ACVR2A)	MSTN	Secreted Signaling	KEGG: hsa04060
526	Endothelial cells	Endothelial cells	MSTN	ACVR1B_ACVR2A	0.00126198	0.02	MSTN_ACVR1B_ACVR2A	MSTN - (ACVR1B+ACVR2A)	MSTN	Secreted Signaling	KEGG: hsa04060
527	GBM cancer cells	GBM cancer cells	MSTN	TGFBR1_ACVR2A	0.00194607	0	MSTN_TGFBR1_ACVR2A	MSTN - (TGFBR1+ACVR2A)	MSTN	Secreted Signaling	KEGG: hsa04060
528	Astrocytes	GBM cancer cells	MSTN	TGFBR1_ACVR2A	0.00270323	0	MSTN_TGFBR1_ACVR2A	MSTN - (TGFBR1+ACVR2A)	MSTN	Secreted Signaling	KEGG: hsa04060
529	GBM cancer cells	Endothelial cells	MSTN	TGFBR1_ACVR2A	0.0022687	0	MSTN_TGFBR1_ACVR2A	MSTN - (TGFBR1+ACVR2A)	MSTN	Secreted Signaling	KEGG: hsa04060
530	Astrocytes	Endothelial cells	MSTN	TGFBR1_ACVR2A	0.00315099	0	MSTN_TGFBR1_ACVR2A	MSTN - (TGFBR1+ACVR2A)	MSTN	Secreted Signaling	KEGG: hsa04060
531	GBM cancer cells	GBM cancer cells	GDNF	GFRA1_RET	0.000531588	0	GDNF_GFRA1	GDNF - GFRA1	GDNF	Secreted Signaling	PMID: 11544105
532	GBM cancer cells	Astrocytes	GDNF	GFRA1_RET	0.000318204	0.01	GDNF_GFRA1	GDNF - GFRA1	GDNF	Secreted Signaling	PMID: 11544105
533	GBM cancer cells	Endothelial cells	GDNF	GFRA1_RET	0.000410297	0	GDNF_GFRA1	GDNF - GFRA1	GDNF	Secreted Signaling	PMID: 11544105
534	GBM cancer cells	GBM cancer cells	INHBA	ACVR1B_ACVR2A	0.00031367	0	INHBA_ACVR1B_ACVR2A	INHBA - (ACVR1B+ACVR2A)	ACTIVIN	Secreted Signaling	KEGG: hsa04350
535	Endothelial cells	GBM cancer cells	INHBA	ACVR1B_ACVR2A	0.000296004	0	INHBA_ACVR1B_ACVR2A	INHBA - (ACVR1B+ACVR2A)	ACTIVIN	Secreted Signaling	KEGG: hsa04350
536	GBM cancer cells	Endothelial cells	INHBA	ACVR1B_ACVR2A	0.000442854	0.02	INHBA_ACVR1B_ACVR2A	INHBA - (ACVR1B+ACVR2A)	ACTIVIN	Secreted Signaling	KEGG: hsa04350
537	Endothelial cells	Endothelial cells	INHBA	ACVR1B_ACVR2A	0.000417915	0.03	INHBA_ACVR1B_ACVR2A	INHBA - (ACVR1B+ACVR2A)	ACTIVIN	Secreted Signaling	KEGG: hsa04350
538	GBM cancer cells	GBM cancer cells	INHBA	ACVR1B_ACVR2B	0.000270161	0	INHBA_ACVR1B_ACVR2B	INHBA - (ACVR1B+ACVR2B)	ACTIVIN	Secreted Signaling	KEGG: hsa04351
539	Endothelial cells	GBM cancer cells	INHBA	ACVR1B_ACVR2B	0.000254945	0	INHBA_ACVR1B_ACVR2B	INHBA - (ACVR1B+ACVR2B)	ACTIVIN	Secreted Signaling	KEGG: hsa04351
540	GBM cancer cells	Endothelial cells	INHBA	ACVR1B_ACVR2B	0.000348754	0.02	INHBA_ACVR1B_ACVR2B	INHBA - (ACVR1B+ACVR2B)	ACTIVIN	Secreted Signaling	KEGG: hsa04351
541	Endothelial cells	Endothelial cells	INHBA	ACVR1B_ACVR2B	0.000329113	0.04	INHBA_ACVR1B_ACVR2B	INHBA - (ACVR1B+ACVR2B)	ACTIVIN	Secreted Signaling	KEGG: hsa04351
542	GBM cancer cells	GBM cancer cells	WNT7B	FZD2_LRP5	0.000266477	0	WNT7B_FZD2_LRP5	WNT7B - (FZD2+LRP5)	WNT	Secreted Signaling	KEGG: hsa04310; PMID: 23209147
543	GBM cancer cells	GBM cancer cells	WNT7B	FZD3_LRP5	0.00119082	0	WNT7B_FZD3_LRP5	WNT7B - (FZD3+LRP5)	WNT	Secreted Signaling	KEGG: hsa04310; PMID: 23209147
544	Astrocytes	GBM cancer cells	WNT7B	FZD3_LRP5	0.000757997	0.03	WNT7B_FZD3_LRP5	WNT7B - (FZD3+LRP5)	WNT	Secreted Signaling	KEGG: hsa04310; PMID: 23209147
545	GBM cancer cells	Endothelial cells	WNT7B	FZD3_LRP5	0.00130605	0	WNT7B_FZD3_LRP5	WNT7B - (FZD3+LRP5)	WNT	Secreted Signaling	KEGG: hsa04310; PMID: 23209147
546	GBM cancer cells	GBM cancer cells	WNT7B	FZD4_LRP5	0.00020961	0	WNT7B_FZD4_LRP5	WNT7B - (FZD4+LRP5)	WNT	Secreted Signaling	KEGG: hsa04310; PMID: 23209147
547	Astrocytes	GBM cancer cells	WNT7B	FZD4_LRP5	0.000133378	0.01	WNT7B_FZD4_LRP5	WNT7B - (FZD4+LRP5)	WNT	Secreted Signaling	KEGG: hsa04310; PMID: 23209147
548	GBM cancer cells	Oligodendrocytes	WNT7B	FZD5_LRP5	5.99769e-05	0	WNT7B_FZD5_LRP5	WNT7B - (FZD5+LRP5)	WNT	Secreted Signaling	KEGG: hsa04310; PMID: 23209147
549	Astrocytes	Oligodendrocytes	WNT7B	FZD5_LRP5	3.81623e-05	0	WNT7B_FZD5_LRP5	WNT7B - (FZD5+LRP5)	WNT	Secreted Signaling	KEGG: hsa04310; PMID: 23209147
550	Oligodendrocytes	Oligodendrocytes	WNT7B	FZD5_LRP5	1.9225e-05	0	WNT7B_FZD5_LRP5	WNT7B - (FZD5+LRP5)	WNT	Secreted Signaling	KEGG: hsa04310; PMID: 23209147
551	M1 macrophages	Oligodendrocytes	WNT7B	FZD5_LRP5	1.72689e-05	0	WNT7B_FZD5_LRP5	WNT7B - (FZD5+LRP5)	WNT	Secreted Signaling	KEGG: hsa04310; PMID: 23209147
552	M2 macrophages	Oligodendrocytes	WNT7B	FZD5_LRP5	2.28062e-05	0	WNT7B_FZD5_LRP5	WNT7B - (FZD5+LRP5)	WNT	Secreted Signaling	KEGG: hsa04310; PMID: 23209147
553	GBM cancer cells	Endothelial cells	WNT7B	FZD6_LRP5	0.000459557	0	WNT7B_FZD6_LRP5	WNT7B - (FZD6+LRP5)	WNT	Secreted Signaling	KEGG: hsa04310; PMID: 23209147
554	Astrocytes	Endothelial cells	WNT7B	FZD6_LRP5	0.000292451	0	WNT7B_FZD6_LRP5	WNT7B - (FZD6+LRP5)	WNT	Secreted Signaling	KEGG: hsa04310; PMID: 23209147
555	Oligodendrocytes	Endothelial cells	WNT7B	FZD6_LRP5	0.000147349	0	WNT7B_FZD6_LRP5	WNT7B - (FZD6+LRP5)	WNT	Secreted Signaling	KEGG: hsa04310; PMID: 23209147
556	M1 macrophages	Endothelial cells	WNT7B	FZD6_LRP5	0.000132357	0	WNT7B_FZD6_LRP5	WNT7B - (FZD6+LRP5)	WNT	Secreted Signaling	KEGG: hsa04310; PMID: 23209147
557	M2 macrophages	Endothelial cells	WNT7B	FZD6_LRP5	0.00017478	0	WNT7B_FZD6_LRP5	WNT7B - (FZD6+LRP5)	WNT	Secreted Signaling	KEGG: hsa04310; PMID: 23209147
558	GBM cancer cells	GBM cancer cells	WNT7B	FZD8_LRP5	0.000640166	0	WNT7B_FZD8_LRP5	WNT7B - (FZD8+LRP5)	WNT	Secreted Signaling	KEGG: hsa04310; PMID: 23209147
559	Astrocytes	GBM cancer cells	WNT7B	FZD8_LRP5	0.000407409	0.01	WNT7B_FZD8_LRP5	WNT7B - (FZD8+LRP5)	WNT	Secreted Signaling	KEGG: hsa04310; PMID: 23209147
560	GBM cancer cells	Endothelial cells	WNT7B	FZD8_LRP5	0.000920043	0	WNT7B_FZD8_LRP5	WNT7B - (FZD8+LRP5)	WNT	Secreted Signaling	KEGG: hsa04310; PMID: 23209147
561	Astrocytes	Endothelial cells	WNT7B	FZD8_LRP5	0.000585591	0.04	WNT7B_FZD8_LRP5	WNT7B - (FZD8+LRP5)	WNT	Secreted Signaling	KEGG: hsa04310; PMID: 23209147
562	GBM cancer cells	GBM cancer cells	WNT7B	FZD2_LRP6	0.000660906	0	WNT7B_FZD2_LRP6	WNT7B - (FZD2+LRP6)	WNT	Secreted Signaling	KEGG: hsa04310; PMID: 23209147
563	GBM cancer cells	GBM cancer cells	WNT7B	FZD3_LRP6	0.00294928	0	WNT7B_FZD3_LRP6	WNT7B - (FZD3+LRP6)	WNT	Secreted Signaling	KEGG: hsa04310; PMID: 23209147
564	GBM cancer cells	Astrocytes	WNT7B	FZD3_LRP6	0.00221353	0	WNT7B_FZD3_LRP6	WNT7B - (FZD3+LRP6)	WNT	Secreted Signaling	KEGG: hsa04310; PMID: 23209147
565	GBM cancer cells	Endothelial cells	WNT7B	FZD3_LRP6	0.00344386	0	WNT7B_FZD3_LRP6	WNT7B - (FZD3+LRP6)	WNT	Secreted Signaling	KEGG: hsa04310; PMID: 23209147
566	GBM cancer cells	GBM cancer cells	WNT7B	FZD4_LRP6	0.00051991	0	WNT7B_FZD4_LRP6	WNT7B - (FZD4+LRP6)	WNT	Secreted Signaling	KEGG: hsa04310; PMID: 23209147
567	GBM cancer cells	Oligodendrocytes	WNT7B	FZD5_LRP6	0.00032675	0	WNT7B_FZD5_LRP6	WNT7B - (FZD5+LRP6)	WNT	Secreted Signaling	KEGG: hsa04310; PMID: 23209147
568	Astrocytes	Oligodendrocytes	WNT7B	FZD5_LRP6	0.000207925	0	WNT7B_FZD5_LRP6	WNT7B - (FZD5+LRP6)	WNT	Secreted Signaling	KEGG: hsa04310; PMID: 23209147
569	Oligodendrocytes	Oligodendrocytes	WNT7B	FZD5_LRP6	0.000104756	0	WNT7B_FZD5_LRP6	WNT7B - (FZD5+LRP6)	WNT	Secreted Signaling	KEGG: hsa04310; PMID: 23209147
570	M1 macrophages	Oligodendrocytes	WNT7B	FZD5_LRP6	9.40973e-05	0	WNT7B_FZD5_LRP6	WNT7B - (FZD5+LRP6)	WNT	Secreted Signaling	KEGG: hsa04310; PMID: 23209147
571	M2 macrophages	Oligodendrocytes	WNT7B	FZD5_LRP6	0.000124262	0	WNT7B_FZD5_LRP6	WNT7B - (FZD5+LRP6)	WNT	Secreted Signaling	KEGG: hsa04310; PMID: 23209147
572	GBM cancer cells	Endothelial cells	WNT7B	FZD6_LRP6	0.00121359	0	WNT7B_FZD6_LRP6	WNT7B - (FZD6+LRP6)	WNT	Secreted Signaling	KEGG: hsa04310; PMID: 23209147
573	Astrocytes	Endothelial cells	WNT7B	FZD6_LRP6	0.000772508	0	WNT7B_FZD6_LRP6	WNT7B - (FZD6+LRP6)	WNT	Secreted Signaling	KEGG: hsa04310; PMID: 23209147
574	Oligodendrocytes	Endothelial cells	WNT7B	FZD6_LRP6	0.000389328	0	WNT7B_FZD6_LRP6	WNT7B - (FZD6+LRP6)	WNT	Secreted Signaling	KEGG: hsa04310; PMID: 23209147
575	M1 macrophages	Endothelial cells	WNT7B	FZD6_LRP6	0.000349714	0	WNT7B_FZD6_LRP6	WNT7B - (FZD6+LRP6)	WNT	Secreted Signaling	KEGG: hsa04310; PMID: 23209147
576	M2 macrophages	Endothelial cells	WNT7B	FZD6_LRP6	0.00046172	0	WNT7B_FZD6_LRP6	WNT7B - (FZD6+LRP6)	WNT	Secreted Signaling	KEGG: hsa04310; PMID: 23209147
577	GBM cancer cells	GBM cancer cells	WNT7B	FZD8_LRP6	0.00158681	0	WNT7B_FZD8_LRP6	WNT7B - (FZD8+LRP6)	WNT	Secreted Signaling	KEGG: hsa04310; PMID: 23209147
578	GBM cancer cells	Endothelial cells	WNT7B	FZD8_LRP6	0.00242767	0	WNT7B_FZD8_LRP6	WNT7B - (FZD8+LRP6)	WNT	Secreted Signaling	KEGG: hsa04310; PMID: 23209147
579	Astrocytes	Endothelial cells	WNT7B	FZD8_LRP6	0.00154601	0	WNT7B_FZD8_LRP6	WNT7B - (FZD8+LRP6)	WNT	Secreted Signaling	KEGG: hsa04310; PMID: 23209147
580	M1 macrophages	GBM cancer cells	WNT5A	FZD2	0.000486571	0	WNT5A_FZD2	WNT5A - FZD2	ncWNT	Secreted Signaling	KEGG: hsa04310
581	M2 macrophages	GBM cancer cells	WNT5A	FZD2	0.000516572	0	WNT5A_FZD2	WNT5A - FZD2	ncWNT	Secreted Signaling	KEGG: hsa04310
582	M1 macrophages	Astrocytes	WNT5A	FZD2	0.00043969	0.01	WNT5A_FZD2	WNT5A - FZD2	ncWNT	Secreted Signaling	KEGG: hsa04310
583	M2 macrophages	Astrocytes	WNT5A	FZD2	0.000466802	0	WNT5A_FZD2	WNT5A - FZD2	ncWNT	Secreted Signaling	KEGG: hsa04310
584	M2 macrophages	Oligodendrocytes	WNT5A	FZD2	0.000407198	0.03	WNT5A_FZD2	WNT5A - FZD2	ncWNT	Secreted Signaling	KEGG: hsa04310
585	M1 macrophages	M1 macrophages	WNT5A	FZD2	0.000404772	0.01	WNT5A_FZD2	WNT5A - FZD2	ncWNT	Secreted Signaling	KEGG: hsa04310
586	M2 macrophages	M1 macrophages	WNT5A	FZD2	0.000429732	0	WNT5A_FZD2	WNT5A - FZD2	ncWNT	Secreted Signaling	KEGG: hsa04310
587	M1 macrophages	M2 macrophages	WNT5A	FZD2	0.000374058	0	WNT5A_FZD2	WNT5A - FZD2	ncWNT	Secreted Signaling	KEGG: hsa04310
588	M2 macrophages	M2 macrophages	WNT5A	FZD2	0.000397125	0.01	WNT5A_FZD2	WNT5A - FZD2	ncWNT	Secreted Signaling	KEGG: hsa04310
589	M1 macrophages	GBM cancer cells	WNT5A	FZD3	0.00964593	0	WNT5A_FZD3	WNT5A - FZD3	ncWNT	Secreted Signaling	KEGG: hsa04310
590	M2 macrophages	GBM cancer cells	WNT5A	FZD3	0.0102349	0	WNT5A_FZD3	WNT5A - FZD3	ncWNT	Secreted Signaling	KEGG: hsa04310
591	M1 macrophages	Astrocytes	WNT5A	FZD3	0.00997573	0	WNT5A_FZD3	WNT5A - FZD3	ncWNT	Secreted Signaling	KEGG: hsa04310
592	M2 macrophages	Astrocytes	WNT5A	FZD3	0.0105846	0	WNT5A_FZD3	WNT5A - FZD3	ncWNT	Secreted Signaling	KEGG: hsa04310
593	M1 macrophages	Endothelial cells	WNT5A	FZD3	0.0089014	0	WNT5A_FZD3	WNT5A - FZD3	ncWNT	Secreted Signaling	KEGG: hsa04310
594	M2 macrophages	Endothelial cells	WNT5A	FZD3	0.00944535	0	WNT5A_FZD3	WNT5A - FZD3	ncWNT	Secreted Signaling	KEGG: hsa04310
595	M1 macrophages	GBM cancer cells	WNT5A	FZD4	0.000301077	0	WNT5A_FZD4	WNT5A - FZD4	ncWNT	Secreted Signaling	KEGG: hsa04310
596	M2 macrophages	GBM cancer cells	WNT5A	FZD4	0.000319645	0	WNT5A_FZD4	WNT5A - FZD4	ncWNT	Secreted Signaling	KEGG: hsa04310
597	M1 macrophages	Astrocytes	WNT5A	FZD4	0.000323746	0	WNT5A_FZD4	WNT5A - FZD4	ncWNT	Secreted Signaling	KEGG: hsa04310
598	M2 macrophages	Astrocytes	WNT5A	FZD4	0.000343711	0	WNT5A_FZD4	WNT5A - FZD4	ncWNT	Secreted Signaling	KEGG: hsa04310
599	M1 macrophages	M1 macrophages	WNT5A	FZD4	0.000126458	0.04	WNT5A_FZD4	WNT5A - FZD4	ncWNT	Secreted Signaling	KEGG: hsa04310
600	M2 macrophages	M1 macrophages	WNT5A	FZD4	0.000134258	0.02	WNT5A_FZD4	WNT5A - FZD4	ncWNT	Secreted Signaling	KEGG: hsa04310
601	GBM cancer cells	Oligodendrocytes	WNT5A	FZD5	0.000173204	0	WNT5A_FZD5	WNT5A - FZD5	ncWNT	Secreted Signaling	KEGG: hsa04310
602	M1 macrophages	Oligodendrocytes	WNT5A	FZD5	0.000684535	0	WNT5A_FZD5	WNT5A - FZD5	ncWNT	Secreted Signaling	KEGG: hsa04310
603	M2 macrophages	Oligodendrocytes	WNT5A	FZD5	0.000726733	0	WNT5A_FZD5	WNT5A - FZD5	ncWNT	Secreted Signaling	KEGG: hsa04310
604	GBM cancer cells	Endothelial cells	WNT5A	FZD6	0.00028063	0	WNT5A_FZD6	WNT5A - FZD6	ncWNT	Secreted Signaling	KEGG: hsa04310
605	M1 macrophages	Endothelial cells	WNT5A	FZD6	0.00110875	0	WNT5A_FZD6	WNT5A - FZD6	ncWNT	Secreted Signaling	KEGG: hsa04310
606	M2 macrophages	Endothelial cells	WNT5A	FZD6	0.00117707	0	WNT5A_FZD6	WNT5A - FZD6	ncWNT	Secreted Signaling	KEGG: hsa04310
607	M1 macrophages	GBM cancer cells	WNT5A	MCAM	0.000829237	0	WNT5A_MCAM	WNT5A - MCAM	ncWNT	Secreted Signaling	PMID: 24335906
608	M2 macrophages	GBM cancer cells	WNT5A	MCAM	0.000880348	0	WNT5A_MCAM	WNT5A - MCAM	ncWNT	Secreted Signaling	PMID: 24335906
609	M1 macrophages	Astrocytes	WNT5A	MCAM	0.000412269	0	WNT5A_MCAM	WNT5A - MCAM	ncWNT	Secreted Signaling	PMID: 24335906
610	M2 macrophages	Astrocytes	WNT5A	MCAM	0.000437691	0	WNT5A_MCAM	WNT5A - MCAM	ncWNT	Secreted Signaling	PMID: 24335906
611	GBM cancer cells	Oligodendrocytes	WNT5A	MCAM	0.00109635	0	WNT5A_MCAM	WNT5A - MCAM	ncWNT	Secreted Signaling	PMID: 24335906
612	M1 macrophages	Oligodendrocytes	WNT5A	MCAM	0.0043212	0	WNT5A_MCAM	WNT5A - MCAM	ncWNT	Secreted Signaling	PMID: 24335906
613	M2 macrophages	Oligodendrocytes	WNT5A	MCAM	0.00458656	0	WNT5A_MCAM	WNT5A - MCAM	ncWNT	Secreted Signaling	PMID: 24335906
614	GBM cancer cells	Endothelial cells	WNT5A	MCAM	0.000743349	0.02	WNT5A_MCAM	WNT5A - MCAM	ncWNT	Secreted Signaling	PMID: 24335906
615	M1 macrophages	Endothelial cells	WNT5A	MCAM	0.00293292	0	WNT5A_MCAM	WNT5A - MCAM	ncWNT	Secreted Signaling	PMID: 24335906
616	M2 macrophages	Endothelial cells	WNT5A	MCAM	0.00311329	0	WNT5A_MCAM	WNT5A - MCAM	ncWNT	Secreted Signaling	PMID: 24335906
617	GBM cancer cells	GBM cancer cells	TGFA	EGFR	0.0160026	0	TGFA_EGFR	TGFA - EGFR	EGF	Secreted Signaling	KEGG: hsa04012
618	Astrocytes	GBM cancer cells	TGFA	EGFR	0.0142239	0	TGFA_EGFR	TGFA - EGFR	EGF	Secreted Signaling	KEGG: hsa04012
619	Oligodendrocytes	GBM cancer cells	TGFA	EGFR	0.0131788	0	TGFA_EGFR	TGFA - EGFR	EGF	Secreted Signaling	KEGG: hsa04012
620	Endothelial cells	GBM cancer cells	TGFA	EGFR	0.0164041	0	TGFA_EGFR	TGFA - EGFR	EGF	Secreted Signaling	KEGG: hsa04012
621	GBM cancer cells	Astrocytes	TGFA	EGFR	0.0148322	0	TGFA_EGFR	TGFA - EGFR	EGF	Secreted Signaling	KEGG: hsa04012
622	Endothelial cells	Astrocytes	TGFA	EGFR	0.0152047	0	TGFA_EGFR	TGFA - EGFR	EGF	Secreted Signaling	KEGG: hsa04012
623	GBM cancer cells	Endothelial cells	TGFA	EGFR	0.0169163	0	TGFA_EGFR	TGFA - EGFR	EGF	Secreted Signaling	KEGG: hsa04012
624	Astrocytes	Endothelial cells	TGFA	EGFR	0.0150376	0	TGFA_EGFR	TGFA - EGFR	EGF	Secreted Signaling	KEGG: hsa04012
625	Oligodendrocytes	Endothelial cells	TGFA	EGFR	0.0139336	0	TGFA_EGFR	TGFA - EGFR	EGF	Secreted Signaling	KEGG: hsa04012
626	Endothelial cells	Endothelial cells	TGFA	EGFR	0.0173403	0	TGFA_EGFR	TGFA - EGFR	EGF	Secreted Signaling	KEGG: hsa04012
627	GBM cancer cells	GBM cancer cells	TGFA	EGFR_ERBB2	0.00474171	0	TGFA_EGFR_ERBB2	TGFA - (EGFR+ERBB2)	EGF	Secreted Signaling	KEGG: hsa04012
628	Astrocytes	GBM cancer cells	TGFA	EGFR_ERBB2	0.00420932	0	TGFA_EGFR_ERBB2	TGFA - (EGFR+ERBB2)	EGF	Secreted Signaling	KEGG: hsa04012
629	Oligodendrocytes	GBM cancer cells	TGFA	EGFR_ERBB2	0.00389714	0	TGFA_EGFR_ERBB2	TGFA - (EGFR+ERBB2)	EGF	Secreted Signaling	KEGG: hsa04012
630	Endothelial cells	GBM cancer cells	TGFA	EGFR_ERBB2	0.00486208	0	TGFA_EGFR_ERBB2	TGFA - (EGFR+ERBB2)	EGF	Secreted Signaling	KEGG: hsa04012
631	GBM cancer cells	Astrocytes	TGFA	EGFR_ERBB2	0.00390669	0	TGFA_EGFR_ERBB2	TGFA - (EGFR+ERBB2)	EGF	Secreted Signaling	KEGG: hsa04012
632	Endothelial cells	Astrocytes	TGFA	EGFR_ERBB2	0.00400594	0	TGFA_EGFR_ERBB2	TGFA - (EGFR+ERBB2)	EGF	Secreted Signaling	KEGG: hsa04012
633	GBM cancer cells	Endothelial cells	TGFA	EGFR_ERBB2	0.00512473	0	TGFA_EGFR_ERBB2	TGFA - (EGFR+ERBB2)	EGF	Secreted Signaling	KEGG: hsa04012
634	Astrocytes	Endothelial cells	TGFA	EGFR_ERBB2	0.00454953	0.01	TGFA_EGFR_ERBB2	TGFA - (EGFR+ERBB2)	EGF	Secreted Signaling	KEGG: hsa04012
635	Oligodendrocytes	Endothelial cells	TGFA	EGFR_ERBB2	0.00421222	0.02	TGFA_EGFR_ERBB2	TGFA - (EGFR+ERBB2)	EGF	Secreted Signaling	KEGG: hsa04012
636	Endothelial cells	Endothelial cells	TGFA	EGFR_ERBB2	0.00525476	0.01	TGFA_EGFR_ERBB2	TGFA - (EGFR+ERBB2)	EGF	Secreted Signaling	KEGG: hsa04012
637	Oligodendrocytes	GBM cancer cells	HBEGF	EGFR	0.0212226	0	HBEGF_EGFR	HBEGF - EGFR	EGF	Secreted Signaling	KEGG: hsa04012
638	M1 macrophages	GBM cancer cells	HBEGF	EGFR	0.0354451	0	HBEGF_EGFR	HBEGF - EGFR	EGF	Secreted Signaling	KEGG: hsa04012
639	M2 macrophages	GBM cancer cells	HBEGF	EGFR	0.0859167	0	HBEGF_EGFR	HBEGF - EGFR	EGF	Secreted Signaling	KEGG: hsa04012
640	Oligodendrocytes	Astrocytes	HBEGF	EGFR	0.019678	0	HBEGF_EGFR	HBEGF - EGFR	EGF	Secreted Signaling	KEGG: hsa04012
641	M1 macrophages	Astrocytes	HBEGF	EGFR	0.0329002	0	HBEGF_EGFR	HBEGF - EGFR	EGF	Secreted Signaling	KEGG: hsa04012
642	M2 macrophages	Astrocytes	HBEGF	EGFR	0.0800487	0	HBEGF_EGFR	HBEGF - EGFR	EGF	Secreted Signaling	KEGG: hsa04012
643	M1 macrophages	Oligodendrocytes	HBEGF	EGFR	0.000883427	0.04	HBEGF_EGFR	HBEGF - EGFR	EGF	Secreted Signaling	KEGG: hsa04012
644	M2 macrophages	Oligodendrocytes	HBEGF	EGFR	0.0022565	0.02	HBEGF_EGFR	HBEGF - EGFR	EGF	Secreted Signaling	KEGG: hsa04012
645	Oligodendrocytes	Endothelial cells	HBEGF	EGFR	0.0224276	0	HBEGF_EGFR	HBEGF - EGFR	EGF	Secreted Signaling	KEGG: hsa04012
646	M1 macrophages	Endothelial cells	HBEGF	EGFR	0.0374267	0	HBEGF_EGFR	HBEGF - EGFR	EGF	Secreted Signaling	KEGG: hsa04012
647	M2 macrophages	Endothelial cells	HBEGF	EGFR	0.0904553	0	HBEGF_EGFR	HBEGF - EGFR	EGF	Secreted Signaling	KEGG: hsa04012
648	Oligodendrocytes	GBM cancer cells	HBEGF	EGFR_ERBB2	0.00631202	0	HBEGF_EGFR_ERBB2	HBEGF - (EGFR+ERBB2)	EGF	Secreted Signaling	KEGG: hsa04012
649	M1 macrophages	GBM cancer cells	HBEGF	EGFR_ERBB2	0.0106508	0	HBEGF_EGFR_ERBB2	HBEGF - (EGFR+ERBB2)	EGF	Secreted Signaling	KEGG: hsa04012
650	M2 macrophages	GBM cancer cells	HBEGF	EGFR_ERBB2	0.0267977	0	HBEGF_EGFR_ERBB2	HBEGF - (EGFR+ERBB2)	EGF	Secreted Signaling	KEGG: hsa04012
651	Oligodendrocytes	Astrocytes	HBEGF	EGFR_ERBB2	0.00520191	0	HBEGF_EGFR_ERBB2	HBEGF - (EGFR+ERBB2)	EGF	Secreted Signaling	KEGG: hsa04012
652	M1 macrophages	Astrocytes	HBEGF	EGFR_ERBB2	0.00878437	0	HBEGF_EGFR_ERBB2	HBEGF - (EGFR+ERBB2)	EGF	Secreted Signaling	KEGG: hsa04012
653	M2 macrophages	Astrocytes	HBEGF	EGFR_ERBB2	0.0221651	0	HBEGF_EGFR_ERBB2	HBEGF - (EGFR+ERBB2)	EGF	Secreted Signaling	KEGG: hsa04012
654	M1 macrophages	Oligodendrocytes	HBEGF	EGFR_ERBB2	0.00124769	0	HBEGF_EGFR_ERBB2	HBEGF - (EGFR+ERBB2)	EGF	Secreted Signaling	KEGG: hsa04012
655	M2 macrophages	Oligodendrocytes	HBEGF	EGFR_ERBB2	0.00318513	0	HBEGF_EGFR_ERBB2	HBEGF - (EGFR+ERBB2)	EGF	Secreted Signaling	KEGG: hsa04012
656	Oligodendrocytes	Endothelial cells	HBEGF	EGFR_ERBB2	0.006821	0	HBEGF_EGFR_ERBB2	HBEGF - (EGFR+ERBB2)	EGF	Secreted Signaling	KEGG: hsa04012
657	M1 macrophages	Endothelial cells	HBEGF	EGFR_ERBB2	0.0115056	0	HBEGF_EGFR_ERBB2	HBEGF - (EGFR+ERBB2)	EGF	Secreted Signaling	KEGG: hsa04012
658	M2 macrophages	Endothelial cells	HBEGF	EGFR_ERBB2	0.0289106	0	HBEGF_EGFR_ERBB2	HBEGF - (EGFR+ERBB2)	EGF	Secreted Signaling	KEGG: hsa04012
659	M2 macrophages	M1 macrophages	HBEGF	EGFR_ERBB2	0.00056816	0.02	HBEGF_EGFR_ERBB2	HBEGF - (EGFR+ERBB2)	EGF	Secreted Signaling	KEGG: hsa04012
660	M1 macrophages	M2 macrophages	HBEGF	EGFR_ERBB2	0.000255106	0.03	HBEGF_EGFR_ERBB2	HBEGF - (EGFR+ERBB2)	EGF	Secreted Signaling	KEGG: hsa04012
661	M2 macrophages	M2 macrophages	HBEGF	EGFR_ERBB2	0.000652243	0.02	HBEGF_EGFR_ERBB2	HBEGF - (EGFR+ERBB2)	EGF	Secreted Signaling	KEGG: hsa04012
662	Oligodendrocytes	GBM cancer cells	HBEGF	ERBB4	0.00262115	0	HBEGF_ERBB4	HBEGF - ERBB4	EGF	Secreted Signaling	KEGG: hsa04012
663	M1 macrophages	GBM cancer cells	HBEGF	ERBB4	0.0044342	0	HBEGF_ERBB4	HBEGF - ERBB4	EGF	Secreted Signaling	KEGG: hsa04012
664	M2 macrophages	GBM cancer cells	HBEGF	ERBB4	0.0112639	0	HBEGF_ERBB4	HBEGF - ERBB4	EGF	Secreted Signaling	KEGG: hsa04012
665	Oligodendrocytes	Astrocytes	HBEGF	ERBB4	0.00502339	0	HBEGF_ERBB4	HBEGF - ERBB4	EGF	Secreted Signaling	KEGG: hsa04012
666	M1 macrophages	Astrocytes	HBEGF	ERBB4	0.00848395	0	HBEGF_ERBB4	HBEGF - ERBB4	EGF	Secreted Signaling	KEGG: hsa04012
667	M2 macrophages	Astrocytes	HBEGF	ERBB4	0.021417	0	HBEGF_ERBB4	HBEGF - ERBB4	EGF	Secreted Signaling	KEGG: hsa04012
668	Oligodendrocytes	Oligodendrocytes	HBEGF	ERBB4	0.00193009	0	HBEGF_ERBB4	HBEGF - ERBB4	EGF	Secreted Signaling	KEGG: hsa04012
669	M1 macrophages	Oligodendrocytes	HBEGF	ERBB4	0.00326671	0	HBEGF_ERBB4	HBEGF - ERBB4	EGF	Secreted Signaling	KEGG: hsa04012
670	M2 macrophages	Oligodendrocytes	HBEGF	ERBB4	0.00831321	0	HBEGF_ERBB4	HBEGF - ERBB4	EGF	Secreted Signaling	KEGG: hsa04012
671	Oligodendrocytes	Endothelial cells	HBEGF	ERBB4	0.00204504	0	HBEGF_ERBB4	HBEGF - ERBB4	EGF	Secreted Signaling	KEGG: hsa04012
672	M1 macrophages	Endothelial cells	HBEGF	ERBB4	0.00346099	0	HBEGF_ERBB4	HBEGF - ERBB4	EGF	Secreted Signaling	KEGG: hsa04012
673	M2 macrophages	Endothelial cells	HBEGF	ERBB4	0.00880495	0	HBEGF_ERBB4	HBEGF - ERBB4	EGF	Secreted Signaling	KEGG: hsa04012
674	M1 macrophages	M1 macrophages	HBEGF	ERBB4	0.000106843	0.04	HBEGF_ERBB4	HBEGF - ERBB4	EGF	Secreted Signaling	KEGG: hsa04012
675	M2 macrophages	M1 macrophages	HBEGF	ERBB4	0.000273235	0.02	HBEGF_ERBB4	HBEGF - ERBB4	EGF	Secreted Signaling	KEGG: hsa04012
676	M1 macrophages	M2 macrophages	HBEGF	ERBB4	0.000120018	0.03	HBEGF_ERBB4	HBEGF - ERBB4	EGF	Secreted Signaling	KEGG: hsa04012
677	M2 macrophages	M2 macrophages	HBEGF	ERBB4	0.000306923	0.02	HBEGF_ERBB4	HBEGF - ERBB4	EGF	Secreted Signaling	KEGG: hsa04012
678	Oligodendrocytes	GBM cancer cells	HBEGF	ERBB2_ERBB4	0.00220657	0	HBEGF_ERBB2_ERBB4	HBEGF - (ERBB2+ERBB4)	EGF	Secreted Signaling	KEGG: hsa04012
679	M1 macrophages	GBM cancer cells	HBEGF	ERBB2_ERBB4	0.00373393	0	HBEGF_ERBB2_ERBB4	HBEGF - (ERBB2+ERBB4)	EGF	Secreted Signaling	KEGG: hsa04012
680	M2 macrophages	GBM cancer cells	HBEGF	ERBB2_ERBB4	0.00949532	0	HBEGF_ERBB2_ERBB4	HBEGF - (ERBB2+ERBB4)	EGF	Secreted Signaling	KEGG: hsa04012
681	Oligodendrocytes	Astrocytes	HBEGF	ERBB2_ERBB4	0.00261563	0	HBEGF_ERBB2_ERBB4	HBEGF - (ERBB2+ERBB4)	EGF	Secreted Signaling	KEGG: hsa04012
682	M1 macrophages	Astrocytes	HBEGF	ERBB2_ERBB4	0.00442488	0	HBEGF_ERBB2_ERBB4	HBEGF - (ERBB2+ERBB4)	EGF	Secreted Signaling	KEGG: hsa04012
683	M2 macrophages	Astrocytes	HBEGF	ERBB2_ERBB4	0.0112404	0	HBEGF_ERBB2_ERBB4	HBEGF - (ERBB2+ERBB4)	EGF	Secreted Signaling	KEGG: hsa04012
684	Oligodendrocytes	Oligodendrocytes	HBEGF	ERBB2_ERBB4	0.00141713	0	HBEGF_ERBB2_ERBB4	HBEGF - (ERBB2+ERBB4)	EGF	Secreted Signaling	KEGG: hsa04012
685	M1 macrophages	Oligodendrocytes	HBEGF	ERBB2_ERBB4	0.00239936	0	HBEGF_ERBB2_ERBB4	HBEGF - (ERBB2+ERBB4)	EGF	Secreted Signaling	KEGG: hsa04012
686	M2 macrophages	Oligodendrocytes	HBEGF	ERBB2_ERBB4	0.00611417	0	HBEGF_ERBB2_ERBB4	HBEGF - (ERBB2+ERBB4)	EGF	Secreted Signaling	KEGG: hsa04012
687	Oligodendrocytes	Endothelial cells	HBEGF	ERBB2_ERBB4	0.00204837	0	HBEGF_ERBB2_ERBB4	HBEGF - (ERBB2+ERBB4)	EGF	Secreted Signaling	KEGG: hsa04012
688	M1 macrophages	Endothelial cells	HBEGF	ERBB2_ERBB4	0.00346662	0	HBEGF_ERBB2_ERBB4	HBEGF - (ERBB2+ERBB4)	EGF	Secreted Signaling	KEGG: hsa04012
689	M2 macrophages	Endothelial cells	HBEGF	ERBB2_ERBB4	0.0088192	0	HBEGF_ERBB2_ERBB4	HBEGF - (ERBB2+ERBB4)	EGF	Secreted Signaling	KEGG: hsa04012
690	M1 macrophages	M1 macrophages	HBEGF	ERBB2_ERBB4	0.000145753	0.01	HBEGF_ERBB2_ERBB4	HBEGF - (ERBB2+ERBB4)	EGF	Secreted Signaling	KEGG: hsa04012
691	M2 macrophages	M1 macrophages	HBEGF	ERBB2_ERBB4	0.000372719	0	HBEGF_ERBB2_ERBB4	HBEGF - (ERBB2+ERBB4)	EGF	Secreted Signaling	KEGG: hsa04012
692	M1 macrophages	M2 macrophages	HBEGF	ERBB2_ERBB4	0.000166924	0	HBEGF_ERBB2_ERBB4	HBEGF - (ERBB2+ERBB4)	EGF	Secreted Signaling	KEGG: hsa04012
693	M2 macrophages	M2 macrophages	HBEGF	ERBB2_ERBB4	0.000426842	0	HBEGF_ERBB2_ERBB4	HBEGF - (ERBB2+ERBB4)	EGF	Secreted Signaling	KEGG: hsa04012
694	GBM cancer cells	GBM cancer cells	EREG	EGFR	0.000793444	0	EREG_EGFR	EREG - EGFR	EGF	Secreted Signaling	KEGG: hsa04012
695	Astrocytes	GBM cancer cells	EREG	EGFR	0.000842961	0	EREG_EGFR	EREG - EGFR	EGF	Secreted Signaling	KEGG: hsa04012
696	GBM cancer cells	Astrocytes	EREG	EGFR	0.000734581	0	EREG_EGFR	EREG - EGFR	EGF	Secreted Signaling	KEGG: hsa04012
697	Astrocytes	Astrocytes	EREG	EGFR	0.000780427	0.01	EREG_EGFR	EREG - EGFR	EGF	Secreted Signaling	KEGG: hsa04012
698	GBM cancer cells	Endothelial cells	EREG	EGFR	0.000839488	0	EREG_EGFR	EREG - EGFR	EGF	Secreted Signaling	KEGG: hsa04012
699	Astrocytes	Endothelial cells	EREG	EGFR	0.000891876	0	EREG_EGFR	EREG - EGFR	EGF	Secreted Signaling	KEGG: hsa04012
700	GBM cancer cells	GBM cancer cells	EREG	EGFR_ERBB2	0.000232575	0	EREG_EGFR_ERBB2	EREG - (EGFR+ERBB2)	EGF	Secreted Signaling	KEGG: hsa04012
701	Astrocytes	GBM cancer cells	EREG	EGFR_ERBB2	0.000247098	0	EREG_EGFR_ERBB2	EREG - (EGFR+ERBB2)	EGF	Secreted Signaling	KEGG: hsa04012
702	GBM cancer cells	Astrocytes	EREG	EGFR_ERBB2	0.000191466	0.01	EREG_EGFR_ERBB2	EREG - (EGFR+ERBB2)	EGF	Secreted Signaling	KEGG: hsa04012
703	Astrocytes	Astrocytes	EREG	EGFR_ERBB2	0.000203422	0.03	EREG_EGFR_ERBB2	EREG - (EGFR+ERBB2)	EGF	Secreted Signaling	KEGG: hsa04012
704	GBM cancer cells	Endothelial cells	EREG	EGFR_ERBB2	0.000251453	0	EREG_EGFR_ERBB2	EREG - (EGFR+ERBB2)	EGF	Secreted Signaling	KEGG: hsa04012
705	Astrocytes	Endothelial cells	EREG	EGFR_ERBB2	0.000267155	0	EREG_EGFR_ERBB2	EREG - (EGFR+ERBB2)	EGF	Secreted Signaling	KEGG: hsa04012
706	GBM cancer cells	GBM cancer cells	EREG	ERBB4	9.62355e-05	0	EREG_ERBB4	EREG - ERBB4	EGF	Secreted Signaling	KEGG: hsa04012
707	Astrocytes	GBM cancer cells	EREG	ERBB4	0.000102246	0	EREG_ERBB4	EREG - ERBB4	EGF	Secreted Signaling	KEGG: hsa04012
708	GBM cancer cells	Astrocytes	EREG	ERBB4	0.000184863	0	EREG_ERBB4	EREG - ERBB4	EGF	Secreted Signaling	KEGG: hsa04012
709	Astrocytes	Astrocytes	EREG	ERBB4	0.000196407	0	EREG_ERBB4	EREG - ERBB4	EGF	Secreted Signaling	KEGG: hsa04012
710	Oligodendrocytes	Astrocytes	EREG	ERBB4	0.00012669	0	EREG_ERBB4	EREG - ERBB4	EGF	Secreted Signaling	KEGG: hsa04012
711	GBM cancer cells	GBM cancer cells	EREG	ERBB2_ERBB4	8.09817e-05	0	EREG_ERBB2_ERBB4	EREG - (ERBB2+ERBB4)	EGF	Secreted Signaling	KEGG: hsa04012
712	Astrocytes	GBM cancer cells	EREG	ERBB2_ERBB4	8.60394e-05	0	EREG_ERBB2_ERBB4	EREG - (ERBB2+ERBB4)	EGF	Secreted Signaling	KEGG: hsa04012
713	GBM cancer cells	Astrocytes	EREG	ERBB2_ERBB4	9.60323e-05	0	EREG_ERBB2_ERBB4	EREG - (ERBB2+ERBB4)	EGF	Secreted Signaling	KEGG: hsa04012
714	Astrocytes	Astrocytes	EREG	ERBB2_ERBB4	0.00010203	0	EREG_ERBB2_ERBB4	EREG - (ERBB2+ERBB4)	EGF	Secreted Signaling	KEGG: hsa04012
715	GBM cancer cells	Endothelial cells	EREG	ERBB2_ERBB4	7.51646e-05	0.03	EREG_ERBB2_ERBB4	EREG - (ERBB2+ERBB4)	EGF	Secreted Signaling	KEGG: hsa04012
716	Astrocytes	Endothelial cells	EREG	ERBB2_ERBB4	7.9859e-05	0.03	EREG_ERBB2_ERBB4	EREG - (ERBB2+ERBB4)	EGF	Secreted Signaling	KEGG: hsa04012
717	GBM cancer cells	GBM cancer cells	NRG1	ERBB3	0.00135188	0	NRG1_ERBB3	NRG1 - ERBB3	NRG	Secreted Signaling	KEGG: hsa04012
718	Astrocytes	GBM cancer cells	NRG1	ERBB3	0.00131094	0	NRG1_ERBB3	NRG1 - ERBB3	NRG	Secreted Signaling	KEGG: hsa04012
719	Oligodendrocytes	GBM cancer cells	NRG1	ERBB3	0.00353847	0	NRG1_ERBB3	NRG1 - ERBB3	NRG	Secreted Signaling	KEGG: hsa04012
720	Endothelial cells	GBM cancer cells	NRG1	ERBB3	0.00156044	0	NRG1_ERBB3	NRG1 - ERBB3	NRG	Secreted Signaling	KEGG: hsa04012
721	Oligodendrocytes	Astrocytes	NRG1	ERBB3	0.00191562	0	NRG1_ERBB3	NRG1 - ERBB3	NRG	Secreted Signaling	KEGG: hsa04012
722	GBM cancer cells	Oligodendrocytes	NRG1	ERBB3	0.00657371	0	NRG1_ERBB3	NRG1 - ERBB3	NRG	Secreted Signaling	KEGG: hsa04012
723	Astrocytes	Oligodendrocytes	NRG1	ERBB3	0.00637561	0	NRG1_ERBB3	NRG1 - ERBB3	NRG	Secreted Signaling	KEGG: hsa04012
724	Oligodendrocytes	Oligodendrocytes	NRG1	ERBB3	0.017062	0	NRG1_ERBB3	NRG1 - ERBB3	NRG	Secreted Signaling	KEGG: hsa04012
725	Endothelial cells	Oligodendrocytes	NRG1	ERBB3	0.0075817	0	NRG1_ERBB3	NRG1 - ERBB3	NRG	Secreted Signaling	KEGG: hsa04012
726	GBM cancer cells	Endothelial cells	NRG1	ERBB3	0.0016378	0	NRG1_ERBB3	NRG1 - ERBB3	NRG	Secreted Signaling	KEGG: hsa04012
727	Astrocytes	Endothelial cells	NRG1	ERBB3	0.00158821	0	NRG1_ERBB3	NRG1 - ERBB3	NRG	Secreted Signaling	KEGG: hsa04012
728	Oligodendrocytes	Endothelial cells	NRG1	ERBB3	0.00428485	0	NRG1_ERBB3	NRG1 - ERBB3	NRG	Secreted Signaling	KEGG: hsa04012
729	Endothelial cells	Endothelial cells	NRG1	ERBB3	0.00189038	0.01	NRG1_ERBB3	NRG1 - ERBB3	NRG	Secreted Signaling	KEGG: hsa04012
730	GBM cancer cells	GBM cancer cells	NRG1	ERBB2_ERBB3	0.000855826	0	NRG1_ERBB2_ERBB3	NRG1 - (ERBB2+ERBB3)	NRG	Secreted Signaling	KEGG: hsa04012
731	Astrocytes	GBM cancer cells	NRG1	ERBB2_ERBB3	0.000829893	0	NRG1_ERBB2_ERBB3	NRG1 - (ERBB2+ERBB3)	NRG	Secreted Signaling	KEGG: hsa04012
732	Oligodendrocytes	GBM cancer cells	NRG1	ERBB2_ERBB3	0.00224187	0	NRG1_ERBB2_ERBB3	NRG1 - (ERBB2+ERBB3)	NRG	Secreted Signaling	KEGG: hsa04012
733	Endothelial cells	GBM cancer cells	NRG1	ERBB2_ERBB3	0.000987928	0	NRG1_ERBB2_ERBB3	NRG1 - (ERBB2+ERBB3)	NRG	Secreted Signaling	KEGG: hsa04012
734	Oligodendrocytes	Astrocytes	NRG1	ERBB2_ERBB3	0.00141132	0	NRG1_ERBB2_ERBB3	NRG1 - (ERBB2+ERBB3)	NRG	Secreted Signaling	KEGG: hsa04012
735	GBM cancer cells	Oligodendrocytes	NRG1	ERBB2_ERBB3	0.00141472	0	NRG1_ERBB2_ERBB3	NRG1 - (ERBB2+ERBB3)	NRG	Secreted Signaling	KEGG: hsa04012
736	Astrocytes	Oligodendrocytes	NRG1	ERBB2_ERBB3	0.00137188	0	NRG1_ERBB2_ERBB3	NRG1 - (ERBB2+ERBB3)	NRG	Secreted Signaling	KEGG: hsa04012
737	Oligodendrocytes	Oligodendrocytes	NRG1	ERBB2_ERBB3	0.00370257	0	NRG1_ERBB2_ERBB3	NRG1 - (ERBB2+ERBB3)	NRG	Secreted Signaling	KEGG: hsa04012
738	Endothelial cells	Oligodendrocytes	NRG1	ERBB2_ERBB3	0.00163295	0	NRG1_ERBB2_ERBB3	NRG1 - (ERBB2+ERBB3)	NRG	Secreted Signaling	KEGG: hsa04012
739	GBM cancer cells	Endothelial cells	NRG1	ERBB2_ERBB3	0.000990133	0	NRG1_ERBB2_ERBB3	NRG1 - (ERBB2+ERBB3)	NRG	Secreted Signaling	KEGG: hsa04012
740	Astrocytes	Endothelial cells	NRG1	ERBB2_ERBB3	0.000960134	0	NRG1_ERBB2_ERBB3	NRG1 - (ERBB2+ERBB3)	NRG	Secreted Signaling	KEGG: hsa04012
741	Oligodendrocytes	Endothelial cells	NRG1	ERBB2_ERBB3	0.00259313	0	NRG1_ERBB2_ERBB3	NRG1 - (ERBB2+ERBB3)	NRG	Secreted Signaling	KEGG: hsa04012
742	Endothelial cells	Endothelial cells	NRG1	ERBB2_ERBB3	0.00114294	0.01	NRG1_ERBB2_ERBB3	NRG1 - (ERBB2+ERBB3)	NRG	Secreted Signaling	KEGG: hsa04012
743	GBM cancer cells	GBM cancer cells	NRG1	ERBB4	0.000764831	0	NRG1_ERBB4	NRG1 - ERBB4	NRG	Secreted Signaling	KEGG: hsa04012
744	Astrocytes	GBM cancer cells	NRG1	ERBB4	0.000741653	0	NRG1_ERBB4	NRG1 - ERBB4	NRG	Secreted Signaling	KEGG: hsa04012
745	Oligodendrocytes	GBM cancer cells	NRG1	ERBB4	0.0020038	0	NRG1_ERBB4	NRG1 - ERBB4	NRG	Secreted Signaling	KEGG: hsa04012
746	Endothelial cells	GBM cancer cells	NRG1	ERBB4	0.0008829	0	NRG1_ERBB4	NRG1 - ERBB4	NRG	Secreted Signaling	KEGG: hsa04012
747	GBM cancer cells	Astrocytes	NRG1	ERBB4	0.00146829	0	NRG1_ERBB4	NRG1 - ERBB4	NRG	Secreted Signaling	KEGG: hsa04012
748	Astrocytes	Astrocytes	NRG1	ERBB4	0.00142382	0	NRG1_ERBB4	NRG1 - ERBB4	NRG	Secreted Signaling	KEGG: hsa04012
749	Oligodendrocytes	Astrocytes	NRG1	ERBB4	0.00384243	0	NRG1_ERBB4	NRG1 - ERBB4	NRG	Secreted Signaling	KEGG: hsa04012
750	Endothelial cells	Astrocytes	NRG1	ERBB4	0.00169477	0	NRG1_ERBB4	NRG1 - ERBB4	NRG	Secreted Signaling	KEGG: hsa04012
751	Oligodendrocytes	Oligodendrocytes	NRG1	ERBB4	0.00147527	0	NRG1_ERBB4	NRG1 - ERBB4	NRG	Secreted Signaling	KEGG: hsa04012
752	Oligodendrocytes	Endothelial cells	NRG1	ERBB4	0.00156317	0	NRG1_ERBB4	NRG1 - ERBB4	NRG	Secreted Signaling	KEGG: hsa04012
753	GBM cancer cells	GBM cancer cells	NRG1	ERBB2_ERBB4	0.00064367	0	NRG1_ERBB2_ERBB4	NRG1 - (ERBB2+ERBB4)	NRG	Secreted Signaling	KEGG: hsa04012
754	Astrocytes	GBM cancer cells	NRG1	ERBB2_ERBB4	0.000624161	0	NRG1_ERBB2_ERBB4	NRG1 - (ERBB2+ERBB4)	NRG	Secreted Signaling	KEGG: hsa04012
755	Oligodendrocytes	GBM cancer cells	NRG1	ERBB2_ERBB4	0.0016867	0	NRG1_ERBB2_ERBB4	NRG1 - (ERBB2+ERBB4)	NRG	Secreted Signaling	KEGG: hsa04012
756	Endothelial cells	GBM cancer cells	NRG1	ERBB2_ERBB4	0.000743049	0	NRG1_ERBB2_ERBB4	NRG1 - (ERBB2+ERBB4)	NRG	Secreted Signaling	KEGG: hsa04012
757	GBM cancer cells	Astrocytes	NRG1	ERBB2_ERBB4	0.000763217	0	NRG1_ERBB2_ERBB4	NRG1 - (ERBB2+ERBB4)	NRG	Secreted Signaling	KEGG: hsa04012
758	Astrocytes	Astrocytes	NRG1	ERBB2_ERBB4	0.000740088	0	NRG1_ERBB2_ERBB4	NRG1 - (ERBB2+ERBB4)	NRG	Secreted Signaling	KEGG: hsa04012
759	Oligodendrocytes	Astrocytes	NRG1	ERBB2_ERBB4	0.00199958	0	NRG1_ERBB2_ERBB4	NRG1 - (ERBB2+ERBB4)	NRG	Secreted Signaling	KEGG: hsa04012
760	Endothelial cells	Astrocytes	NRG1	ERBB2_ERBB4	0.000881037	0	NRG1_ERBB2_ERBB4	NRG1 - (ERBB2+ERBB4)	NRG	Secreted Signaling	KEGG: hsa04012
761	Oligodendrocytes	Oligodendrocytes	NRG1	ERBB2_ERBB4	0.00108305	0	NRG1_ERBB2_ERBB4	NRG1 - (ERBB2+ERBB4)	NRG	Secreted Signaling	KEGG: hsa04012
762	GBM cancer cells	Endothelial cells	NRG1	ERBB2_ERBB4	0.000597457	0.01	NRG1_ERBB2_ERBB4	NRG1 - (ERBB2+ERBB4)	NRG	Secreted Signaling	KEGG: hsa04012
763	Astrocytes	Endothelial cells	NRG1	ERBB2_ERBB4	0.000579348	0.01	NRG1_ERBB2_ERBB4	NRG1 - (ERBB2+ERBB4)	NRG	Secreted Signaling	KEGG: hsa04012
764	Oligodendrocytes	Endothelial cells	NRG1	ERBB2_ERBB4	0.00156572	0	NRG1_ERBB2_ERBB4	NRG1 - (ERBB2+ERBB4)	NRG	Secreted Signaling	KEGG: hsa04012
765	Endothelial cells	Endothelial cells	NRG1	ERBB2_ERBB4	0.000689706	0.03	NRG1_ERBB2_ERBB4	NRG1 - (ERBB2+ERBB4)	NRG	Secreted Signaling	KEGG: hsa04012
766	Astrocytes	GBM cancer cells	FGF1	FGFR1	4.08215e-05	0	FGF1_FGFR1	FGF1 - FGFR1	FGF	Secreted Signaling	PMC: 4393358
767	Oligodendrocytes	GBM cancer cells	FGF1	FGFR1	0.00128148	0	FGF1_FGFR1	FGF1 - FGFR1	FGF	Secreted Signaling	PMC: 4393358
768	Endothelial cells	GBM cancer cells	FGF1	FGFR1	2.86969e-05	0	FGF1_FGFR1	FGF1 - FGFR1	FGF	Secreted Signaling	PMC: 4393358
769	M1 macrophages	GBM cancer cells	FGF1	FGFR1	2.2608e-05	0	FGF1_FGFR1	FGF1 - FGFR1	FGF	Secreted Signaling	PMC: 4393358
770	M2 macrophages	GBM cancer cells	FGF1	FGFR1	2.29928e-05	0	FGF1_FGFR1	FGF1 - FGFR1	FGF	Secreted Signaling	PMC: 4393358
771	GBM cancer cells	Astrocytes	FGF1	FGFR1	2.83319e-05	0	FGF1_FGFR1	FGF1 - FGFR1	FGF	Secreted Signaling	PMC: 4393358
772	Astrocytes	Astrocytes	FGF1	FGFR1	7.10498e-05	0	FGF1_FGFR1	FGF1 - FGFR1	FGF	Secreted Signaling	PMC: 4393358
773	Oligodendrocytes	Astrocytes	FGF1	FGFR1	0.00222836	0	FGF1_FGFR1	FGF1 - FGFR1	FGF	Secreted Signaling	PMC: 4393358
774	Endothelial cells	Astrocytes	FGF1	FGFR1	4.99474e-05	0	FGF1_FGFR1	FGF1 - FGFR1	FGF	Secreted Signaling	PMC: 4393358
775	M1 macrophages	Astrocytes	FGF1	FGFR1	3.93497e-05	0	FGF1_FGFR1	FGF1 - FGFR1	FGF	Secreted Signaling	PMC: 4393358
776	M2 macrophages	Astrocytes	FGF1	FGFR1	4.00194e-05	0	FGF1_FGFR1	FGF1 - FGFR1	FGF	Secreted Signaling	PMC: 4393358
777	GBM cancer cells	Oligodendrocytes	FGF1	FGFR1	6.98348e-05	0	FGF1_FGFR1	FGF1 - FGFR1	FGF	Secreted Signaling	PMC: 4393358
778	Astrocytes	Oligodendrocytes	FGF1	FGFR1	0.000175118	0	FGF1_FGFR1	FGF1 - FGFR1	FGF	Secreted Signaling	PMC: 4393358
779	Oligodendrocytes	Oligodendrocytes	FGF1	FGFR1	0.005475	0	FGF1_FGFR1	FGF1 - FGFR1	FGF	Secreted Signaling	PMC: 4393358
780	Endothelial cells	Oligodendrocytes	FGF1	FGFR1	0.00012311	0	FGF1_FGFR1	FGF1 - FGFR1	FGF	Secreted Signaling	PMC: 4393358
781	M1 macrophages	Oligodendrocytes	FGF1	FGFR1	9.69907e-05	0	FGF1_FGFR1	FGF1 - FGFR1	FGF	Secreted Signaling	PMC: 4393358
782	M2 macrophages	Oligodendrocytes	FGF1	FGFR1	9.86413e-05	0	FGF1_FGFR1	FGF1 - FGFR1	FGF	Secreted Signaling	PMC: 4393358
783	Astrocytes	Endothelial cells	FGF1	FGFR1	4.02258e-05	0	FGF1_FGFR1	FGF1 - FGFR1	FGF	Secreted Signaling	PMC: 4393358
784	Oligodendrocytes	Endothelial cells	FGF1	FGFR1	0.0012628	0	FGF1_FGFR1	FGF1 - FGFR1	FGF	Secreted Signaling	PMC: 4393358
785	Oligodendrocytes	M1 macrophages	FGF1	FGFR1	0.000396956	0	FGF1_FGFR1	FGF1 - FGFR1	FGF	Secreted Signaling	PMC: 4393358
786	Oligodendrocytes	M2 macrophages	FGF1	FGFR1	0.00046588	0	FGF1_FGFR1	FGF1 - FGFR1	FGF	Secreted Signaling	PMC: 4393358
787	Astrocytes	GBM cancer cells	FGF1	FGFR2	9.08747e-05	0	FGF1_FGFR2	FGF1 - FGFR2	FGF	Secreted Signaling	PMC: 4393358
788	Oligodendrocytes	GBM cancer cells	FGF1	FGFR2	0.00284842	0	FGF1_FGFR2	FGF1 - FGFR2	FGF	Secreted Signaling	PMC: 4393358
789	Endothelial cells	GBM cancer cells	FGF1	FGFR2	6.38845e-05	0	FGF1_FGFR2	FGF1 - FGFR2	FGF	Secreted Signaling	PMC: 4393358
790	M1 macrophages	GBM cancer cells	FGF1	FGFR2	5.03298e-05	0	FGF1_FGFR2	FGF1 - FGFR2	FGF	Secreted Signaling	PMC: 4393358
791	M2 macrophages	GBM cancer cells	FGF1	FGFR2	5.11864e-05	0.01	FGF1_FGFR2	FGF1 - FGFR2	FGF	Secreted Signaling	PMC: 4393358
792	GBM cancer cells	Astrocytes	FGF1	FGFR2	6.64174e-05	0	FGF1_FGFR2	FGF1 - FGFR2	FGF	Secreted Signaling	PMC: 4393358
793	Astrocytes	Astrocytes	FGF1	FGFR2	0.00016655	0	FGF1_FGFR2	FGF1 - FGFR2	FGF	Secreted Signaling	PMC: 4393358
794	Oligodendrocytes	Astrocytes	FGF1	FGFR2	0.00520846	0	FGF1_FGFR2	FGF1 - FGFR2	FGF	Secreted Signaling	PMC: 4393358
795	Endothelial cells	Astrocytes	FGF1	FGFR2	0.000117086	0	FGF1_FGFR2	FGF1 - FGFR2	FGF	Secreted Signaling	PMC: 4393358
796	M1 macrophages	Astrocytes	FGF1	FGFR2	9.22447e-05	0	FGF1_FGFR2	FGF1 - FGFR2	FGF	Secreted Signaling	PMC: 4393358
797	M2 macrophages	Astrocytes	FGF1	FGFR2	9.38145e-05	0	FGF1_FGFR2	FGF1 - FGFR2	FGF	Secreted Signaling	PMC: 4393358
798	GBM cancer cells	Oligodendrocytes	FGF1	FGFR2	0.000801716	0	FGF1_FGFR2	FGF1 - FGFR2	FGF	Secreted Signaling	PMC: 4393358
799	Astrocytes	Oligodendrocytes	FGF1	FGFR2	0.00200817	0	FGF1_FGFR2	FGF1 - FGFR2	FGF	Secreted Signaling	PMC: 4393358
800	Oligodendrocytes	Oligodendrocytes	FGF1	FGFR2	0.0594841	0	FGF1_FGFR2	FGF1 - FGFR2	FGF	Secreted Signaling	PMC: 4393358
801	Endothelial cells	Oligodendrocytes	FGF1	FGFR2	0.00141254	0	FGF1_FGFR2	FGF1 - FGFR2	FGF	Secreted Signaling	PMC: 4393358
802	M1 macrophages	Oligodendrocytes	FGF1	FGFR2	0.00111315	0	FGF1_FGFR2	FGF1 - FGFR2	FGF	Secreted Signaling	PMC: 4393358
803	M2 macrophages	Oligodendrocytes	FGF1	FGFR2	0.00113208	0	FGF1_FGFR2	FGF1 - FGFR2	FGF	Secreted Signaling	PMC: 4393358
804	Oligodendrocytes	Endothelial cells	FGF1	FGFR2	0.00146572	0	FGF1_FGFR2	FGF1 - FGFR2	FGF	Secreted Signaling	PMC: 4393358
805	Oligodendrocytes	M1 macrophages	FGF1	FGFR2	0.00121408	0	FGF1_FGFR2	FGF1 - FGFR2	FGF	Secreted Signaling	PMC: 4393358
806	Oligodendrocytes	M2 macrophages	FGF1	FGFR2	0.00141766	0	FGF1_FGFR2	FGF1 - FGFR2	FGF	Secreted Signaling	PMC: 4393358
807	Astrocytes	GBM cancer cells	FGF1	FGFR3	5.3221e-05	0	FGF1_FGFR3	FGF1 - FGFR3	FGF	Secreted Signaling	PMC: 4393358
808	Oligodendrocytes	GBM cancer cells	FGF1	FGFR3	0.0016701	0	FGF1_FGFR3	FGF1 - FGFR3	FGF	Secreted Signaling	PMC: 4393358
809	Endothelial cells	GBM cancer cells	FGF1	FGFR3	3.74137e-05	0	FGF1_FGFR3	FGF1 - FGFR3	FGF	Secreted Signaling	PMC: 4393358
810	M1 macrophages	GBM cancer cells	FGF1	FGFR3	2.94753e-05	0	FGF1_FGFR3	FGF1 - FGFR3	FGF	Secreted Signaling	PMC: 4393358
811	M2 macrophages	GBM cancer cells	FGF1	FGFR3	2.9977e-05	0	FGF1_FGFR3	FGF1 - FGFR3	FGF	Secreted Signaling	PMC: 4393358
812	GBM cancer cells	Astrocytes	FGF1	FGFR3	4.02387e-05	0	FGF1_FGFR3	FGF1 - FGFR3	FGF	Secreted Signaling	PMC: 4393358
813	Astrocytes	Astrocytes	FGF1	FGFR3	0.000100908	0	FGF1_FGFR3	FGF1 - FGFR3	FGF	Secreted Signaling	PMC: 4393358
814	Oligodendrocytes	Astrocytes	FGF1	FGFR3	0.00316193	0	FGF1_FGFR3	FGF1 - FGFR3	FGF	Secreted Signaling	PMC: 4393358
815	Endothelial cells	Astrocytes	FGF1	FGFR3	7.09377e-05	0	FGF1_FGFR3	FGF1 - FGFR3	FGF	Secreted Signaling	PMC: 4393358
816	M1 macrophages	Astrocytes	FGF1	FGFR3	5.58866e-05	0	FGF1_FGFR3	FGF1 - FGFR3	FGF	Secreted Signaling	PMC: 4393358
817	M2 macrophages	Astrocytes	FGF1	FGFR3	5.68378e-05	0	FGF1_FGFR3	FGF1 - FGFR3	FGF	Secreted Signaling	PMC: 4393358
818	GBM cancer cells	Oligodendrocytes	FGF1	FGFR3	0.000130002	0	FGF1_FGFR3	FGF1 - FGFR3	FGF	Secreted Signaling	PMC: 4393358
819	Astrocytes	Oligodendrocytes	FGF1	FGFR3	0.000325965	0	FGF1_FGFR3	FGF1 - FGFR3	FGF	Secreted Signaling	PMC: 4393358
820	Oligodendrocytes	Oligodendrocytes	FGF1	FGFR3	0.0101448	0	FGF1_FGFR3	FGF1 - FGFR3	FGF	Secreted Signaling	PMC: 4393358
821	Endothelial cells	Oligodendrocytes	FGF1	FGFR3	0.000229168	0	FGF1_FGFR3	FGF1 - FGFR3	FGF	Secreted Signaling	PMC: 4393358
822	M1 macrophages	Oligodendrocytes	FGF1	FGFR3	0.00018055	0	FGF1_FGFR3	FGF1 - FGFR3	FGF	Secreted Signaling	PMC: 4393358
823	M2 macrophages	Oligodendrocytes	FGF1	FGFR3	0.000183623	0	FGF1_FGFR3	FGF1 - FGFR3	FGF	Secreted Signaling	PMC: 4393358
824	Astrocytes	Endothelial cells	FGF1	FGFR3	6.18328e-05	0	FGF1_FGFR3	FGF1 - FGFR3	FGF	Secreted Signaling	PMC: 4393358
825	Oligodendrocytes	Endothelial cells	FGF1	FGFR3	0.00193983	0	FGF1_FGFR3	FGF1 - FGFR3	FGF	Secreted Signaling	PMC: 4393358
826	Endothelial cells	Endothelial cells	FGF1	FGFR3	4.34678e-05	0.02	FGF1_FGFR3	FGF1 - FGFR3	FGF	Secreted Signaling	PMC: 4393358
827	M1 macrophages	Endothelial cells	FGF1	FGFR3	3.42449e-05	0	FGF1_FGFR3	FGF1 - FGFR3	FGF	Secreted Signaling	PMC: 4393358
828	M2 macrophages	Endothelial cells	FGF1	FGFR3	3.48277e-05	0	FGF1_FGFR3	FGF1 - FGFR3	FGF	Secreted Signaling	PMC: 4393358
829	Astrocytes	M1 macrophages	FGF1	FGFR3	2.88571e-05	0	FGF1_FGFR3	FGF1 - FGFR3	FGF	Secreted Signaling	PMC: 4393358
830	Oligodendrocytes	M1 macrophages	FGF1	FGFR3	0.000906218	0	FGF1_FGFR3	FGF1 - FGFR3	FGF	Secreted Signaling	PMC: 4393358
831	Oligodendrocytes	M2 macrophages	FGF1	FGFR3	0.000831743	0	FGF1_FGFR3	FGF1 - FGFR3	FGF	Secreted Signaling	PMC: 4393358
832	Astrocytes	GBM cancer cells	FGF1	FGFR4	6.43173e-05	0	FGF1_FGFR4	FGF1 - FGFR4	FGF	Secreted Signaling	PMC: 4393358
833	Oligodendrocytes	GBM cancer cells	FGF1	FGFR4	0.00201762	0	FGF1_FGFR4	FGF1 - FGFR4	FGF	Secreted Signaling	PMC: 4393358
834	Endothelial cells	GBM cancer cells	FGF1	FGFR4	4.52144e-05	0	FGF1_FGFR4	FGF1 - FGFR4	FGF	Secreted Signaling	PMC: 4393358
835	M1 macrophages	GBM cancer cells	FGF1	FGFR4	3.56209e-05	0	FGF1_FGFR4	FGF1 - FGFR4	FGF	Secreted Signaling	PMC: 4393358
836	M2 macrophages	GBM cancer cells	FGF1	FGFR4	3.62272e-05	0	FGF1_FGFR4	FGF1 - FGFR4	FGF	Secreted Signaling	PMC: 4393358
837	GBM cancer cells	Astrocytes	FGF1	FGFR4	3.54728e-05	0	FGF1_FGFR4	FGF1 - FGFR4	FGF	Secreted Signaling	PMC: 4393358
838	Astrocytes	Astrocytes	FGF1	FGFR4	8.89566e-05	0	FGF1_FGFR4	FGF1 - FGFR4	FGF	Secreted Signaling	PMC: 4393358
839	Oligodendrocytes	Astrocytes	FGF1	FGFR4	0.00278846	0	FGF1_FGFR4	FGF1 - FGFR4	FGF	Secreted Signaling	PMC: 4393358
840	Endothelial cells	Astrocytes	FGF1	FGFR4	6.2536e-05	0	FGF1_FGFR4	FGF1 - FGFR4	FGF	Secreted Signaling	PMC: 4393358
841	M1 macrophages	Astrocytes	FGF1	FGFR4	4.92675e-05	0	FGF1_FGFR4	FGF1 - FGFR4	FGF	Secreted Signaling	PMC: 4393358
842	M2 macrophages	Astrocytes	FGF1	FGFR4	5.01059e-05	0	FGF1_FGFR4	FGF1 - FGFR4	FGF	Secreted Signaling	PMC: 4393358
843	GBM cancer cells	Oligodendrocytes	FGF1	FGFR4	0.00013046	0	FGF1_FGFR4	FGF1 - FGFR4	FGF	Secreted Signaling	PMC: 4393358
844	Astrocytes	Oligodendrocytes	FGF1	FGFR4	0.000327112	0	FGF1_FGFR4	FGF1 - FGFR4	FGF	Secreted Signaling	PMC: 4393358
845	Oligodendrocytes	Oligodendrocytes	FGF1	FGFR4	0.0101802	0	FGF1_FGFR4	FGF1 - FGFR4	FGF	Secreted Signaling	PMC: 4393358
846	Endothelial cells	Oligodendrocytes	FGF1	FGFR4	0.000229975	0	FGF1_FGFR4	FGF1 - FGFR4	FGF	Secreted Signaling	PMC: 4393358
847	M1 macrophages	Oligodendrocytes	FGF1	FGFR4	0.000181186	0	FGF1_FGFR4	FGF1 - FGFR4	FGF	Secreted Signaling	PMC: 4393358
848	M2 macrophages	Oligodendrocytes	FGF1	FGFR4	0.000184269	0	FGF1_FGFR4	FGF1 - FGFR4	FGF	Secreted Signaling	PMC: 4393358
849	Astrocytes	Endothelial cells	FGF1	FGFR4	6.4122e-05	0	FGF1_FGFR4	FGF1 - FGFR4	FGF	Secreted Signaling	PMC: 4393358
850	Oligodendrocytes	Endothelial cells	FGF1	FGFR4	0.00201151	0	FGF1_FGFR4	FGF1 - FGFR4	FGF	Secreted Signaling	PMC: 4393358
851	Endothelial cells	Endothelial cells	FGF1	FGFR4	4.50772e-05	0.03	FGF1_FGFR4	FGF1 - FGFR4	FGF	Secreted Signaling	PMC: 4393358
852	M1 macrophages	Endothelial cells	FGF1	FGFR4	3.55128e-05	0.02	FGF1_FGFR4	FGF1 - FGFR4	FGF	Secreted Signaling	PMC: 4393358
853	M2 macrophages	Endothelial cells	FGF1	FGFR4	3.61172e-05	0.02	FGF1_FGFR4	FGF1 - FGFR4	FGF	Secreted Signaling	PMC: 4393358
854	Oligodendrocytes	M1 macrophages	FGF1	FGFR4	0.000940892	0	FGF1_FGFR4	FGF1 - FGFR4	FGF	Secreted Signaling	PMC: 4393358
855	Oligodendrocytes	M2 macrophages	FGF1	FGFR4	0.000849396	0	FGF1_FGFR4	FGF1 - FGFR4	FGF	Secreted Signaling	PMC: 4393358
856	GBM cancer cells	GBM cancer cells	FGF2	FGFR1	2.67034e-05	0	FGF2_FGFR1	FGF2 - FGFR1	FGF	Secreted Signaling	PMC: 4393358
857	Astrocytes	GBM cancer cells	FGF2	FGFR1	8.39277e-05	0	FGF2_FGFR1	FGF2 - FGFR1	FGF	Secreted Signaling	PMC: 4393358
858	Oligodendrocytes	GBM cancer cells	FGF2	FGFR1	0.000167463	0	FGF2_FGFR1	FGF2 - FGFR1	FGF	Secreted Signaling	PMC: 4393358
859	Endothelial cells	GBM cancer cells	FGF2	FGFR1	3.92939e-05	0.01	FGF2_FGFR1	FGF2 - FGFR1	FGF	Secreted Signaling	PMC: 4393358
860	GBM cancer cells	Astrocytes	FGF2	FGFR1	4.64778e-05	0	FGF2_FGFR1	FGF2 - FGFR1	FGF	Secreted Signaling	PMC: 4393358
861	Astrocytes	Astrocytes	FGF2	FGFR1	0.000146071	0	FGF2_FGFR1	FGF2 - FGFR1	FGF	Secreted Signaling	PMC: 4393358
862	Oligodendrocytes	Astrocytes	FGF2	FGFR1	0.000291441	0	FGF2_FGFR1	FGF2 - FGFR1	FGF	Secreted Signaling	PMC: 4393358
863	Endothelial cells	Astrocytes	FGF2	FGFR1	6.8391e-05	0	FGF2_FGFR1	FGF2 - FGFR1	FGF	Secreted Signaling	PMC: 4393358
864	GBM cancer cells	Oligodendrocytes	FGF2	FGFR1	0.000114559	0	FGF2_FGFR1	FGF2 - FGFR1	FGF	Secreted Signaling	PMC: 4393358
865	Astrocytes	Oligodendrocytes	FGF2	FGFR1	0.000359986	0	FGF2_FGFR1	FGF2 - FGFR1	FGF	Secreted Signaling	PMC: 4393358
866	Oligodendrocytes	Oligodendrocytes	FGF2	FGFR1	0.00071809	0	FGF2_FGFR1	FGF2 - FGFR1	FGF	Secreted Signaling	PMC: 4393358
867	Endothelial cells	Oligodendrocytes	FGF2	FGFR1	0.000168566	0	FGF2_FGFR1	FGF2 - FGFR1	FGF	Secreted Signaling	PMC: 4393358
868	M1 macrophages	Oligodendrocytes	FGF2	FGFR1	3.69278e-05	0.01	FGF2_FGFR1	FGF2 - FGFR1	FGF	Secreted Signaling	PMC: 4393358
869	M2 macrophages	Oligodendrocytes	FGF2	FGFR1	4.05544e-05	0	FGF2_FGFR1	FGF2 - FGFR1	FGF	Secreted Signaling	PMC: 4393358
870	Astrocytes	Endothelial cells	FGF2	FGFR1	8.2703e-05	0	FGF2_FGFR1	FGF2 - FGFR1	FGF	Secreted Signaling	PMC: 4393358
871	Oligodendrocytes	Endothelial cells	FGF2	FGFR1	0.000165019	0	FGF2_FGFR1	FGF2 - FGFR1	FGF	Secreted Signaling	PMC: 4393358
872	Oligodendrocytes	M1 macrophages	FGF2	FGFR1	5.1834e-05	0	FGF2_FGFR1	FGF2 - FGFR1	FGF	Secreted Signaling	PMC: 4393358
873	Oligodendrocytes	M2 macrophages	FGF2	FGFR1	6.08377e-05	0	FGF2_FGFR1	FGF2 - FGFR1	FGF	Secreted Signaling	PMC: 4393358
874	GBM cancer cells	GBM cancer cells	FGF2	FGFR2	5.94468e-05	0.03	FGF2_FGFR2	FGF2 - FGFR2	FGF	Secreted Signaling	PMC: 4393358
875	Astrocytes	GBM cancer cells	FGF2	FGFR2	0.000186825	0	FGF2_FGFR2	FGF2 - FGFR2	FGF	Secreted Signaling	PMC: 4393358
876	Oligodendrocytes	GBM cancer cells	FGF2	FGFR2	0.000372739	0	FGF2_FGFR2	FGF2 - FGFR2	FGF	Secreted Signaling	PMC: 4393358
877	Endothelial cells	GBM cancer cells	FGF2	FGFR2	8.74741e-05	0.02	FGF2_FGFR2	FGF2 - FGFR2	FGF	Secreted Signaling	PMC: 4393358
878	GBM cancer cells	Astrocytes	FGF2	FGFR2	0.000108953	0	FGF2_FGFR2	FGF2 - FGFR2	FGF	Secreted Signaling	PMC: 4393358
879	Astrocytes	Astrocytes	FGF2	FGFR2	0.000342375	0	FGF2_FGFR2	FGF2 - FGFR2	FGF	Secreted Signaling	PMC: 4393358
880	Oligodendrocytes	Astrocytes	FGF2	FGFR2	0.000682973	0	FGF2_FGFR2	FGF2 - FGFR2	FGF	Secreted Signaling	PMC: 4393358
881	Endothelial cells	Astrocytes	FGF2	FGFR2	0.000160318	0	FGF2_FGFR2	FGF2 - FGFR2	FGF	Secreted Signaling	PMC: 4393358
882	GBM cancer cells	Oligodendrocytes	FGF2	FGFR2	0.00131454	0	FGF2_FGFR2	FGF2 - FGFR2	FGF	Secreted Signaling	PMC: 4393358
883	Astrocytes	Oligodendrocytes	FGF2	FGFR2	0.00412018	0	FGF2_FGFR2	FGF2 - FGFR2	FGF	Secreted Signaling	PMC: 4393358
884	Oligodendrocytes	Oligodendrocytes	FGF2	FGFR2	0.00818817	0	FGF2_FGFR2	FGF2 - FGFR2	FGF	Secreted Signaling	PMC: 4393358
885	Endothelial cells	Oligodendrocytes	FGF2	FGFR2	0.00193316	0	FGF2_FGFR2	FGF2 - FGFR2	FGF	Secreted Signaling	PMC: 4393358
886	M1 macrophages	Oligodendrocytes	FGF2	FGFR2	0.000424084	0	FGF2_FGFR2	FGF2 - FGFR2	FGF	Secreted Signaling	PMC: 4393358
887	M2 macrophages	Oligodendrocytes	FGF2	FGFR2	0.000465714	0	FGF2_FGFR2	FGF2 - FGFR2	FGF	Secreted Signaling	PMC: 4393358
888	Astrocytes	Endothelial cells	FGF2	FGFR2	9.60105e-05	0	FGF2_FGFR2	FGF2 - FGFR2	FGF	Secreted Signaling	PMC: 4393358
889	Oligodendrocytes	Endothelial cells	FGF2	FGFR2	0.000191569	0	FGF2_FGFR2	FGF2 - FGFR2	FGF	Secreted Signaling	PMC: 4393358
890	Astrocytes	M1 macrophages	FGF2	FGFR2	7.95087e-05	0	FGF2_FGFR2	FGF2 - FGFR2	FGF	Secreted Signaling	PMC: 4393358
891	Oligodendrocytes	M1 macrophages	FGF2	FGFR2	0.000158646	0	FGF2_FGFR2	FGF2 - FGFR2	FGF	Secreted Signaling	PMC: 4393358
892	Astrocytes	M2 macrophages	FGF2	FGFR2	9.28588e-05	0	FGF2_FGFR2	FGF2 - FGFR2	FGF	Secreted Signaling	PMC: 4393358
893	Oligodendrocytes	M2 macrophages	FGF2	FGFR2	0.000185281	0	FGF2_FGFR2	FGF2 - FGFR2	FGF	Secreted Signaling	PMC: 4393358
894	GBM cancer cells	GBM cancer cells	FGF2	FGFR3	3.48147e-05	0	FGF2_FGFR3	FGF2 - FGFR3	FGF	Secreted Signaling	PMC: 4393358
895	Astrocytes	GBM cancer cells	FGF2	FGFR3	0.000109419	0	FGF2_FGFR3	FGF2 - FGFR3	FGF	Secreted Signaling	PMC: 4393358
896	Oligodendrocytes	GBM cancer cells	FGF2	FGFR3	0.000218321	0	FGF2_FGFR3	FGF2 - FGFR3	FGF	Secreted Signaling	PMC: 4393358
897	Endothelial cells	GBM cancer cells	FGF2	FGFR3	5.12294e-05	0.01	FGF2_FGFR3	FGF2 - FGFR3	FGF	Secreted Signaling	PMC: 4393358
898	GBM cancer cells	Astrocytes	FGF2	FGFR3	6.60101e-05	0	FGF2_FGFR3	FGF2 - FGFR3	FGF	Secreted Signaling	PMC: 4393358
899	Astrocytes	Astrocytes	FGF2	FGFR3	0.000207449	0	FGF2_FGFR3	FGF2 - FGFR3	FGF	Secreted Signaling	PMC: 4393358
900	Oligodendrocytes	Astrocytes	FGF2	FGFR3	0.000413877	0	FGF2_FGFR3	FGF2 - FGFR3	FGF	Secreted Signaling	PMC: 4393358
901	Endothelial cells	Astrocytes	FGF2	FGFR3	9.71315e-05	0	FGF2_FGFR3	FGF2 - FGFR3	FGF	Secreted Signaling	PMC: 4393358
902	GBM cancer cells	Oligodendrocytes	FGF2	FGFR3	0.000213251	0	FGF2_FGFR3	FGF2 - FGFR3	FGF	Secreted Signaling	PMC: 4393358
903	Astrocytes	Oligodendrocytes	FGF2	FGFR3	0.00066997	0	FGF2_FGFR3	FGF2 - FGFR3	FGF	Secreted Signaling	PMC: 4393358
904	Oligodendrocytes	Oligodendrocytes	FGF2	FGFR3	0.00133603	0	FGF2_FGFR3	FGF2 - FGFR3	FGF	Secreted Signaling	PMC: 4393358
905	Endothelial cells	Oligodendrocytes	FGF2	FGFR3	0.00031377	0	FGF2_FGFR3	FGF2 - FGFR3	FGF	Secreted Signaling	PMC: 4393358
906	M1 macrophages	Oligodendrocytes	FGF2	FGFR3	6.87455e-05	0	FGF2_FGFR3	FGF2 - FGFR3	FGF	Secreted Signaling	PMC: 4393358
907	M2 macrophages	Oligodendrocytes	FGF2	FGFR3	7.54965e-05	0	FGF2_FGFR3	FGF2 - FGFR3	FGF	Secreted Signaling	PMC: 4393358
908	GBM cancer cells	Endothelial cells	FGF2	FGFR3	4.04483e-05	0.03	FGF2_FGFR3	FGF2 - FGFR3	FGF	Secreted Signaling	PMC: 4393358
909	Astrocytes	Endothelial cells	FGF2	FGFR3	0.000127123	0	FGF2_FGFR3	FGF2 - FGFR3	FGF	Secreted Signaling	PMC: 4393358
910	Oligodendrocytes	Endothelial cells	FGF2	FGFR3	0.000253641	0	FGF2_FGFR3	FGF2 - FGFR3	FGF	Secreted Signaling	PMC: 4393358
911	Endothelial cells	Endothelial cells	FGF2	FGFR3	5.95189e-05	0.03	FGF2_FGFR3	FGF2 - FGFR3	FGF	Secreted Signaling	PMC: 4393358
912	Astrocytes	M1 macrophages	FGF2	FGFR3	5.933e-05	0	FGF2_FGFR3	FGF2 - FGFR3	FGF	Secreted Signaling	PMC: 4393358
913	Oligodendrocytes	M1 macrophages	FGF2	FGFR3	0.000118385	0	FGF2_FGFR3	FGF2 - FGFR3	FGF	Secreted Signaling	PMC: 4393358
914	Astrocytes	M2 macrophages	FGF2	FGFR3	5.44503e-05	0	FGF2_FGFR3	FGF2 - FGFR3	FGF	Secreted Signaling	PMC: 4393358
915	Oligodendrocytes	M2 macrophages	FGF2	FGFR3	0.000108649	0	FGF2_FGFR3	FGF2 - FGFR3	FGF	Secreted Signaling	PMC: 4393358
916	GBM cancer cells	GBM cancer cells	FGF2	FGFR4	4.20736e-05	0	FGF2_FGFR4	FGF2 - FGFR4	FGF	Secreted Signaling	PMC: 4393358
917	Astrocytes	GBM cancer cells	FGF2	FGFR4	0.000132231	0	FGF2_FGFR4	FGF2 - FGFR4	FGF	Secreted Signaling	PMC: 4393358
918	Oligodendrocytes	GBM cancer cells	FGF2	FGFR4	0.00026383	0	FGF2_FGFR4	FGF2 - FGFR4	FGF	Secreted Signaling	PMC: 4393358
919	Endothelial cells	GBM cancer cells	FGF2	FGFR4	6.19105e-05	0.01	FGF2_FGFR4	FGF2 - FGFR4	FGF	Secreted Signaling	PMC: 4393358
920	GBM cancer cells	Astrocytes	FGF2	FGFR4	5.8192e-05	0	FGF2_FGFR4	FGF2 - FGFR4	FGF	Secreted Signaling	PMC: 4393358
921	Astrocytes	Astrocytes	FGF2	FGFR4	0.000182882	0	FGF2_FGFR4	FGF2 - FGFR4	FGF	Secreted Signaling	PMC: 4393358
922	Oligodendrocytes	Astrocytes	FGF2	FGFR4	0.000364873	0	FGF2_FGFR4	FGF2 - FGFR4	FGF	Secreted Signaling	PMC: 4393358
923	Endothelial cells	Astrocytes	FGF2	FGFR4	8.56277e-05	0	FGF2_FGFR4	FGF2 - FGFR4	FGF	Secreted Signaling	PMC: 4393358
924	GBM cancer cells	Oligodendrocytes	FGF2	FGFR4	0.000214002	0	FGF2_FGFR4	FGF2 - FGFR4	FGF	Secreted Signaling	PMC: 4393358
925	Astrocytes	Oligodendrocytes	FGF2	FGFR4	0.000672328	0	FGF2_FGFR4	FGF2 - FGFR4	FGF	Secreted Signaling	PMC: 4393358
926	Oligodendrocytes	Oligodendrocytes	FGF2	FGFR4	0.00134073	0	FGF2_FGFR4	FGF2 - FGFR4	FGF	Secreted Signaling	PMC: 4393358
927	Endothelial cells	Oligodendrocytes	FGF2	FGFR4	0.000314874	0	FGF2_FGFR4	FGF2 - FGFR4	FGF	Secreted Signaling	PMC: 4393358
928	M1 macrophages	Oligodendrocytes	FGF2	FGFR4	6.89876e-05	0	FGF2_FGFR4	FGF2 - FGFR4	FGF	Secreted Signaling	PMC: 4393358
929	M2 macrophages	Oligodendrocytes	FGF2	FGFR4	7.57624e-05	0	FGF2_FGFR4	FGF2 - FGFR4	FGF	Secreted Signaling	PMC: 4393358
930	Astrocytes	Endothelial cells	FGF2	FGFR4	0.000131829	0	FGF2_FGFR4	FGF2 - FGFR4	FGF	Secreted Signaling	PMC: 4393358
931	Oligodendrocytes	Endothelial cells	FGF2	FGFR4	0.00026303	0	FGF2_FGFR4	FGF2 - FGFR4	FGF	Secreted Signaling	PMC: 4393358
932	Astrocytes	M1 macrophages	FGF2	FGFR4	6.16021e-05	0	FGF2_FGFR4	FGF2 - FGFR4	FGF	Secreted Signaling	PMC: 4393358
933	Oligodendrocytes	M1 macrophages	FGF2	FGFR4	0.000122919	0	FGF2_FGFR4	FGF2 - FGFR4	FGF	Secreted Signaling	PMC: 4393358
934	Astrocytes	M2 macrophages	FGF2	FGFR4	5.56069e-05	0	FGF2_FGFR4	FGF2 - FGFR4	FGF	Secreted Signaling	PMC: 4393358
935	Oligodendrocytes	M2 macrophages	FGF2	FGFR4	0.000110957	0	FGF2_FGFR4	FGF2 - FGFR4	FGF	Secreted Signaling	PMC: 4393358
936	GBM cancer cells	GBM cancer cells	FGF5	FGFR1	0.000224177	0	FGF5_FGFR1	FGF5 - FGFR1	FGF	Secreted Signaling	PMC: 4393358
937	Astrocytes	GBM cancer cells	FGF5	FGFR1	0.000251334	0	FGF5_FGFR1	FGF5 - FGFR1	FGF	Secreted Signaling	PMC: 4393358
938	Oligodendrocytes	GBM cancer cells	FGF5	FGFR1	0.000222412	0	FGF5_FGFR1	FGF5 - FGFR1	FGF	Secreted Signaling	PMC: 4393358
939	GBM cancer cells	Astrocytes	FGF5	FGFR1	0.000390127	0	FGF5_FGFR1	FGF5 - FGFR1	FGF	Secreted Signaling	PMC: 4393358
940	Astrocytes	Astrocytes	FGF5	FGFR1	0.000437379	0	FGF5_FGFR1	FGF5 - FGFR1	FGF	Secreted Signaling	PMC: 4393358
941	Oligodendrocytes	Astrocytes	FGF5	FGFR1	0.000387056	0	FGF5_FGFR1	FGF5 - FGFR1	FGF	Secreted Signaling	PMC: 4393358
942	GBM cancer cells	Oligodendrocytes	FGF5	FGFR1	0.000961107	0	FGF5_FGFR1	FGF5 - FGFR1	FGF	Secreted Signaling	PMC: 4393358
943	Astrocytes	Oligodendrocytes	FGF5	FGFR1	0.00107744	0	FGF5_FGFR1	FGF5 - FGFR1	FGF	Secreted Signaling	PMC: 4393358
944	Oligodendrocytes	Oligodendrocytes	FGF5	FGFR1	0.000953545	0	FGF5_FGFR1	FGF5 - FGFR1	FGF	Secreted Signaling	PMC: 4393358
945	Endothelial cells	Oligodendrocytes	FGF5	FGFR1	0.000562364	0	FGF5_FGFR1	FGF5 - FGFR1	FGF	Secreted Signaling	PMC: 4393358
946	M1 macrophages	Oligodendrocytes	FGF5	FGFR1	0.000509966	0	FGF5_FGFR1	FGF5 - FGFR1	FGF	Secreted Signaling	PMC: 4393358
947	M2 macrophages	Oligodendrocytes	FGF5	FGFR1	0.000428104	0	FGF5_FGFR1	FGF5 - FGFR1	FGF	Secreted Signaling	PMC: 4393358
948	GBM cancer cells	GBM cancer cells	FGF5	FGFR2	0.000498939	0	FGF5_FGFR2	FGF5 - FGFR2	FGF	Secreted Signaling	PMC: 4393358
949	Astrocytes	GBM cancer cells	FGF5	FGFR2	0.000559362	0	FGF5_FGFR2	FGF5 - FGFR2	FGF	Secreted Signaling	PMC: 4393358
950	GBM cancer cells	Astrocytes	FGF5	FGFR2	0.000914115	0	FGF5_FGFR2	FGF5 - FGFR2	FGF	Secreted Signaling	PMC: 4393358
951	Astrocytes	Astrocytes	FGF5	FGFR2	0.00102477	0	FGF5_FGFR2	FGF5 - FGFR2	FGF	Secreted Signaling	PMC: 4393358
952	Oligodendrocytes	Astrocytes	FGF5	FGFR2	0.000906923	0	FGF5_FGFR2	FGF5 - FGFR2	FGF	Secreted Signaling	PMC: 4393358
953	GBM cancer cells	Oligodendrocytes	FGF5	FGFR2	0.0109316	0	FGF5_FGFR2	FGF5 - FGFR2	FGF	Secreted Signaling	PMC: 4393358
954	Astrocytes	Oligodendrocytes	FGF5	FGFR2	0.0122399	0	FGF5_FGFR2	FGF5 - FGFR2	FGF	Secreted Signaling	PMC: 4393358
955	Oligodendrocytes	Oligodendrocytes	FGF5	FGFR2	0.0108464	0	FGF5_FGFR2	FGF5 - FGFR2	FGF	Secreted Signaling	PMC: 4393358
956	Endothelial cells	Oligodendrocytes	FGF5	FGFR2	0.00642289	0	FGF5_FGFR2	FGF5 - FGFR2	FGF	Secreted Signaling	PMC: 4393358
957	M1 macrophages	Oligodendrocytes	FGF5	FGFR2	0.00582761	0	FGF5_FGFR2	FGF5 - FGFR2	FGF	Secreted Signaling	PMC: 4393358
958	M2 macrophages	Oligodendrocytes	FGF5	FGFR2	0.00489633	0	FGF5_FGFR2	FGF5 - FGFR2	FGF	Secreted Signaling	PMC: 4393358
959	GBM cancer cells	GBM cancer cells	FGF5	FGFR3	0.000292254	0	FGF5_FGFR3	FGF5 - FGFR3	FGF	Secreted Signaling	PMC: 4393358
960	Astrocytes	GBM cancer cells	FGF5	FGFR3	0.000327656	0	FGF5_FGFR3	FGF5 - FGFR3	FGF	Secreted Signaling	PMC: 4393358
961	Oligodendrocytes	GBM cancer cells	FGF5	FGFR3	0.000289954	0	FGF5_FGFR3	FGF5 - FGFR3	FGF	Secreted Signaling	PMC: 4393358
962	GBM cancer cells	Astrocytes	FGF5	FGFR3	0.000553998	0	FGF5_FGFR3	FGF5 - FGFR3	FGF	Secreted Signaling	PMC: 4393358
963	Astrocytes	Astrocytes	FGF5	FGFR3	0.000621085	0	FGF5_FGFR3	FGF5 - FGFR3	FGF	Secreted Signaling	PMC: 4393358
964	Oligodendrocytes	Astrocytes	FGF5	FGFR3	0.000549638	0	FGF5_FGFR3	FGF5 - FGFR3	FGF	Secreted Signaling	PMC: 4393358
965	Endothelial cells	Astrocytes	FGF5	FGFR3	0.000324102	0	FGF5_FGFR3	FGF5 - FGFR3	FGF	Secreted Signaling	PMC: 4393358
966	M1 macrophages	Astrocytes	FGF5	FGFR3	0.000293897	0.01	FGF5_FGFR3	FGF5 - FGFR3	FGF	Secreted Signaling	PMC: 4393358
967	GBM cancer cells	Oligodendrocytes	FGF5	FGFR3	0.00178779	0	FGF5_FGFR3	FGF5 - FGFR3	FGF	Secreted Signaling	PMC: 4393358
968	Astrocytes	Oligodendrocytes	FGF5	FGFR3	0.00200399	0	FGF5_FGFR3	FGF5 - FGFR3	FGF	Secreted Signaling	PMC: 4393358
969	Oligodendrocytes	Oligodendrocytes	FGF5	FGFR3	0.00177374	0	FGF5_FGFR3	FGF5 - FGFR3	FGF	Secreted Signaling	PMC: 4393358
970	Endothelial cells	Oligodendrocytes	FGF5	FGFR3	0.00104643	0	FGF5_FGFR3	FGF5 - FGFR3	FGF	Secreted Signaling	PMC: 4393358
971	M1 macrophages	Oligodendrocytes	FGF5	FGFR3	0.000948975	0	FGF5_FGFR3	FGF5 - FGFR3	FGF	Secreted Signaling	PMC: 4393358
972	M2 macrophages	Oligodendrocytes	FGF5	FGFR3	0.000796699	0	FGF5_FGFR3	FGF5 - FGFR3	FGF	Secreted Signaling	PMC: 4393358
973	GBM cancer cells	Endothelial cells	FGF5	FGFR3	0.000339531	0.01	FGF5_FGFR3	FGF5 - FGFR3	FGF	Secreted Signaling	PMC: 4393358
974	Astrocytes	Endothelial cells	FGF5	FGFR3	0.000380657	0	FGF5_FGFR3	FGF5 - FGFR3	FGF	Secreted Signaling	PMC: 4393358
975	Oligodendrocytes	Endothelial cells	FGF5	FGFR3	0.000336859	0.03	FGF5_FGFR3	FGF5 - FGFR3	FGF	Secreted Signaling	PMC: 4393358
976	GBM cancer cells	GBM cancer cells	FGF5	FGFR4	0.00035317	0	FGF5_FGFR4	FGF5 - FGFR4	FGF	Secreted Signaling	PMC: 4393358
977	Astrocytes	GBM cancer cells	FGF5	FGFR4	0.000395947	0	FGF5_FGFR4	FGF5 - FGFR4	FGF	Secreted Signaling	PMC: 4393358
978	Oligodendrocytes	GBM cancer cells	FGF5	FGFR4	0.00035039	0	FGF5_FGFR4	FGF5 - FGFR4	FGF	Secreted Signaling	PMC: 4393358
979	GBM cancer cells	Astrocytes	FGF5	FGFR4	0.000488412	0	FGF5_FGFR4	FGF5 - FGFR4	FGF	Secreted Signaling	PMC: 4393358
980	Astrocytes	Astrocytes	FGF5	FGFR4	0.000547561	0	FGF5_FGFR4	FGF5 - FGFR4	FGF	Secreted Signaling	PMC: 4393358
981	Oligodendrocytes	Astrocytes	FGF5	FGFR4	0.000484567	0	FGF5_FGFR4	FGF5 - FGFR4	FGF	Secreted Signaling	PMC: 4393358
982	GBM cancer cells	Oligodendrocytes	FGF5	FGFR4	0.00179408	0	FGF5_FGFR4	FGF5 - FGFR4	FGF	Secreted Signaling	PMC: 4393358
983	Astrocytes	Oligodendrocytes	FGF5	FGFR4	0.00201103	0	FGF5_FGFR4	FGF5 - FGFR4	FGF	Secreted Signaling	PMC: 4393358
984	Oligodendrocytes	Oligodendrocytes	FGF5	FGFR4	0.00177997	0	FGF5_FGFR4	FGF5 - FGFR4	FGF	Secreted Signaling	PMC: 4393358
985	Endothelial cells	Oligodendrocytes	FGF5	FGFR4	0.00105012	0	FGF5_FGFR4	FGF5 - FGFR4	FGF	Secreted Signaling	PMC: 4393358
986	M1 macrophages	Oligodendrocytes	FGF5	FGFR4	0.000952314	0	FGF5_FGFR4	FGF5 - FGFR4	FGF	Secreted Signaling	PMC: 4393358
987	M2 macrophages	Oligodendrocytes	FGF5	FGFR4	0.000799502	0	FGF5_FGFR4	FGF5 - FGFR4	FGF	Secreted Signaling	PMC: 4393358
988	Astrocytes	Endothelial cells	FGF5	FGFR4	0.000394746	0	FGF5_FGFR4	FGF5 - FGFR4	FGF	Secreted Signaling	PMC: 4393358
989	Astrocytes	GBM cancer cells	FGF7	FGFR1	6.9615e-05	0	FGF7_FGFR1	FGF7 - FGFR1	FGF	Secreted Signaling	PMC: 4393358
990	Oligodendrocytes	GBM cancer cells	FGF7	FGFR1	0.000245915	0	FGF7_FGFR1	FGF7 - FGFR1	FGF	Secreted Signaling	PMC: 4393358
991	GBM cancer cells	Astrocytes	FGF7	FGFR1	4.26186e-05	0	FGF7_FGFR1	FGF7 - FGFR1	FGF	Secreted Signaling	PMC: 4393358
992	Astrocytes	Astrocytes	FGF7	FGFR1	0.000121162	0	FGF7_FGFR1	FGF7 - FGFR1	FGF	Secreted Signaling	PMC: 4393358
993	Oligodendrocytes	Astrocytes	FGF7	FGFR1	0.00042795	0	FGF7_FGFR1	FGF7 - FGFR1	FGF	Secreted Signaling	PMC: 4393358
994	Endothelial cells	Astrocytes	FGF7	FGFR1	4.57252e-05	0	FGF7_FGFR1	FGF7 - FGFR1	FGF	Secreted Signaling	PMC: 4393358
995	GBM cancer cells	Oligodendrocytes	FGF7	FGFR1	0.000105047	0	FGF7_FGFR1	FGF7 - FGFR1	FGF	Secreted Signaling	PMC: 4393358
996	Astrocytes	Oligodendrocytes	FGF7	FGFR1	0.000298609	0	FGF7_FGFR1	FGF7 - FGFR1	FGF	Secreted Signaling	PMC: 4393358
997	Oligodendrocytes	Oligodendrocytes	FGF7	FGFR1	0.00105423	0	FGF7_FGFR1	FGF7 - FGFR1	FGF	Secreted Signaling	PMC: 4393358
998	Endothelial cells	Oligodendrocytes	FGF7	FGFR1	0.000112704	0	FGF7_FGFR1	FGF7 - FGFR1	FGF	Secreted Signaling	PMC: 4393358
999	M1 macrophages	Oligodendrocytes	FGF7	FGFR1	4.77528e-05	0	FGF7_FGFR1	FGF7 - FGFR1	FGF	Secreted Signaling	PMC: 4393358
1000	M2 macrophages	Oligodendrocytes	FGF7	FGFR1	5.03262e-05	0	FGF7_FGFR1	FGF7 - FGFR1	FGF	Secreted Signaling	PMC: 4393358
1001	Astrocytes	Endothelial cells	FGF7	FGFR1	6.85991e-05	0	FGF7_FGFR1	FGF7 - FGFR1	FGF	Secreted Signaling	PMC: 4393358
1002	Oligodendrocytes	Endothelial cells	FGF7	FGFR1	0.000242327	0	FGF7_FGFR1	FGF7 - FGFR1	FGF	Secreted Signaling	PMC: 4393358
1003	Oligodendrocytes	M1 macrophages	FGF7	FGFR1	7.61212e-05	0	FGF7_FGFR1	FGF7 - FGFR1	FGF	Secreted Signaling	PMC: 4393358
1004	Oligodendrocytes	M2 macrophages	FGF7	FGFR1	8.93433e-05	0	FGF7_FGFR1	FGF7 - FGFR1	FGF	Secreted Signaling	PMC: 4393358
1005	Astrocytes	GBM cancer cells	FGF7	FGFR2	0.000154968	0	FGF7_FGFR2	FGF7 - FGFR2	FGF	Secreted Signaling	PMC: 4393358
1006	Oligodendrocytes	GBM cancer cells	FGF7	FGFR2	0.000547305	0	FGF7_FGFR2	FGF7 - FGFR2	FGF	Secreted Signaling	PMC: 4393358
1007	GBM cancer cells	Astrocytes	FGF7	FGFR2	9.99072e-05	0	FGF7_FGFR2	FGF7 - FGFR2	FGF	Secreted Signaling	PMC: 4393358
1008	Astrocytes	Astrocytes	FGF7	FGFR2	0.000284	0	FGF7_FGFR2	FGF7 - FGFR2	FGF	Secreted Signaling	PMC: 4393358
1009	Oligodendrocytes	Astrocytes	FGF7	FGFR2	0.00100269	0	FGF7_FGFR2	FGF7 - FGFR2	FGF	Secreted Signaling	PMC: 4393358
1010	Endothelial cells	Astrocytes	FGF7	FGFR2	0.000107189	0	FGF7_FGFR2	FGF7 - FGFR2	FGF	Secreted Signaling	PMC: 4393358
1011	GBM cancer cells	Oligodendrocytes	FGF7	FGFR2	0.00120552	0	FGF7_FGFR2	FGF7 - FGFR2	FGF	Secreted Signaling	PMC: 4393358
1012	Astrocytes	Oligodendrocytes	FGF7	FGFR2	0.00341989	0	FGF7_FGFR2	FGF7 - FGFR2	FGF	Secreted Signaling	PMC: 4393358
1013	Oligodendrocytes	Oligodendrocytes	FGF7	FGFR2	0.0119791	0	FGF7_FGFR2	FGF7 - FGFR2	FGF	Secreted Signaling	PMC: 4393358
1014	Endothelial cells	Oligodendrocytes	FGF7	FGFR2	0.00129328	0	FGF7_FGFR2	FGF7 - FGFR2	FGF	Secreted Signaling	PMC: 4393358
1015	M1 macrophages	Oligodendrocytes	FGF7	FGFR2	0.000548337	0	FGF7_FGFR2	FGF7 - FGFR2	FGF	Secreted Signaling	PMC: 4393358
1016	M2 macrophages	Oligodendrocytes	FGF7	FGFR2	0.000577872	0	FGF7_FGFR2	FGF7 - FGFR2	FGF	Secreted Signaling	PMC: 4393358
1017	Astrocytes	Endothelial cells	FGF7	FGFR2	7.96374e-05	0.04	FGF7_FGFR2	FGF7 - FGFR2	FGF	Secreted Signaling	PMC: 4393358
1018	Oligodendrocytes	Endothelial cells	FGF7	FGFR2	0.000281312	0	FGF7_FGFR2	FGF7 - FGFR2	FGF	Secreted Signaling	PMC: 4393358
1019	Astrocytes	M1 macrophages	FGF7	FGFR2	6.59495e-05	0.02	FGF7_FGFR2	FGF7 - FGFR2	FGF	Secreted Signaling	PMC: 4393358
1020	Oligodendrocytes	M1 macrophages	FGF7	FGFR2	0.000232969	0	FGF7_FGFR2	FGF7 - FGFR2	FGF	Secreted Signaling	PMC: 4393358
1021	Astrocytes	M2 macrophages	FGF7	FGFR2	7.70231e-05	0	FGF7_FGFR2	FGF7 - FGFR2	FGF	Secreted Signaling	PMC: 4393358
1022	Oligodendrocytes	M2 macrophages	FGF7	FGFR2	0.000272079	0	FGF7_FGFR2	FGF7 - FGFR2	FGF	Secreted Signaling	PMC: 4393358
1023	GBM cancer cells	GBM cancer cells	FGF9	FGFR1	2.28933e-05	0	FGF9_FGFR1	FGF9 - FGFR1	FGF	Secreted Signaling	PMC: 4393358
1024	Astrocytes	GBM cancer cells	FGF9	FGFR1	2.80753e-05	0	FGF9_FGFR1	FGF9 - FGFR1	FGF	Secreted Signaling	PMC: 4393358
1025	Oligodendrocytes	GBM cancer cells	FGF9	FGFR1	9.70251e-05	0	FGF9_FGFR1	FGF9 - FGFR1	FGF	Secreted Signaling	PMC: 4393358
1026	GBM cancer cells	Astrocytes	FGF9	FGFR1	3.98463e-05	0	FGF9_FGFR1	FGF9 - FGFR1	FGF	Secreted Signaling	PMC: 4393358
1027	Astrocytes	Astrocytes	FGF9	FGFR1	4.88654e-05	0	FGF9_FGFR1	FGF9 - FGFR1	FGF	Secreted Signaling	PMC: 4393358
1028	Oligodendrocytes	Astrocytes	FGF9	FGFR1	0.000168865	0	FGF9_FGFR1	FGF9 - FGFR1	FGF	Secreted Signaling	PMC: 4393358
1029	Endothelial cells	Astrocytes	FGF9	FGFR1	4.22957e-05	0.01	FGF9_FGFR1	FGF9 - FGFR1	FGF	Secreted Signaling	PMC: 4393358
1030	GBM cancer cells	Oligodendrocytes	FGF9	FGFR1	9.82146e-05	0	FGF9_FGFR1	FGF9 - FGFR1	FGF	Secreted Signaling	PMC: 4393358
1031	Astrocytes	Oligodendrocytes	FGF9	FGFR1	0.000120444	0	FGF9_FGFR1	FGF9 - FGFR1	FGF	Secreted Signaling	PMC: 4393358
1032	Oligodendrocytes	Oligodendrocytes	FGF9	FGFR1	0.000416146	0	FGF9_FGFR1	FGF9 - FGFR1	FGF	Secreted Signaling	PMC: 4393358
1033	Endothelial cells	Oligodendrocytes	FGF9	FGFR1	0.000104252	0	FGF9_FGFR1	FGF9 - FGFR1	FGF	Secreted Signaling	PMC: 4393358
1034	M1 macrophages	Oligodendrocytes	FGF9	FGFR1	3.69092e-05	0	FGF9_FGFR1	FGF9 - FGFR1	FGF	Secreted Signaling	PMC: 4393358
1035	M2 macrophages	Oligodendrocytes	FGF9	FGFR1	3.31029e-05	0	FGF9_FGFR1	FGF9 - FGFR1	FGF	Secreted Signaling	PMC: 4393358
1036	Oligodendrocytes	Endothelial cells	FGF9	FGFR1	9.56093e-05	0	FGF9_FGFR1	FGF9 - FGFR1	FGF	Secreted Signaling	PMC: 4393358
1037	Oligodendrocytes	M1 macrophages	FGF9	FGFR1	3.00303e-05	0.02	FGF9_FGFR1	FGF9 - FGFR1	FGF	Secreted Signaling	PMC: 4393358
1038	Oligodendrocytes	M2 macrophages	FGF9	FGFR1	3.52468e-05	0.01	FGF9_FGFR1	FGF9 - FGFR1	FGF	Secreted Signaling	PMC: 4393358
1039	GBM cancer cells	GBM cancer cells	FGF9	FGFR2	5.0965e-05	0	FGF9_FGFR2	FGF9 - FGFR2	FGF	Secreted Signaling	PMC: 4393358
1040	Astrocytes	GBM cancer cells	FGF9	FGFR2	6.25007e-05	0	FGF9_FGFR2	FGF9 - FGFR2	FGF	Secreted Signaling	PMC: 4393358
1041	Oligodendrocytes	GBM cancer cells	FGF9	FGFR2	0.000215977	0	FGF9_FGFR2	FGF9 - FGFR2	FGF	Secreted Signaling	PMC: 4393358
1042	GBM cancer cells	Astrocytes	FGF9	FGFR2	9.34087e-05	0	FGF9_FGFR2	FGF9 - FGFR2	FGF	Secreted Signaling	PMC: 4393358
1043	Astrocytes	Astrocytes	FGF9	FGFR2	0.00011455	0	FGF9_FGFR2	FGF9 - FGFR2	FGF	Secreted Signaling	PMC: 4393358
1044	Oligodendrocytes	Astrocytes	FGF9	FGFR2	0.000395789	0	FGF9_FGFR2	FGF9 - FGFR2	FGF	Secreted Signaling	PMC: 4393358
1045	Endothelial cells	Astrocytes	FGF9	FGFR2	9.91503e-05	0.01	FGF9_FGFR2	FGF9 - FGFR2	FGF	Secreted Signaling	PMC: 4393358
1046	GBM cancer cells	Oligodendrocytes	FGF9	FGFR2	0.00112719	0	FGF9_FGFR2	FGF9 - FGFR2	FGF	Secreted Signaling	PMC: 4393358
1047	Astrocytes	Oligodendrocytes	FGF9	FGFR2	0.00138198	0	FGF9_FGFR2	FGF9 - FGFR2	FGF	Secreted Signaling	PMC: 4393358
1048	Oligodendrocytes	Oligodendrocytes	FGF9	FGFR2	0.00476016	0	FGF9_FGFR2	FGF9 - FGFR2	FGF	Secreted Signaling	PMC: 4393358
1049	Endothelial cells	Oligodendrocytes	FGF9	FGFR2	0.0011964	0	FGF9_FGFR2	FGF9 - FGFR2	FGF	Secreted Signaling	PMC: 4393358
1050	M1 macrophages	Oligodendrocytes	FGF9	FGFR2	0.00042387	0	FGF9_FGFR2	FGF9 - FGFR2	FGF	Secreted Signaling	PMC: 4393358
1051	M2 macrophages	Oligodendrocytes	FGF9	FGFR2	0.000380173	0	FGF9_FGFR2	FGF9 - FGFR2	FGF	Secreted Signaling	PMC: 4393358
1052	Oligodendrocytes	Endothelial cells	FGF9	FGFR2	0.000110993	0	FGF9_FGFR2	FGF9 - FGFR2	FGF	Secreted Signaling	PMC: 4393358
1053	Oligodendrocytes	M1 macrophages	FGF9	FGFR2	9.19166e-05	0	FGF9_FGFR2	FGF9 - FGFR2	FGF	Secreted Signaling	PMC: 4393358
1054	Oligodendrocytes	M2 macrophages	FGF9	FGFR2	0.00010735	0	FGF9_FGFR2	FGF9 - FGFR2	FGF	Secreted Signaling	PMC: 4393358
1055	GBM cancer cells	GBM cancer cells	FGF9	FGFR3	2.98473e-05	0	FGF9_FGFR3	FGF9 - FGFR3	FGF	Secreted Signaling	PMC: 4393358
1056	Astrocytes	GBM cancer cells	FGF9	FGFR3	3.66032e-05	0	FGF9_FGFR3	FGF9 - FGFR3	FGF	Secreted Signaling	PMC: 4393358
1057	Oligodendrocytes	GBM cancer cells	FGF9	FGFR3	0.000126494	0	FGF9_FGFR3	FGF9 - FGFR3	FGF	Secreted Signaling	PMC: 4393358
1058	GBM cancer cells	Astrocytes	FGF9	FGFR3	5.65919e-05	0	FGF9_FGFR3	FGF9 - FGFR3	FGF	Secreted Signaling	PMC: 4393358
1059	Astrocytes	Astrocytes	FGF9	FGFR3	6.94011e-05	0	FGF9_FGFR3	FGF9 - FGFR3	FGF	Secreted Signaling	PMC: 4393358
1060	Oligodendrocytes	Astrocytes	FGF9	FGFR3	0.000239818	0	FGF9_FGFR3	FGF9 - FGFR3	FGF	Secreted Signaling	PMC: 4393358
1061	Endothelial cells	Astrocytes	FGF9	FGFR3	6.00706e-05	0.01	FGF9_FGFR3	FGF9 - FGFR3	FGF	Secreted Signaling	PMC: 4393358
1062	GBM cancer cells	Oligodendrocytes	FGF9	FGFR3	0.000182829	0	FGF9_FGFR3	FGF9 - FGFR3	FGF	Secreted Signaling	PMC: 4393358
1063	Astrocytes	Oligodendrocytes	FGF9	FGFR3	0.000224204	0	FGF9_FGFR3	FGF9 - FGFR3	FGF	Secreted Signaling	PMC: 4393358
1064	Oligodendrocytes	Oligodendrocytes	FGF9	FGFR3	0.000774453	0	FGF9_FGFR3	FGF9 - FGFR3	FGF	Secreted Signaling	PMC: 4393358
1065	Endothelial cells	Oligodendrocytes	FGF9	FGFR3	0.000194065	0	FGF9_FGFR3	FGF9 - FGFR3	FGF	Secreted Signaling	PMC: 4393358
1066	M1 macrophages	Oligodendrocytes	FGF9	FGFR3	6.87109e-05	0	FGF9_FGFR3	FGF9 - FGFR3	FGF	Secreted Signaling	PMC: 4393358
1067	M2 macrophages	Oligodendrocytes	FGF9	FGFR3	6.16251e-05	0	FGF9_FGFR3	FGF9 - FGFR3	FGF	Secreted Signaling	PMC: 4393358
1068	GBM cancer cells	Endothelial cells	FGF9	FGFR3	3.4677e-05	0	FGF9_FGFR3	FGF9 - FGFR3	FGF	Secreted Signaling	PMC: 4393358
1069	Astrocytes	Endothelial cells	FGF9	FGFR3	4.25262e-05	0	FGF9_FGFR3	FGF9 - FGFR3	FGF	Secreted Signaling	PMC: 4393358
1070	Oligodendrocytes	Endothelial cells	FGF9	FGFR3	0.000146961	0	FGF9_FGFR3	FGF9 - FGFR3	FGF	Secreted Signaling	PMC: 4393358
1071	Oligodendrocytes	M1 macrophages	FGF9	FGFR3	6.85891e-05	0	FGF9_FGFR3	FGF9 - FGFR3	FGF	Secreted Signaling	PMC: 4393358
1072	Oligodendrocytes	M2 macrophages	FGF9	FGFR3	6.2948e-05	0	FGF9_FGFR3	FGF9 - FGFR3	FGF	Secreted Signaling	PMC: 4393358
1073	GBM cancer cells	GBM cancer cells	FGF9	FGFR4	3.60704e-05	0	FGF9_FGFR4	FGF9 - FGFR4	FGF	Secreted Signaling	PMC: 4393358
1074	Astrocytes	GBM cancer cells	FGF9	FGFR4	4.4235e-05	0	FGF9_FGFR4	FGF9 - FGFR4	FGF	Secreted Signaling	PMC: 4393358
1075	Oligodendrocytes	GBM cancer cells	FGF9	FGFR4	0.000152865	0	FGF9_FGFR4	FGF9 - FGFR4	FGF	Secreted Signaling	PMC: 4393358
1076	GBM cancer cells	Astrocytes	FGF9	FGFR4	4.98892e-05	0	FGF9_FGFR4	FGF9 - FGFR4	FGF	Secreted Signaling	PMC: 4393358
1077	Astrocytes	Astrocytes	FGF9	FGFR4	6.11814e-05	0	FGF9_FGFR4	FGF9 - FGFR4	FGF	Secreted Signaling	PMC: 4393358
1078	Oligodendrocytes	Astrocytes	FGF9	FGFR4	0.000211419	0	FGF9_FGFR4	FGF9 - FGFR4	FGF	Secreted Signaling	PMC: 4393358
1079	Endothelial cells	Astrocytes	FGF9	FGFR4	5.29559e-05	0.03	FGF9_FGFR4	FGF9 - FGFR4	FGF	Secreted Signaling	PMC: 4393358
1080	GBM cancer cells	Oligodendrocytes	FGF9	FGFR4	0.000183472	0	FGF9_FGFR4	FGF9 - FGFR4	FGF	Secreted Signaling	PMC: 4393358
1081	Astrocytes	Oligodendrocytes	FGF9	FGFR4	0.000224994	0	FGF9_FGFR4	FGF9 - FGFR4	FGF	Secreted Signaling	PMC: 4393358
1082	Oligodendrocytes	Oligodendrocytes	FGF9	FGFR4	0.000777178	0	FGF9_FGFR4	FGF9 - FGFR4	FGF	Secreted Signaling	PMC: 4393358
1083	Endothelial cells	Oligodendrocytes	FGF9	FGFR4	0.000194749	0	FGF9_FGFR4	FGF9 - FGFR4	FGF	Secreted Signaling	PMC: 4393358
1084	M1 macrophages	Oligodendrocytes	FGF9	FGFR4	6.89528e-05	0	FGF9_FGFR4	FGF9 - FGFR4	FGF	Secreted Signaling	PMC: 4393358
1085	M2 macrophages	Oligodendrocytes	FGF9	FGFR4	6.18422e-05	0	FGF9_FGFR4	FGF9 - FGFR4	FGF	Secreted Signaling	PMC: 4393358
1086	GBM cancer cells	Endothelial cells	FGF9	FGFR4	3.59609e-05	0.04	FGF9_FGFR4	FGF9 - FGFR4	FGF	Secreted Signaling	PMC: 4393358
1087	Astrocytes	Endothelial cells	FGF9	FGFR4	4.41007e-05	0	FGF9_FGFR4	FGF9 - FGFR4	FGF	Secreted Signaling	PMC: 4393358
1088	Oligodendrocytes	Endothelial cells	FGF9	FGFR4	0.000152401	0	FGF9_FGFR4	FGF9 - FGFR4	FGF	Secreted Signaling	PMC: 4393358
1089	Oligodendrocytes	M1 macrophages	FGF9	FGFR4	7.12158e-05	0	FGF9_FGFR4	FGF9 - FGFR4	FGF	Secreted Signaling	PMC: 4393358
1090	Oligodendrocytes	M2 macrophages	FGF9	FGFR4	6.4285e-05	0	FGF9_FGFR4	FGF9 - FGFR4	FGF	Secreted Signaling	PMC: 4393358
1091	GBM cancer cells	GBM cancer cells	PDGFA	PDGFRA	0.0237591	0	PDGFA_PDGFRA	PDGFA - PDGFRA	PDGF	Secreted Signaling	PMID: 15207812
1092	GBM cancer cells	GBM cancer cells	PDGFA	PDGFRB	0.00146646	0	PDGFA_PDGFRB	PDGFA - PDGFRB	PDGF	Secreted Signaling	PMID: 15207812
1093	GBM cancer cells	GBM cancer cells	PDGFB	PDGFRA	0.0117843	0	PDGFB_PDGFRA	PDGFB - PDGFRA	PDGF	Secreted Signaling	PMID: 15207812
1094	M1 macrophages	GBM cancer cells	PDGFB	PDGFRA	0.0329453	0	PDGFB_PDGFRA	PDGFB - PDGFRA	PDGF	Secreted Signaling	PMID: 15207812
1095	M2 macrophages	GBM cancer cells	PDGFB	PDGFRA	0.0311689	0	PDGFB_PDGFRA	PDGFB - PDGFRA	PDGF	Secreted Signaling	PMID: 15207812
1096	M1 macrophages	Astrocytes	PDGFB	PDGFRA	0.0149161	0	PDGFB_PDGFRA	PDGFB - PDGFRA	PDGF	Secreted Signaling	PMID: 15207812
1097	M2 macrophages	Astrocytes	PDGFB	PDGFRA	0.0141026	0	PDGFB_PDGFRA	PDGFB - PDGFRA	PDGF	Secreted Signaling	PMID: 15207812
1098	M1 macrophages	Endothelial cells	PDGFB	PDGFRA	0.0200288	0	PDGFB_PDGFRA	PDGFB - PDGFRA	PDGF	Secreted Signaling	PMID: 15207812
1099	M2 macrophages	Endothelial cells	PDGFB	PDGFRA	0.0189397	0	PDGFB_PDGFRA	PDGFB - PDGFRA	PDGF	Secreted Signaling	PMID: 15207812
1100	GBM cancer cells	GBM cancer cells	PDGFB	PDGFRB	0.000717354	0	PDGFB_PDGFRB	PDGFB - PDGFRB	PDGF	Secreted Signaling	PMID: 15207812
1101	M1 macrophages	GBM cancer cells	PDGFB	PDGFRB	0.00204837	0	PDGFB_PDGFRB	PDGFB - PDGFRB	PDGF	Secreted Signaling	PMID: 15207812
1102	M2 macrophages	GBM cancer cells	PDGFB	PDGFRB	0.00193425	0	PDGFB_PDGFRB	PDGFB - PDGFRB	PDGF	Secreted Signaling	PMID: 15207812
1103	M1 macrophages	Astrocytes	PDGFB	PDGFRB	0.00132595	0	PDGFB_PDGFRB	PDGFB - PDGFRB	PDGF	Secreted Signaling	PMID: 15207812
1104	M2 macrophages	Astrocytes	PDGFB	PDGFRB	0.00125207	0	PDGFB_PDGFRB	PDGFB - PDGFRB	PDGF	Secreted Signaling	PMID: 15207812
1105	M1 macrophages	Endothelial cells	PDGFB	PDGFRB	0.00169366	0	PDGFB_PDGFRB	PDGFB - PDGFRB	PDGF	Secreted Signaling	PMID: 15207812
1106	M2 macrophages	Endothelial cells	PDGFB	PDGFRB	0.00159931	0	PDGFB_PDGFRB	PDGFB - PDGFRB	PDGF	Secreted Signaling	PMID: 15207812
1107	M1 macrophages	M1 macrophages	PDGFB	PDGFRB	0.00119569	0	PDGFB_PDGFRB	PDGFB - PDGFRB	PDGF	Secreted Signaling	PMID: 15207812
1108	M2 macrophages	M1 macrophages	PDGFB	PDGFRB	0.00112901	0	PDGFB_PDGFRB	PDGFB - PDGFRB	PDGF	Secreted Signaling	PMID: 15207812
1109	M1 macrophages	M2 macrophages	PDGFB	PDGFRB	0.00119216	0	PDGFB_PDGFRB	PDGFB - PDGFRB	PDGF	Secreted Signaling	PMID: 15207812
1110	M2 macrophages	M2 macrophages	PDGFB	PDGFRB	0.00112568	0	PDGFB_PDGFRB	PDGFB - PDGFRB	PDGF	Secreted Signaling	PMID: 15207812
1111	GBM cancer cells	GBM cancer cells	PDGFC	PDGFRA	0.0312504	0	PDGFC_PDGFRA	PDGFC - PDGFRA	PDGF	Secreted Signaling	PMID: 15207812
1112	Endothelial cells	GBM cancer cells	VEGFA	FLT1	9.19353e-05	0	VEGFA_VEGFR1	VEGFA - VEGFR1	VEGF	Secreted Signaling	KEGG: hsa04370; PMID: 16633338
1113	M1 macrophages	GBM cancer cells	VEGFA	FLT1	8.67564e-05	0	VEGFA_VEGFR1	VEGFA - VEGFR1	VEGF	Secreted Signaling	KEGG: hsa04370; PMID: 16633338
1114	M2 macrophages	GBM cancer cells	VEGFA	FLT1	0.00017854	0	VEGFA_VEGFR1	VEGFA - VEGFR1	VEGF	Secreted Signaling	KEGG: hsa04370; PMID: 16633338
1115	Endothelial cells	Astrocytes	VEGFA	FLT1	0.000101599	0	VEGFA_VEGFR1	VEGFA - VEGFR1	VEGF	Secreted Signaling	KEGG: hsa04370; PMID: 16633338
1116	M1 macrophages	Astrocytes	VEGFA	FLT1	9.58758e-05	0	VEGFA_VEGFR1	VEGFA - VEGFR1	VEGF	Secreted Signaling	KEGG: hsa04370; PMID: 16633338
1117	M2 macrophages	Astrocytes	VEGFA	FLT1	0.000197305	0	VEGFA_VEGFR1	VEGFA - VEGFR1	VEGF	Secreted Signaling	KEGG: hsa04370; PMID: 16633338
1118	M2 macrophages	Oligodendrocytes	VEGFA	FLT1	9.7114e-05	0	VEGFA_VEGFR1	VEGFA - VEGFR1	VEGF	Secreted Signaling	KEGG: hsa04370; PMID: 16633338
1119	Endothelial cells	Endothelial cells	VEGFA	FLT1	7.99514e-05	0.01	VEGFA_VEGFR1	VEGFA - VEGFR1	VEGF	Secreted Signaling	KEGG: hsa04370; PMID: 16633338
1120	M1 macrophages	Endothelial cells	VEGFA	FLT1	7.54475e-05	0	VEGFA_VEGFR1	VEGFA - VEGFR1	VEGF	Secreted Signaling	KEGG: hsa04370; PMID: 16633338
1121	M2 macrophages	Endothelial cells	VEGFA	FLT1	0.000155269	0	VEGFA_VEGFR1	VEGFA - VEGFR1	VEGF	Secreted Signaling	KEGG: hsa04370; PMID: 16633338
1122	Endothelial cells	M1 macrophages	VEGFA	FLT1	9.18685e-05	0	VEGFA_VEGFR1	VEGFA - VEGFR1	VEGF	Secreted Signaling	KEGG: hsa04370; PMID: 16633338
1123	M1 macrophages	M1 macrophages	VEGFA	FLT1	8.66933e-05	0	VEGFA_VEGFR1	VEGFA - VEGFR1	VEGF	Secreted Signaling	KEGG: hsa04370; PMID: 16633338
1124	M2 macrophages	M1 macrophages	VEGFA	FLT1	0.00017841	0	VEGFA_VEGFR1	VEGFA - VEGFR1	VEGF	Secreted Signaling	KEGG: hsa04370; PMID: 16633338
1125	GBM cancer cells	M2 macrophages	VEGFA	FLT1	5.1989e-05	0.01	VEGFA_VEGFR1	VEGFA - VEGFR1	VEGF	Secreted Signaling	KEGG: hsa04370; PMID: 16633338
1126	Endothelial cells	M2 macrophages	VEGFA	FLT1	0.000125587	0	VEGFA_VEGFR1	VEGFA - VEGFR1	VEGF	Secreted Signaling	KEGG: hsa04370; PMID: 16633338
1127	M1 macrophages	M2 macrophages	VEGFA	FLT1	0.000118513	0	VEGFA_VEGFR1	VEGFA - VEGFR1	VEGF	Secreted Signaling	KEGG: hsa04370; PMID: 16633338
1128	M2 macrophages	M2 macrophages	VEGFA	FLT1	0.000243885	0	VEGFA_VEGFR1	VEGFA - VEGFR1	VEGF	Secreted Signaling	KEGG: hsa04370; PMID: 16633338
1129	Endothelial cells	GBM cancer cells	VEGFA	KDR	2.79416e-05	0	VEGFA_VEGFR2	VEGFA - VEGFR2	VEGF	Secreted Signaling	KEGG: hsa04370; PMID: 16633338
1130	M1 macrophages	GBM cancer cells	VEGFA	KDR	2.63675e-05	0	VEGFA_VEGFR2	VEGFA - VEGFR2	VEGF	Secreted Signaling	KEGG: hsa04370; PMID: 16633338
1131	M2 macrophages	GBM cancer cells	VEGFA	KDR	5.42664e-05	0	VEGFA_VEGFR2	VEGFA - VEGFR2	VEGF	Secreted Signaling	KEGG: hsa04370; PMID: 16633338
1132	Endothelial cells	Astrocytes	VEGFA	KDR	2.81989e-05	0	VEGFA_VEGFR2	VEGFA - VEGFR2	VEGF	Secreted Signaling	KEGG: hsa04370; PMID: 16633338
1133	M1 macrophages	Astrocytes	VEGFA	KDR	2.66103e-05	0	VEGFA_VEGFR2	VEGFA - VEGFR2	VEGF	Secreted Signaling	KEGG: hsa04370; PMID: 16633338
1134	M2 macrophages	Astrocytes	VEGFA	KDR	5.47661e-05	0	VEGFA_VEGFR2	VEGFA - VEGFR2	VEGF	Secreted Signaling	KEGG: hsa04370; PMID: 16633338
1135	Endothelial cells	Oligodendrocytes	VEGFA	KDR	1.78164e-05	0.03	VEGFA_VEGFR2	VEGFA - VEGFR2	VEGF	Secreted Signaling	KEGG: hsa04370; PMID: 16633338
1136	M1 macrophages	Oligodendrocytes	VEGFA	KDR	1.68127e-05	0	VEGFA_VEGFR2	VEGFA - VEGFR2	VEGF	Secreted Signaling	KEGG: hsa04370; PMID: 16633338
1137	M2 macrophages	Oligodendrocytes	VEGFA	KDR	3.46021e-05	0	VEGFA_VEGFR2	VEGFA - VEGFR2	VEGF	Secreted Signaling	KEGG: hsa04370; PMID: 16633338
1138	GBM cancer cells	Endothelial cells	VEGFA	KDR	1.82225e-05	0.01	VEGFA_VEGFR2	VEGFA - VEGFR2	VEGF	Secreted Signaling	KEGG: hsa04370; PMID: 16633338
1139	Astrocytes	Endothelial cells	VEGFA	KDR	1.8112e-05	0.01	VEGFA_VEGFR2	VEGFA - VEGFR2	VEGF	Secreted Signaling	KEGG: hsa04370; PMID: 16633338
1140	Endothelial cells	Endothelial cells	VEGFA	KDR	4.40213e-05	0	VEGFA_VEGFR2	VEGFA - VEGFR2	VEGF	Secreted Signaling	KEGG: hsa04370; PMID: 16633338
1141	M1 macrophages	Endothelial cells	VEGFA	KDR	4.15413e-05	0	VEGFA_VEGFR2	VEGFA - VEGFR2	VEGF	Secreted Signaling	KEGG: hsa04370; PMID: 16633338
1142	M2 macrophages	Endothelial cells	VEGFA	KDR	8.54939e-05	0	VEGFA_VEGFR2	VEGFA - VEGFR2	VEGF	Secreted Signaling	KEGG: hsa04370; PMID: 16633338
1143	Endothelial cells	M1 macrophages	VEGFA	KDR	2.37547e-05	0	VEGFA_VEGFR2	VEGFA - VEGFR2	VEGF	Secreted Signaling	KEGG: hsa04370; PMID: 16633338
1144	M1 macrophages	M1 macrophages	VEGFA	KDR	2.24165e-05	0	VEGFA_VEGFR2	VEGFA - VEGFR2	VEGF	Secreted Signaling	KEGG: hsa04370; PMID: 16633338
1145	M2 macrophages	M1 macrophages	VEGFA	KDR	4.6135e-05	0	VEGFA_VEGFR2	VEGFA - VEGFR2	VEGF	Secreted Signaling	KEGG: hsa04370; PMID: 16633338
1146	GBM cancer cells	M2 macrophages	VEGFA	KDR	2.43877e-05	0	VEGFA_VEGFR2	VEGFA - VEGFR2	VEGF	Secreted Signaling	KEGG: hsa04370; PMID: 16633338
1147	Astrocytes	M2 macrophages	VEGFA	KDR	2.42399e-05	0	VEGFA_VEGFR2	VEGFA - VEGFR2	VEGF	Secreted Signaling	KEGG: hsa04370; PMID: 16633338
1148	Oligodendrocytes	M2 macrophages	VEGFA	KDR	1.96821e-05	0	VEGFA_VEGFR2	VEGFA - VEGFR2	VEGF	Secreted Signaling	KEGG: hsa04370; PMID: 16633338
1149	Endothelial cells	M2 macrophages	VEGFA	KDR	5.89146e-05	0	VEGFA_VEGFR2	VEGFA - VEGFR2	VEGF	Secreted Signaling	KEGG: hsa04370; PMID: 16633338
1150	M1 macrophages	M2 macrophages	VEGFA	KDR	5.55957e-05	0	VEGFA_VEGFR2	VEGFA - VEGFR2	VEGF	Secreted Signaling	KEGG: hsa04370; PMID: 16633338
1151	M2 macrophages	M2 macrophages	VEGFA	KDR	0.000114417	0	VEGFA_VEGFR2	VEGFA - VEGFR2	VEGF	Secreted Signaling	KEGG: hsa04370; PMID: 16633338
1152	M2 macrophages	GBM cancer cells	VEGFB	FLT1	0.00038042	0	VEGFB_VEGFR1	VEGFB - VEGFR1	VEGF	Secreted Signaling	KEGG: hsa04370; PMID: 16633338
1153	M2 macrophages	Astrocytes	VEGFB	FLT1	0.000420395	0	VEGFB_VEGFR1	VEGFB - VEGFR1	VEGF	Secreted Signaling	KEGG: hsa04370; PMID: 16633338
1154	M2 macrophages	Endothelial cells	VEGFB	FLT1	0.000330844	0	VEGFB_VEGFR1	VEGFB - VEGFR1	VEGF	Secreted Signaling	KEGG: hsa04370; PMID: 16633338
1155	M2 macrophages	M1 macrophages	VEGFB	FLT1	0.000380143	0	VEGFB_VEGFR1	VEGFB - VEGFR1	VEGF	Secreted Signaling	KEGG: hsa04370; PMID: 16633338
1156	GBM cancer cells	M2 macrophages	VEGFB	FLT1	0.000218774	0	VEGFB_VEGFR1	VEGFB - VEGFR1	VEGF	Secreted Signaling	KEGG: hsa04370; PMID: 16633338
1157	M1 macrophages	M2 macrophages	VEGFB	FLT1	0.000248641	0	VEGFB_VEGFR1	VEGFB - VEGFR1	VEGF	Secreted Signaling	KEGG: hsa04370; PMID: 16633338
1158	M2 macrophages	M2 macrophages	VEGFB	FLT1	0.000519614	0	VEGFB_VEGFR1	VEGFB - VEGFR1	VEGF	Secreted Signaling	KEGG: hsa04370; PMID: 16633338
1159	GBM cancer cells	GBM cancer cells	VEGFC	FLT4	1.7854e-05	0	VEGFC_VEGFR3	VEGFC - VEGFR3	VEGF	Secreted Signaling	KEGG: hsa04370; PMID: 16633338
1160	Endothelial cells	GBM cancer cells	VEGFC	FLT4	2.23025e-05	0	VEGFC_VEGFR3	VEGFC - VEGFR3	VEGF	Secreted Signaling	KEGG: hsa04370; PMID: 16633338
1161	M2 macrophages	GBM cancer cells	VEGFC	FLT4	2.12443e-05	0	VEGFC_VEGFR3	VEGFC - VEGFR3	VEGF	Secreted Signaling	KEGG: hsa04370; PMID: 16633338
1162	Endothelial cells	Astrocytes	VEGFC	FLT4	1.93097e-05	0.02	VEGFC_VEGFR3	VEGFC - VEGFR3	VEGF	Secreted Signaling	KEGG: hsa04370; PMID: 16633338
1163	M2 macrophages	Astrocytes	VEGFC	FLT4	1.83934e-05	0.04	VEGFC_VEGFR3	VEGFC - VEGFR3	VEGF	Secreted Signaling	KEGG: hsa04370; PMID: 16633338
1164	M2 macrophages	Endothelial cells	VEGFC	FLT4	2.11538e-05	0.03	VEGFC_VEGFR3	VEGFC - VEGFR3	VEGF	Secreted Signaling	KEGG: hsa04370; PMID: 16633338
1165	GBM cancer cells	GBM cancer cells	VEGFC	KDR	1.11776e-05	0	VEGFC_VEGFR2	VEGFC - VEGFR2	VEGF	Secreted Signaling	KEGG: hsa04370; PMID: 16633338
1166	Endothelial cells	GBM cancer cells	VEGFC	KDR	1.39626e-05	0	VEGFC_VEGFR2	VEGFC - VEGFR2	VEGF	Secreted Signaling	KEGG: hsa04370; PMID: 16633338
1167	M2 macrophages	GBM cancer cells	VEGFC	KDR	1.33001e-05	0	VEGFC_VEGFR2	VEGFC - VEGFR2	VEGF	Secreted Signaling	KEGG: hsa04370; PMID: 16633338
1168	Endothelial cells	Astrocytes	VEGFC	KDR	1.40912e-05	0	VEGFC_VEGFR2	VEGFC - VEGFR2	VEGF	Secreted Signaling	KEGG: hsa04370; PMID: 16633338
1169	M2 macrophages	Astrocytes	VEGFC	KDR	1.34226e-05	0	VEGFC_VEGFR2	VEGFC - VEGFR2	VEGF	Secreted Signaling	KEGG: hsa04370; PMID: 16633338
1170	GBM cancer cells	Endothelial cells	VEGFC	KDR	1.76102e-05	0	VEGFC_VEGFR2	VEGFC - VEGFR2	VEGF	Secreted Signaling	KEGG: hsa04370; PMID: 16633338
1171	Astrocytes	Endothelial cells	VEGFC	KDR	1.46803e-05	0	VEGFC_VEGFR2	VEGFC - VEGFR2	VEGF	Secreted Signaling	KEGG: hsa04370; PMID: 16633338
1172	Endothelial cells	Endothelial cells	VEGFC	KDR	2.19979e-05	0	VEGFC_VEGFR2	VEGFC - VEGFR2	VEGF	Secreted Signaling	KEGG: hsa04370; PMID: 16633338
1173	M2 macrophages	Endothelial cells	VEGFC	KDR	2.09542e-05	0	VEGFC_VEGFR2	VEGFC - VEGFR2	VEGF	Secreted Signaling	KEGG: hsa04370; PMID: 16633338
1174	GBM cancer cells	M2 macrophages	VEGFC	KDR	2.35683e-05	0	VEGFC_VEGFR2	VEGFC - VEGFR2	VEGF	Secreted Signaling	KEGG: hsa04370; PMID: 16633338
1175	Astrocytes	M2 macrophages	VEGFC	KDR	1.96471e-05	0	VEGFC_VEGFR2	VEGFC - VEGFR2	VEGF	Secreted Signaling	KEGG: hsa04370; PMID: 16633338
1176	Oligodendrocytes	M2 macrophages	VEGFC	KDR	1.49445e-05	0	VEGFC_VEGFR2	VEGFC - VEGFR2	VEGF	Secreted Signaling	KEGG: hsa04370; PMID: 16633338
1177	Endothelial cells	M2 macrophages	VEGFC	KDR	2.94405e-05	0	VEGFC_VEGFR2	VEGFC - VEGFR2	VEGF	Secreted Signaling	KEGG: hsa04370; PMID: 16633338
1178	M1 macrophages	M2 macrophages	VEGFC	KDR	1.47989e-05	0	VEGFC_VEGFR2	VEGFC - VEGFR2	VEGF	Secreted Signaling	KEGG: hsa04370; PMID: 16633338
1179	M2 macrophages	M2 macrophages	VEGFC	KDR	2.80436e-05	0	VEGFC_VEGFR2	VEGFC - VEGFR2	VEGF	Secreted Signaling	KEGG: hsa04370; PMID: 16633338
1180	Endothelial cells	GBM cancer cells	PGF	FLT1	0.000238526	0	PGF_VEGFR1	PGF - VEGFR1	VEGF	Secreted Signaling	KEGG: hsa04370; PMID: 16633338
1181	M1 macrophages	GBM cancer cells	PGF	FLT1	7.44497e-05	0	PGF_VEGFR1	PGF - VEGFR1	VEGF	Secreted Signaling	KEGG: hsa04370; PMID: 16633338
1182	M2 macrophages	GBM cancer cells	PGF	FLT1	0.000118997	0	PGF_VEGFR1	PGF - VEGFR1	VEGF	Secreted Signaling	KEGG: hsa04370; PMID: 16633338
1183	Endothelial cells	Astrocytes	PGF	FLT1	0.000263594	0	PGF_VEGFR1	PGF - VEGFR1	VEGF	Secreted Signaling	KEGG: hsa04370; PMID: 16633338
1184	M1 macrophages	Astrocytes	PGF	FLT1	8.22756e-05	0	PGF_VEGFR1	PGF - VEGFR1	VEGF	Secreted Signaling	KEGG: hsa04370; PMID: 16633338
1185	M2 macrophages	Astrocytes	PGF	FLT1	0.000131505	0	PGF_VEGFR1	PGF - VEGFR1	VEGF	Secreted Signaling	KEGG: hsa04370; PMID: 16633338
1186	Endothelial cells	Oligodendrocytes	PGF	FLT1	0.000129746	0	PGF_VEGFR1	PGF - VEGFR1	VEGF	Secreted Signaling	KEGG: hsa04370; PMID: 16633338
1187	Endothelial cells	Endothelial cells	PGF	FLT1	0.000207437	0	PGF_VEGFR1	PGF - VEGFR1	VEGF	Secreted Signaling	KEGG: hsa04370; PMID: 16633338
1188	M2 macrophages	Endothelial cells	PGF	FLT1	0.000103486	0	PGF_VEGFR1	PGF - VEGFR1	VEGF	Secreted Signaling	KEGG: hsa04370; PMID: 16633338
1189	Endothelial cells	M1 macrophages	PGF	FLT1	0.000238352	0	PGF_VEGFR1	PGF - VEGFR1	VEGF	Secreted Signaling	KEGG: hsa04370; PMID: 16633338
1190	M1 macrophages	M1 macrophages	PGF	FLT1	7.43956e-05	0.01	PGF_VEGFR1	PGF - VEGFR1	VEGF	Secreted Signaling	KEGG: hsa04370; PMID: 16633338
1191	M2 macrophages	M1 macrophages	PGF	FLT1	0.00011891	0	PGF_VEGFR1	PGF - VEGFR1	VEGF	Secreted Signaling	KEGG: hsa04370; PMID: 16633338
1192	GBM cancer cells	M2 macrophages	PGF	FLT1	7.64671e-05	0	PGF_VEGFR1	PGF - VEGFR1	VEGF	Secreted Signaling	KEGG: hsa04370; PMID: 16633338
1193	Astrocytes	M2 macrophages	PGF	FLT1	7.77515e-05	0.01	PGF_VEGFR1	PGF - VEGFR1	VEGF	Secreted Signaling	KEGG: hsa04370; PMID: 16633338
1194	Endothelial cells	M2 macrophages	PGF	FLT1	0.000325818	0	PGF_VEGFR1	PGF - VEGFR1	VEGF	Secreted Signaling	KEGG: hsa04370; PMID: 16633338
1195	M1 macrophages	M2 macrophages	PGF	FLT1	0.000101702	0	PGF_VEGFR1	PGF - VEGFR1	VEGF	Secreted Signaling	KEGG: hsa04370; PMID: 16633338
1196	M2 macrophages	M2 macrophages	PGF	FLT1	0.000162553	0	PGF_VEGFR1	PGF - VEGFR1	VEGF	Secreted Signaling	KEGG: hsa04370; PMID: 16633338
1197	Endothelial cells	GBM cancer cells	VEGFA	FLT1_KDR	5.09771e-05	0	VEGFA_VEGFR1R2	VEGFA - VEGFR1R2	VEGF	Secreted Signaling	PMID: 16633338
1198	M1 macrophages	GBM cancer cells	VEGFA	FLT1_KDR	4.81053e-05	0	VEGFA_VEGFR1R2	VEGFA - VEGFR1R2	VEGF	Secreted Signaling	PMID: 16633338
1199	M2 macrophages	GBM cancer cells	VEGFA	FLT1_KDR	9.90022e-05	0	VEGFA_VEGFR1R2	VEGFA - VEGFR1R2	VEGF	Secreted Signaling	PMID: 16633338
1200	Endothelial cells	Astrocytes	VEGFA	FLT1_KDR	5.38299e-05	0	VEGFA_VEGFR1R2	VEGFA - VEGFR1R2	VEGF	Secreted Signaling	PMID: 16633338
1201	M1 macrophages	Astrocytes	VEGFA	FLT1_KDR	5.07974e-05	0	VEGFA_VEGFR1R2	VEGFA - VEGFR1R2	VEGF	Secreted Signaling	PMID: 16633338
1202	M2 macrophages	Astrocytes	VEGFA	FLT1_KDR	0.000104542	0	VEGFA_VEGFR1R2	VEGFA - VEGFR1R2	VEGF	Secreted Signaling	PMID: 16633338
1203	M1 macrophages	Oligodendrocytes	VEGFA	FLT1_KDR	2.83057e-05	0.02	VEGFA_VEGFR1R2	VEGFA - VEGFR1R2	VEGF	Secreted Signaling	PMID: 16633338
1204	M2 macrophages	Oligodendrocytes	VEGFA	FLT1_KDR	5.82551e-05	0	VEGFA_VEGFR1R2	VEGFA - VEGFR1R2	VEGF	Secreted Signaling	PMID: 16633338
1205	Endothelial cells	Endothelial cells	VEGFA	FLT1_KDR	5.97437e-05	0	VEGFA_VEGFR1R2	VEGFA - VEGFR1R2	VEGF	Secreted Signaling	PMID: 16633338
1206	M1 macrophages	Endothelial cells	VEGFA	FLT1_KDR	5.63781e-05	0	VEGFA_VEGFR1R2	VEGFA - VEGFR1R2	VEGF	Secreted Signaling	PMID: 16633338
1207	M2 macrophages	Endothelial cells	VEGFA	FLT1_KDR	0.000116027	0	VEGFA_VEGFR1R2	VEGFA - VEGFR1R2	VEGF	Secreted Signaling	PMID: 16633338
1208	Endothelial cells	M1 macrophages	VEGFA	FLT1_KDR	4.83376e-05	0	VEGFA_VEGFR1R2	VEGFA - VEGFR1R2	VEGF	Secreted Signaling	PMID: 16633338
1209	M1 macrophages	M1 macrophages	VEGFA	FLT1_KDR	4.56145e-05	0	VEGFA_VEGFR1R2	VEGFA - VEGFR1R2	VEGF	Secreted Signaling	PMID: 16633338
1210	M2 macrophages	M1 macrophages	VEGFA	FLT1_KDR	9.38763e-05	0	VEGFA_VEGFR1R2	VEGFA - VEGFR1R2	VEGF	Secreted Signaling	PMID: 16633338
1211	GBM cancer cells	M2 macrophages	VEGFA	FLT1_KDR	3.83976e-05	0	VEGFA_VEGFR1R2	VEGFA - VEGFR1R2	VEGF	Secreted Signaling	PMID: 16633338
1212	Astrocytes	M2 macrophages	VEGFA	FLT1_KDR	3.81649e-05	0	VEGFA_VEGFR1R2	VEGFA - VEGFR1R2	VEGF	Secreted Signaling	PMID: 16633338
1213	Endothelial cells	M2 macrophages	VEGFA	FLT1_KDR	9.2757e-05	0	VEGFA_VEGFR1R2	VEGFA - VEGFR1R2	VEGF	Secreted Signaling	PMID: 16633338
1214	M1 macrophages	M2 macrophages	VEGFA	FLT1_KDR	8.75318e-05	0	VEGFA_VEGFR1R2	VEGFA - VEGFR1R2	VEGF	Secreted Signaling	PMID: 16633338
1215	M2 macrophages	M2 macrophages	VEGFA	FLT1_KDR	0.000180135	0	VEGFA_VEGFR1R2	VEGFA - VEGFR1R2	VEGF	Secreted Signaling	PMID: 16633338
1216	GBM cancer cells	GBM cancer cells	VEGFC	FLT4_KDR	1.42084e-05	0	VEGFC_VEGFR2R3	VEGFC - VEGFR2R3	VEGF	Secreted Signaling	PMID: 16633338
1217	Endothelial cells	GBM cancer cells	VEGFC	FLT4_KDR	1.77486e-05	0	VEGFC_VEGFR2R3	VEGFC - VEGFR2R3	VEGF	Secreted Signaling	PMID: 16633338
1218	M2 macrophages	GBM cancer cells	VEGFC	FLT4_KDR	1.69065e-05	0	VEGFC_VEGFR2R3	VEGFC - VEGFR2R3	VEGF	Secreted Signaling	PMID: 16633338
1219	Endothelial cells	Astrocytes	VEGFC	FLT4_KDR	1.6589e-05	0	VEGFC_VEGFR2R3	VEGFC - VEGFR2R3	VEGF	Secreted Signaling	PMID: 16633338
1220	M2 macrophages	Astrocytes	VEGFC	FLT4_KDR	1.58018e-05	0	VEGFC_VEGFR2R3	VEGFC - VEGFR2R3	VEGF	Secreted Signaling	PMID: 16633338
1221	GBM cancer cells	Endothelial cells	VEGFC	FLT4_KDR	1.78184e-05	0	VEGFC_VEGFR2R3	VEGFC - VEGFR2R3	VEGF	Secreted Signaling	PMID: 16633338
1222	Endothelial cells	Endothelial cells	VEGFC	FLT4_KDR	2.2258e-05	0	VEGFC_VEGFR2R3	VEGFC - VEGFR2R3	VEGF	Secreted Signaling	PMID: 16633338
1223	M2 macrophages	Endothelial cells	VEGFC	FLT4_KDR	2.12019e-05	0	VEGFC_VEGFR2R3	VEGFC - VEGFR2R3	VEGF	Secreted Signaling	PMID: 16633338
1224	GBM cancer cells	M2 macrophages	VEGFC	FLT4_KDR	1.87631e-05	0	VEGFC_VEGFR2R3	VEGFC - VEGFR2R3	VEGF	Secreted Signaling	PMID: 16633338
1225	Astrocytes	M2 macrophages	VEGFC	FLT4_KDR	1.56414e-05	0	VEGFC_VEGFR2R3	VEGFC - VEGFR2R3	VEGF	Secreted Signaling	PMID: 16633338
1226	Endothelial cells	M2 macrophages	VEGFC	FLT4_KDR	2.34381e-05	0	VEGFC_VEGFR2R3	VEGFC - VEGFR2R3	VEGF	Secreted Signaling	PMID: 16633338
1227	M2 macrophages	M2 macrophages	VEGFC	FLT4_KDR	2.2326e-05	0	VEGFC_VEGFR2R3	VEGFC - VEGFR2R3	VEGF	Secreted Signaling	PMID: 16633338
1228	GBM cancer cells	GBM cancer cells	IGF1	IGF1R	0.00123379	0	IGF1_IGF1R	IGF1 - IGF1R	IGF	Secreted Signaling	PMID: 14604834
1229	Astrocytes	GBM cancer cells	IGF1	IGF1R	0.00133551	0	IGF1_IGF1R	IGF1 - IGF1R	IGF	Secreted Signaling	PMID: 14604834
1230	M1 macrophages	GBM cancer cells	IGF1	IGF1R	0.00254547	0	IGF1_IGF1R	IGF1 - IGF1R	IGF	Secreted Signaling	PMID: 14604834
1231	M2 macrophages	GBM cancer cells	IGF1	IGF1R	0.00438503	0	IGF1_IGF1R	IGF1 - IGF1R	IGF	Secreted Signaling	PMID: 14604834
1232	GBM cancer cells	Astrocytes	IGF1	IGF1R	0.0011701	0	IGF1_IGF1R	IGF1 - IGF1R	IGF	Secreted Signaling	PMID: 14604834
1233	Astrocytes	Astrocytes	IGF1	IGF1R	0.00126658	0	IGF1_IGF1R	IGF1 - IGF1R	IGF	Secreted Signaling	PMID: 14604834
1234	M1 macrophages	Astrocytes	IGF1	IGF1R	0.00241418	0	IGF1_IGF1R	IGF1 - IGF1R	IGF	Secreted Signaling	PMID: 14604834
1235	M2 macrophages	Astrocytes	IGF1	IGF1R	0.00415915	0	IGF1_IGF1R	IGF1 - IGF1R	IGF	Secreted Signaling	PMID: 14604834
1236	M1 macrophages	Endothelial cells	IGF1	IGF1R	0.00170728	0	IGF1_IGF1R	IGF1 - IGF1R	IGF	Secreted Signaling	PMID: 14604834
1237	M2 macrophages	Endothelial cells	IGF1	IGF1R	0.00294328	0	IGF1_IGF1R	IGF1 - IGF1R	IGF	Secreted Signaling	PMID: 14604834
1238	M1 macrophages	GBM cancer cells	IGF1	ITGA6_ITGB4	0.000545729	0	IGF1_ITGA6_ITGB4	IGF1 - (ITGA6+ITGB4)	IGF	Secreted Signaling	PMID: 28190785; PMID: 28873464
1239	M2 macrophages	GBM cancer cells	IGF1	ITGA6_ITGB4	0.000941948	0	IGF1_ITGA6_ITGB4	IGF1 - (ITGA6+ITGB4)	IGF	Secreted Signaling	PMID: 28190785; PMID: 28873464
1240	GBM cancer cells	Astrocytes	IGF1	ITGA6_ITGB4	0.000463583	0	IGF1_ITGA6_ITGB4	IGF1 - (ITGA6+ITGB4)	IGF	Secreted Signaling	PMID: 28190785; PMID: 28873464
1241	Astrocytes	Astrocytes	IGF1	ITGA6_ITGB4	0.000501849	0	IGF1_ITGA6_ITGB4	IGF1 - (ITGA6+ITGB4)	IGF	Secreted Signaling	PMID: 28190785; PMID: 28873464
1242	Endothelial cells	Astrocytes	IGF1	ITGA6_ITGB4	0.000427368	0	IGF1_ITGA6_ITGB4	IGF1 - (ITGA6+ITGB4)	IGF	Secreted Signaling	PMID: 28190785; PMID: 28873464
1243	M1 macrophages	Astrocytes	IGF1	ITGA6_ITGB4	0.000957348	0	IGF1_ITGA6_ITGB4	IGF1 - (ITGA6+ITGB4)	IGF	Secreted Signaling	PMID: 28190785; PMID: 28873464
1244	M2 macrophages	Astrocytes	IGF1	ITGA6_ITGB4	0.00165172	0	IGF1_ITGA6_ITGB4	IGF1 - (ITGA6+ITGB4)	IGF	Secreted Signaling	PMID: 28190785; PMID: 28873464
1245	GBM cancer cells	Oligodendrocytes	IGF1	ITGA6_ITGB4	0.000371318	0.02	IGF1_ITGA6_ITGB4	IGF1 - (ITGA6+ITGB4)	IGF	Secreted Signaling	PMID: 28190785; PMID: 28873464
1246	Astrocytes	Oligodendrocytes	IGF1	ITGA6_ITGB4	0.000401974	0	IGF1_ITGA6_ITGB4	IGF1 - (ITGA6+ITGB4)	IGF	Secreted Signaling	PMID: 28190785; PMID: 28873464
1247	M1 macrophages	Oligodendrocytes	IGF1	ITGA6_ITGB4	0.000766919	0	IGF1_ITGA6_ITGB4	IGF1 - (ITGA6+ITGB4)	IGF	Secreted Signaling	PMID: 28190785; PMID: 28873464
1248	M2 macrophages	Oligodendrocytes	IGF1	ITGA6_ITGB4	0.00132347	0	IGF1_ITGA6_ITGB4	IGF1 - (ITGA6+ITGB4)	IGF	Secreted Signaling	PMID: 28190785; PMID: 28873464
1249	GBM cancer cells	Endothelial cells	IGF1	ITGA6_ITGB4	0.00105262	0	IGF1_ITGA6_ITGB4	IGF1 - (ITGA6+ITGB4)	IGF	Secreted Signaling	PMID: 28190785; PMID: 28873464
1250	Astrocytes	Endothelial cells	IGF1	ITGA6_ITGB4	0.00113942	0	IGF1_ITGA6_ITGB4	IGF1 - (ITGA6+ITGB4)	IGF	Secreted Signaling	PMID: 28190785; PMID: 28873464
1251	Oligodendrocytes	Endothelial cells	IGF1	ITGA6_ITGB4	0.000562439	0	IGF1_ITGA6_ITGB4	IGF1 - (ITGA6+ITGB4)	IGF	Secreted Signaling	PMID: 28190785; PMID: 28873464
1252	Endothelial cells	Endothelial cells	IGF1	ITGA6_ITGB4	0.000970415	0	IGF1_ITGA6_ITGB4	IGF1 - (ITGA6+ITGB4)	IGF	Secreted Signaling	PMID: 28190785; PMID: 28873464
1253	M1 macrophages	Endothelial cells	IGF1	ITGA6_ITGB4	0.00217207	0	IGF1_ITGA6_ITGB4	IGF1 - (ITGA6+ITGB4)	IGF	Secreted Signaling	PMID: 28190785; PMID: 28873464
1254	M2 macrophages	Endothelial cells	IGF1	ITGA6_ITGB4	0.0037428	0	IGF1_ITGA6_ITGB4	IGF1 - (ITGA6+ITGB4)	IGF	Secreted Signaling	PMID: 28190785; PMID: 28873464
1255	GBM cancer cells	M1 macrophages	IGF1	ITGA6_ITGB4	0.000339677	0	IGF1_ITGA6_ITGB4	IGF1 - (ITGA6+ITGB4)	IGF	Secreted Signaling	PMID: 28190785; PMID: 28873464
1256	Astrocytes	M1 macrophages	IGF1	ITGA6_ITGB4	0.00036772	0	IGF1_ITGA6_ITGB4	IGF1 - (ITGA6+ITGB4)	IGF	Secreted Signaling	PMID: 28190785; PMID: 28873464
1257	M1 macrophages	M1 macrophages	IGF1	ITGA6_ITGB4	0.000701575	0	IGF1_ITGA6_ITGB4	IGF1 - (ITGA6+ITGB4)	IGF	Secreted Signaling	PMID: 28190785; PMID: 28873464
1258	M2 macrophages	M1 macrophages	IGF1	ITGA6_ITGB4	0.00121072	0	IGF1_ITGA6_ITGB4	IGF1 - (ITGA6+ITGB4)	IGF	Secreted Signaling	PMID: 28190785; PMID: 28873464
1259	GBM cancer cells	M2 macrophages	IGF1	ITGA6_ITGB4	0.000440418	0	IGF1_ITGA6_ITGB4	IGF1 - (ITGA6+ITGB4)	IGF	Secreted Signaling	PMID: 28190785; PMID: 28873464
1260	Astrocytes	M2 macrophages	IGF1	ITGA6_ITGB4	0.00047677	0	IGF1_ITGA6_ITGB4	IGF1 - (ITGA6+ITGB4)	IGF	Secreted Signaling	PMID: 28190785; PMID: 28873464
1261	Endothelial cells	M2 macrophages	IGF1	ITGA6_ITGB4	0.000406012	0	IGF1_ITGA6_ITGB4	IGF1 - (ITGA6+ITGB4)	IGF	Secreted Signaling	PMID: 28190785; PMID: 28873464
1262	M1 macrophages	M2 macrophages	IGF1	ITGA6_ITGB4	0.000909487	0	IGF1_ITGA6_ITGB4	IGF1 - (ITGA6+ITGB4)	IGF	Secreted Signaling	PMID: 28190785; PMID: 28873464
1263	M2 macrophages	M2 macrophages	IGF1	ITGA6_ITGB4	0.00156908	0	IGF1_ITGA6_ITGB4	IGF1 - (ITGA6+ITGB4)	IGF	Secreted Signaling	PMID: 28190785; PMID: 28873464
1264	M1 macrophages	GBM cancer cells	CCL5	CCR1	0.016406	0	CCL5_CCR1	CCL5 - CCR1	CCL	Secreted Signaling	KEGG: hsa04060
1265	M2 macrophages	GBM cancer cells	CCL5	CCR1	0.0157493	0	CCL5_CCR1	CCL5 - CCR1	CCL	Secreted Signaling	KEGG: hsa04060
1266	M1 macrophages	Astrocytes	CCL5	CCR1	0.0156898	0	CCL5_CCR1	CCL5 - CCR1	CCL	Secreted Signaling	KEGG: hsa04060
1267	M2 macrophages	Astrocytes	CCL5	CCR1	0.0150613	0.01	CCL5_CCR1	CCL5 - CCR1	CCL	Secreted Signaling	KEGG: hsa04060
1268	GBM cancer cells	M1 macrophages	CCL5	CCR1	0.0305351	0	CCL5_CCR1	CCL5 - CCR1	CCL	Secreted Signaling	KEGG: hsa04060
1269	Astrocytes	M1 macrophages	CCL5	CCR1	0.0292101	0	CCL5_CCR1	CCL5 - CCR1	CCL	Secreted Signaling	KEGG: hsa04060
1270	Oligodendrocytes	M1 macrophages	CCL5	CCR1	0.0263743	0	CCL5_CCR1	CCL5 - CCR1	CCL	Secreted Signaling	KEGG: hsa04060
1271	Endothelial cells	M1 macrophages	CCL5	CCR1	0.0235676	0	CCL5_CCR1	CCL5 - CCR1	CCL	Secreted Signaling	KEGG: hsa04060
1272	M1 macrophages	M1 macrophages	CCL5	CCR1	0.0388274	0	CCL5_CCR1	CCL5 - CCR1	CCL	Secreted Signaling	KEGG: hsa04060
1273	M2 macrophages	M1 macrophages	CCL5	CCR1	0.0373072	0	CCL5_CCR1	CCL5 - CCR1	CCL	Secreted Signaling	KEGG: hsa04060
1274	GBM cancer cells	M2 macrophages	CCL5	CCR1	0.0369829	0	CCL5_CCR1	CCL5 - CCR1	CCL	Secreted Signaling	KEGG: hsa04060
1275	Astrocytes	M2 macrophages	CCL5	CCR1	0.0353883	0	CCL5_CCR1	CCL5 - CCR1	CCL	Secreted Signaling	KEGG: hsa04060
1276	Oligodendrocytes	M2 macrophages	CCL5	CCR1	0.0319725	0	CCL5_CCR1	CCL5 - CCR1	CCL	Secreted Signaling	KEGG: hsa04060
1277	Endothelial cells	M2 macrophages	CCL5	CCR1	0.0285875	0	CCL5_CCR1	CCL5 - CCR1	CCL	Secreted Signaling	KEGG: hsa04060
1278	M1 macrophages	M2 macrophages	CCL5	CCR1	0.0469415	0	CCL5_CCR1	CCL5 - CCR1	CCL	Secreted Signaling	KEGG: hsa04060
1279	M2 macrophages	M2 macrophages	CCL5	CCR1	0.0451185	0	CCL5_CCR1	CCL5 - CCR1	CCL	Secreted Signaling	KEGG: hsa04060
1280	M1 macrophages	GBM cancer cells	CCL3	CCR1	0.0486463	0	CCL3_CCR1	CCL3 - CCR1	CCL	Secreted Signaling	KEGG: hsa04060
1281	M2 macrophages	GBM cancer cells	CCL3	CCR1	0.0425819	0	CCL3_CCR1	CCL3 - CCR1	CCL	Secreted Signaling	KEGG: hsa04060
1282	M1 macrophages	Astrocytes	CCL3	CCR1	0.0465893	0	CCL3_CCR1	CCL3 - CCR1	CCL	Secreted Signaling	KEGG: hsa04060
1283	M2 macrophages	Astrocytes	CCL3	CCR1	0.0407703	0	CCL3_CCR1	CCL3 - CCR1	CCL	Secreted Signaling	KEGG: hsa04060
1284	M1 macrophages	Oligodendrocytes	CCL3	CCR1	0.0422286	0	CCL3_CCR1	CCL3 - CCR1	CCL	Secreted Signaling	KEGG: hsa04060
1285	M2 macrophages	Oligodendrocytes	CCL3	CCR1	0.0369332	0	CCL3_CCR1	CCL3 - CCR1	CCL	Secreted Signaling	KEGG: hsa04060
1286	M1 macrophages	Endothelial cells	CCL3	CCR1	0.0387549	0	CCL3_CCR1	CCL3 - CCR1	CCL	Secreted Signaling	KEGG: hsa04060
1287	M2 macrophages	Endothelial cells	CCL3	CCR1	0.0338797	0	CCL3_CCR1	CCL3 - CCR1	CCL	Secreted Signaling	KEGG: hsa04060
1288	GBM cancer cells	M1 macrophages	CCL3	CCR1	0.00240367	0	CCL3_CCR1	CCL3 - CCR1	CCL	Secreted Signaling	KEGG: hsa04060
1289	Astrocytes	M1 macrophages	CCL3	CCR1	0.00210642	0	CCL3_CCR1	CCL3 - CCR1	CCL	Secreted Signaling	KEGG: hsa04060
1290	Oligodendrocytes	M1 macrophages	CCL3	CCR1	0.00232186	0.02	CCL3_CCR1	CCL3 - CCR1	CCL	Secreted Signaling	KEGG: hsa04060
1291	Endothelial cells	M1 macrophages	CCL3	CCR1	0.00236113	0.02	CCL3_CCR1	CCL3 - CCR1	CCL	Secreted Signaling	KEGG: hsa04060
1292	M1 macrophages	M1 macrophages	CCL3	CCR1	0.110193	0	CCL3_CCR1	CCL3 - CCR1	CCL	Secreted Signaling	KEGG: hsa04060
1293	M2 macrophages	M1 macrophages	CCL3	CCR1	0.0972402	0	CCL3_CCR1	CCL3 - CCR1	CCL	Secreted Signaling	KEGG: hsa04060
1294	GBM cancer cells	M2 macrophages	CCL3	CCR1	0.00292918	0	CCL3_CCR1	CCL3 - CCR1	CCL	Secreted Signaling	KEGG: hsa04060
1295	Astrocytes	M2 macrophages	CCL3	CCR1	0.00256711	0	CCL3_CCR1	CCL3 - CCR1	CCL	Secreted Signaling	KEGG: hsa04060
1296	Oligodendrocytes	M2 macrophages	CCL3	CCR1	0.00282953	0.02	CCL3_CCR1	CCL3 - CCR1	CCL	Secreted Signaling	KEGG: hsa04060
1297	Endothelial cells	M2 macrophages	CCL3	CCR1	0.00287737	0.02	CCL3_CCR1	CCL3 - CCR1	CCL	Secreted Signaling	KEGG: hsa04060
1298	M1 macrophages	M2 macrophages	CCL3	CCR1	0.131185	0	CCL3_CCR1	CCL3 - CCR1	CCL	Secreted Signaling	KEGG: hsa04060
1299	M2 macrophages	M2 macrophages	CCL3	CCR1	0.116087	0	CCL3_CCR1	CCL3 - CCR1	CCL	Secreted Signaling	KEGG: hsa04060
1300	M1 macrophages	GBM cancer cells	CCL3L1	CCR1	0.0488356	0	CCL3L1_CCR1	CCL3L1 - CCR1	CCL	Secreted Signaling	KEGG: hsa04060
1301	M2 macrophages	GBM cancer cells	CCL3L1	CCR1	0.0163926	0	CCL3L1_CCR1	CCL3L1 - CCR1	CCL	Secreted Signaling	KEGG: hsa04060
1302	M1 macrophages	Astrocytes	CCL3L1	CCR1	0.046771	0	CCL3L1_CCR1	CCL3L1 - CCR1	CCL	Secreted Signaling	KEGG: hsa04060
1303	M2 macrophages	Astrocytes	CCL3L1	CCR1	0.015677	0	CCL3L1_CCR1	CCL3L1 - CCR1	CCL	Secreted Signaling	KEGG: hsa04060
1304	M1 macrophages	Oligodendrocytes	CCL3L1	CCR1	0.0423941	0	CCL3L1_CCR1	CCL3L1 - CCR1	CCL	Secreted Signaling	KEGG: hsa04060
1305	M2 macrophages	Oligodendrocytes	CCL3L1	CCR1	0.0141667	0	CCL3L1_CCR1	CCL3L1 - CCR1	CCL	Secreted Signaling	KEGG: hsa04060
1306	M1 macrophages	Endothelial cells	CCL3L1	CCR1	0.0389074	0	CCL3L1_CCR1	CCL3L1 - CCR1	CCL	Secreted Signaling	KEGG: hsa04060
1307	M2 macrophages	Endothelial cells	CCL3L1	CCR1	0.0129701	0	CCL3L1_CCR1	CCL3L1 - CCR1	CCL	Secreted Signaling	KEGG: hsa04060
1308	M1 macrophages	M1 macrophages	CCL3L1	CCR1	0.110594	0	CCL3L1_CCR1	CCL3L1 - CCR1	CCL	Secreted Signaling	KEGG: hsa04060
1309	M2 macrophages	M1 macrophages	CCL3L1	CCR1	0.0387965	0	CCL3L1_CCR1	CCL3L1 - CCR1	CCL	Secreted Signaling	KEGG: hsa04060
1310	M1 macrophages	M2 macrophages	CCL3L1	CCR1	0.131651	0	CCL3L1_CCR1	CCL3L1 - CCR1	CCL	Secreted Signaling	KEGG: hsa04060
1311	M2 macrophages	M2 macrophages	CCL3L1	CCR1	0.0469044	0	CCL3L1_CCR1	CCL3L1 - CCR1	CCL	Secreted Signaling	KEGG: hsa04060
1312	M1 macrophages	GBM cancer cells	CCL3L3	CCR1	0.0655973	0	CCL3L3_CCR1	CCL3L3 - CCR1	CCL	Secreted Signaling	KEGG: hsa04060
1313	M2 macrophages	GBM cancer cells	CCL3L3	CCR1	0.0360725	0	CCL3L3_CCR1	CCL3L3 - CCR1	CCL	Secreted Signaling	KEGG: hsa04060
1314	M1 macrophages	Astrocytes	CCL3L3	CCR1	0.0628709	0	CCL3L3_CCR1	CCL3L3 - CCR1	CCL	Secreted Signaling	KEGG: hsa04060
1315	M2 macrophages	Astrocytes	CCL3L3	CCR1	0.0345278	0	CCL3L3_CCR1	CCL3L3 - CCR1	CCL	Secreted Signaling	KEGG: hsa04060
1316	M1 macrophages	Oligodendrocytes	CCL3L3	CCR1	0.0570775	0	CCL3L3_CCR1	CCL3L3 - CCR1	CCL	Secreted Signaling	KEGG: hsa04060
1317	M2 macrophages	Oligodendrocytes	CCL3L3	CCR1	0.0312591	0	CCL3L3_CCR1	CCL3L3 - CCR1	CCL	Secreted Signaling	KEGG: hsa04060
1318	M1 macrophages	Endothelial cells	CCL3L3	CCR1	0.0524493	0	CCL3L3_CCR1	CCL3L3 - CCR1	CCL	Secreted Signaling	KEGG: hsa04060
1319	M2 macrophages	Endothelial cells	CCL3L3	CCR1	0.0286608	0	CCL3L3_CCR1	CCL3L3 - CCR1	CCL	Secreted Signaling	KEGG: hsa04060
1320	M1 macrophages	M1 macrophages	CCL3L3	CCR1	0.145314	0	CCL3L3_CCR1	CCL3L3 - CCR1	CCL	Secreted Signaling	KEGG: hsa04060
1321	M2 macrophages	M1 macrophages	CCL3L3	CCR1	0.0831005	0	CCL3L3_CCR1	CCL3L3 - CCR1	CCL	Secreted Signaling	KEGG: hsa04060
1322	M1 macrophages	M2 macrophages	CCL3L3	CCR1	0.171706	0	CCL3L3_CCR1	CCL3L3 - CCR1	CCL	Secreted Signaling	KEGG: hsa04060
1323	M2 macrophages	M2 macrophages	CCL3L3	CCR1	0.0995088	0	CCL3L3_CCR1	CCL3L3 - CCR1	CCL	Secreted Signaling	KEGG: hsa04060
1324	GBM cancer cells	M1 macrophages	CCL16	CCR1	0.0024016	0	CCL16_CCR1	CCL16 - CCR1	CCL	Secreted Signaling	KEGG: hsa04060
1325	Astrocytes	M1 macrophages	CCL16	CCR1	0.0020066	0	CCL16_CCR1	CCL16 - CCR1	CCL	Secreted Signaling	KEGG: hsa04060
1326	Oligodendrocytes	M1 macrophages	CCL16	CCR1	0.00169199	0	CCL16_CCR1	CCL16 - CCR1	CCL	Secreted Signaling	KEGG: hsa04060
1327	M2 macrophages	M1 macrophages	CCL16	CCR1	0.00212902	0	CCL16_CCR1	CCL16 - CCR1	CCL	Secreted Signaling	KEGG: hsa04060
1328	GBM cancer cells	M2 macrophages	CCL16	CCR1	0.00292665	0	CCL16_CCR1	CCL16 - CCR1	CCL	Secreted Signaling	KEGG: hsa04060
1329	Astrocytes	M2 macrophages	CCL16	CCR1	0.00244551	0	CCL16_CCR1	CCL16 - CCR1	CCL	Secreted Signaling	KEGG: hsa04060
1330	Oligodendrocytes	M2 macrophages	CCL16	CCR1	0.00206223	0	CCL16_CCR1	CCL16 - CCR1	CCL	Secreted Signaling	KEGG: hsa04060
1331	M1 macrophages	M2 macrophages	CCL16	CCR1	0.0013253	0	CCL16_CCR1	CCL16 - CCR1	CCL	Secreted Signaling	KEGG: hsa04060
1332	M2 macrophages	M2 macrophages	CCL16	CCR1	0.00259464	0	CCL16_CCR1	CCL16 - CCR1	CCL	Secreted Signaling	KEGG: hsa04060
1333	M1 macrophages	M1 macrophages	CCL2	CCR2	0.0050675	0	CCL2_CCR2	CCL2 - CCR2	CCL	Secreted Signaling	KEGG: hsa04060
1334	M2 macrophages	M1 macrophages	CCL2	CCR2	0.000122139	0	CCL2_CCR2	CCL2 - CCR2	CCL	Secreted Signaling	KEGG: hsa04060
1335	M1 macrophages	M2 macrophages	CCL2	CCR2	0.000478346	0	CCL2_CCR2	CCL2 - CCR2	CCL	Secreted Signaling	KEGG: hsa04060
1336	M2 macrophages	M2 macrophages	CCL2	CCR2	1.14776e-05	0	CCL2_CCR2	CCL2 - CCR2	CCL	Secreted Signaling	KEGG: hsa04060
1337	M1 macrophages	GBM cancer cells	CCL4	CCR5	0.014154	0	CCL4_CCR5	CCL4 - CCR5	CCL	Secreted Signaling	KEGG: hsa04060
1338	M2 macrophages	GBM cancer cells	CCL4	CCR5	0.012079	0	CCL4_CCR5	CCL4 - CCR5	CCL	Secreted Signaling	KEGG: hsa04060
1339	M1 macrophages	Astrocytes	CCL4	CCR5	0.0135798	0	CCL4_CCR5	CCL4 - CCR5	CCL	Secreted Signaling	KEGG: hsa04060
1340	M2 macrophages	Astrocytes	CCL4	CCR5	0.011588	0	CCL4_CCR5	CCL4 - CCR5	CCL	Secreted Signaling	KEGG: hsa04060
1341	M1 macrophages	Oligodendrocytes	CCL4	CCR5	0.0121923	0	CCL4_CCR5	CCL4 - CCR5	CCL	Secreted Signaling	KEGG: hsa04060
1342	M2 macrophages	Oligodendrocytes	CCL4	CCR5	0.0104019	0	CCL4_CCR5	CCL4 - CCR5	CCL	Secreted Signaling	KEGG: hsa04060
1343	M1 macrophages	Endothelial cells	CCL4	CCR5	0.0128396	0	CCL4_CCR5	CCL4 - CCR5	CCL	Secreted Signaling	KEGG: hsa04060
1344	M2 macrophages	Endothelial cells	CCL4	CCR5	0.0109552	0	CCL4_CCR5	CCL4 - CCR5	CCL	Secreted Signaling	KEGG: hsa04060
1345	GBM cancer cells	M1 macrophages	CCL4	CCR5	0.00290914	0	CCL4_CCR5	CCL4 - CCR5	CCL	Secreted Signaling	KEGG: hsa04060
1346	Astrocytes	M1 macrophages	CCL4	CCR5	0.00254529	0	CCL4_CCR5	CCL4 - CCR5	CCL	Secreted Signaling	KEGG: hsa04060
1347	Oligodendrocytes	M1 macrophages	CCL4	CCR5	0.00280874	0	CCL4_CCR5	CCL4 - CCR5	CCL	Secreted Signaling	KEGG: hsa04060
1348	Endothelial cells	M1 macrophages	CCL4	CCR5	0.0028055	0.01	CCL4_CCR5	CCL4 - CCR5	CCL	Secreted Signaling	KEGG: hsa04060
1349	M1 macrophages	M1 macrophages	CCL4	CCR5	0.122744	0	CCL4_CCR5	CCL4 - CCR5	CCL	Secreted Signaling	KEGG: hsa04060
1350	M2 macrophages	M1 macrophages	CCL4	CCR5	0.106469	0	CCL4_CCR5	CCL4 - CCR5	CCL	Secreted Signaling	KEGG: hsa04060
1351	GBM cancer cells	M2 macrophages	CCL4	CCR5	0.00292265	0	CCL4_CCR5	CCL4 - CCR5	CCL	Secreted Signaling	KEGG: hsa04060
1352	Astrocytes	M2 macrophages	CCL4	CCR5	0.00255711	0	CCL4_CCR5	CCL4 - CCR5	CCL	Secreted Signaling	KEGG: hsa04060
1353	Oligodendrocytes	M2 macrophages	CCL4	CCR5	0.00282178	0	CCL4_CCR5	CCL4 - CCR5	CCL	Secreted Signaling	KEGG: hsa04060
1354	Endothelial cells	M2 macrophages	CCL4	CCR5	0.00281853	0.01	CCL4_CCR5	CCL4 - CCR5	CCL	Secreted Signaling	KEGG: hsa04060
1355	M1 macrophages	M2 macrophages	CCL4	CCR5	0.123245	0	CCL4_CCR5	CCL4 - CCR5	CCL	Secreted Signaling	KEGG: hsa04060
1356	M2 macrophages	M2 macrophages	CCL4	CCR5	0.106911	0	CCL4_CCR5	CCL4 - CCR5	CCL	Secreted Signaling	KEGG: hsa04060
1357	M1 macrophages	GBM cancer cells	CCL5	CCR5	0.00499172	0	CCL5_CCR5	CCL5 - CCR5	CCL	Secreted Signaling	KEGG: hsa04060
1358	M2 macrophages	GBM cancer cells	CCL5	CCR5	0.00478968	0	CCL5_CCR5	CCL5 - CCR5	CCL	Secreted Signaling	KEGG: hsa04060
1359	M1 macrophages	Astrocytes	CCL5	CCR5	0.00478741	0	CCL5_CCR5	CCL5 - CCR5	CCL	Secreted Signaling	KEGG: hsa04060
1360	GBM cancer cells	M1 macrophages	CCL5	CCR5	0.0367204	0	CCL5_CCR5	CCL5 - CCR5	CCL	Secreted Signaling	KEGG: hsa04060
1361	Astrocytes	M1 macrophages	CCL5	CCR5	0.0351368	0	CCL5_CCR5	CCL5 - CCR5	CCL	Secreted Signaling	KEGG: hsa04060
1362	Oligodendrocytes	M1 macrophages	CCL5	CCR5	0.0317444	0	CCL5_CCR5	CCL5 - CCR5	CCL	Secreted Signaling	KEGG: hsa04060
1363	Endothelial cells	M1 macrophages	CCL5	CCR5	0.0283828	0	CCL5_CCR5	CCL5 - CCR5	CCL	Secreted Signaling	KEGG: hsa04060
1364	M1 macrophages	M1 macrophages	CCL5	CCR5	0.0466117	0	CCL5_CCR5	CCL5 - CCR5	CCL	Secreted Signaling	KEGG: hsa04060
1365	M2 macrophages	M1 macrophages	CCL5	CCR5	0.0448009	0	CCL5_CCR5	CCL5 - CCR5	CCL	Secreted Signaling	KEGG: hsa04060
1366	GBM cancer cells	M2 macrophages	CCL5	CCR5	0.0368851	0	CCL5_CCR5	CCL5 - CCR5	CCL	Secreted Signaling	KEGG: hsa04060
1367	Astrocytes	M2 macrophages	CCL5	CCR5	0.0352946	0	CCL5_CCR5	CCL5 - CCR5	CCL	Secreted Signaling	KEGG: hsa04060
1368	Oligodendrocytes	M2 macrophages	CCL5	CCR5	0.0318874	0	CCL5_CCR5	CCL5 - CCR5	CCL	Secreted Signaling	KEGG: hsa04060
1369	Endothelial cells	M2 macrophages	CCL5	CCR5	0.0285112	0	CCL5_CCR5	CCL5 - CCR5	CCL	Secreted Signaling	KEGG: hsa04060
1370	M1 macrophages	M2 macrophages	CCL5	CCR5	0.0468186	0	CCL5_CCR5	CCL5 - CCR5	CCL	Secreted Signaling	KEGG: hsa04060
1371	M2 macrophages	M2 macrophages	CCL5	CCR5	0.0450001	0	CCL5_CCR5	CCL5 - CCR5	CCL	Secreted Signaling	KEGG: hsa04060
1372	M1 macrophages	GBM cancer cells	CCL3	CCR5	0.0151466	0	CCL3_CCR5	CCL3 - CCR5	CCL	Secreted Signaling	KEGG: hsa04060
1373	M2 macrophages	GBM cancer cells	CCL3	CCR5	0.0132004	0	CCL3_CCR5	CCL3 - CCR5	CCL	Secreted Signaling	KEGG: hsa04060
1374	M1 macrophages	Astrocytes	CCL3	CCR5	0.0145327	0	CCL3_CCR5	CCL3 - CCR5	CCL	Secreted Signaling	KEGG: hsa04060
1375	M2 macrophages	Astrocytes	CCL3	CCR5	0.0126644	0	CCL3_CCR5	CCL3 - CCR5	CCL	Secreted Signaling	KEGG: hsa04060
1376	M1 macrophages	Oligodendrocytes	CCL3	CCR5	0.0130492	0	CCL3_CCR5	CCL3 - CCR5	CCL	Secreted Signaling	KEGG: hsa04060
1377	M2 macrophages	Oligodendrocytes	CCL3	CCR5	0.0113694	0	CCL3_CCR5	CCL3 - CCR5	CCL	Secreted Signaling	KEGG: hsa04060
1378	M1 macrophages	Endothelial cells	CCL3	CCR5	0.0137413	0	CCL3_CCR5	CCL3 - CCR5	CCL	Secreted Signaling	KEGG: hsa04060
1379	M2 macrophages	Endothelial cells	CCL3	CCR5	0.0119735	0	CCL3_CCR5	CCL3 - CCR5	CCL	Secreted Signaling	KEGG: hsa04060
1380	GBM cancer cells	M1 macrophages	CCL3	CCR5	0.00290766	0	CCL3_CCR5	CCL3 - CCR5	CCL	Secreted Signaling	KEGG: hsa04060
1381	Astrocytes	M1 macrophages	CCL3	CCR5	0.00254825	0	CCL3_CCR5	CCL3 - CCR5	CCL	Secreted Signaling	KEGG: hsa04060
1382	Oligodendrocytes	M1 macrophages	CCL3	CCR5	0.00280874	0	CCL3_CCR5	CCL3 - CCR5	CCL	Secreted Signaling	KEGG: hsa04060
1383	Endothelial cells	M1 macrophages	CCL3	CCR5	0.00285623	0.01	CCL3_CCR5	CCL3 - CCR5	CCL	Secreted Signaling	KEGG: hsa04060
1384	M1 macrophages	M1 macrophages	CCL3	CCR5	0.130345	0	CCL3_CCR5	CCL3 - CCR5	CCL	Secreted Signaling	KEGG: hsa04060
1385	M2 macrophages	M1 macrophages	CCL3	CCR5	0.11533	0	CCL3_CCR5	CCL3 - CCR5	CCL	Secreted Signaling	KEGG: hsa04060
1386	GBM cancer cells	M2 macrophages	CCL3	CCR5	0.00292116	0	CCL3_CCR5	CCL3 - CCR5	CCL	Secreted Signaling	KEGG: hsa04060
1387	Astrocytes	M2 macrophages	CCL3	CCR5	0.00256008	0	CCL3_CCR5	CCL3 - CCR5	CCL	Secreted Signaling	KEGG: hsa04060
1388	Oligodendrocytes	M2 macrophages	CCL3	CCR5	0.00282178	0	CCL3_CCR5	CCL3 - CCR5	CCL	Secreted Signaling	KEGG: hsa04060
1389	Endothelial cells	M2 macrophages	CCL3	CCR5	0.00286949	0	CCL3_CCR5	CCL3 - CCR5	CCL	Secreted Signaling	KEGG: hsa04060
1390	M1 macrophages	M2 macrophages	CCL3	CCR5	0.130872	0	CCL3_CCR5	CCL3 - CCR5	CCL	Secreted Signaling	KEGG: hsa04060
1391	M2 macrophages	M2 macrophages	CCL3	CCR5	0.115805	0	CCL3_CCR5	CCL3 - CCR5	CCL	Secreted Signaling	KEGG: hsa04060
1392	M1 macrophages	GBM cancer cells	CXCL12	CXCR4	0.00121499	0	CXCL12_CXCR4	CXCL12 - CXCR4	CXCL	Secreted Signaling	KEGG: hsa04060
1393	M2 macrophages	GBM cancer cells	CXCL12	CXCR4	0.00128605	0	CXCL12_CXCR4	CXCL12 - CXCR4	CXCL	Secreted Signaling	KEGG: hsa04060
1394	M1 macrophages	Astrocytes	CXCL12	CXCR4	0.00119273	0	CXCL12_CXCR4	CXCL12 - CXCR4	CXCL	Secreted Signaling	KEGG: hsa04060
1395	M2 macrophages	Astrocytes	CXCL12	CXCR4	0.0012625	0	CXCL12_CXCR4	CXCL12 - CXCR4	CXCL	Secreted Signaling	KEGG: hsa04060
1396	M1 macrophages	Oligodendrocytes	CXCL12	CXCR4	0.000928725	0	CXCL12_CXCR4	CXCL12 - CXCR4	CXCL	Secreted Signaling	KEGG: hsa04060
1397	M2 macrophages	Oligodendrocytes	CXCL12	CXCR4	0.000983061	0	CXCL12_CXCR4	CXCL12 - CXCR4	CXCL	Secreted Signaling	KEGG: hsa04060
1398	M1 macrophages	Endothelial cells	CXCL12	CXCR4	0.0017584	0	CXCL12_CXCR4	CXCL12 - CXCR4	CXCL	Secreted Signaling	KEGG: hsa04060
1399	M2 macrophages	Endothelial cells	CXCL12	CXCR4	0.00186118	0	CXCL12_CXCR4	CXCL12 - CXCR4	CXCL	Secreted Signaling	KEGG: hsa04060
1400	GBM cancer cells	M1 macrophages	CXCL12	CXCR4	0.000972375	0	CXCL12_CXCR4	CXCL12 - CXCR4	CXCL	Secreted Signaling	KEGG: hsa04060
1401	Astrocytes	M1 macrophages	CXCL12	CXCR4	0.000954225	0	CXCL12_CXCR4	CXCL12 - CXCR4	CXCL	Secreted Signaling	KEGG: hsa04060
1402	Oligodendrocytes	M1 macrophages	CXCL12	CXCR4	0.00074297	0	CXCL12_CXCR4	CXCL12 - CXCR4	CXCL	Secreted Signaling	KEGG: hsa04060
1403	Endothelial cells	M1 macrophages	CXCL12	CXCR4	0.0017528	0	CXCL12_CXCR4	CXCL12 - CXCR4	CXCL	Secreted Signaling	KEGG: hsa04060
1404	M1 macrophages	M1 macrophages	CXCL12	CXCR4	0.1131	0	CXCL12_CXCR4	CXCL12 - CXCR4	CXCL	Secreted Signaling	KEGG: hsa04060
1405	M2 macrophages	M1 macrophages	CXCL12	CXCR4	0.118936	0	CXCL12_CXCR4	CXCL12 - CXCR4	CXCL	Secreted Signaling	KEGG: hsa04060
1406	GBM cancer cells	M2 macrophages	CXCL12	CXCR4	0.00101046	0	CXCL12_CXCR4	CXCL12 - CXCR4	CXCL	Secreted Signaling	KEGG: hsa04060
1407	Astrocytes	M2 macrophages	CXCL12	CXCR4	0.000991597	0	CXCL12_CXCR4	CXCL12 - CXCR4	CXCL	Secreted Signaling	KEGG: hsa04060
1408	Oligodendrocytes	M2 macrophages	CXCL12	CXCR4	0.000772074	0	CXCL12_CXCR4	CXCL12 - CXCR4	CXCL	Secreted Signaling	KEGG: hsa04060
1409	Endothelial cells	M2 macrophages	CXCL12	CXCR4	0.00182139	0	CXCL12_CXCR4	CXCL12 - CXCR4	CXCL	Secreted Signaling	KEGG: hsa04060
1410	M1 macrophages	M2 macrophages	CXCL12	CXCR4	0.117015	0	CXCL12_CXCR4	CXCL12 - CXCR4	CXCL	Secreted Signaling	KEGG: hsa04060
1411	M2 macrophages	M2 macrophages	CXCL12	CXCR4	0.123025	0	CXCL12_CXCR4	CXCL12 - CXCR4	CXCL	Secreted Signaling	KEGG: hsa04060
1412	GBM cancer cells	Endothelial cells	MIF	CD74_CXCR4	0.0107551	0.02	MIF_CD74_CXCR4	MIF - (CD74+CXCR4)	MIF	Secreted Signaling	PMID: 29637711; PMID: 24760155
1413	Astrocytes	Endothelial cells	MIF	CD74_CXCR4	0.00904173	0.03	MIF_CD74_CXCR4	MIF - (CD74+CXCR4)	MIF	Secreted Signaling	PMID: 29637711; PMID: 24760155
1414	Oligodendrocytes	Endothelial cells	MIF	CD74_CXCR4	0.0103621	0.02	MIF_CD74_CXCR4	MIF - (CD74+CXCR4)	MIF	Secreted Signaling	PMID: 29637711; PMID: 24760155
1415	Endothelial cells	Endothelial cells	MIF	CD74_CXCR4	0.0107371	0.02	MIF_CD74_CXCR4	MIF - (CD74+CXCR4)	MIF	Secreted Signaling	PMID: 29637711; PMID: 24760155
1416	GBM cancer cells	M1 macrophages	MIF	CD74_CXCR4	0.145589	0	MIF_CD74_CXCR4	MIF - (CD74+CXCR4)	MIF	Secreted Signaling	PMID: 29637711; PMID: 24760155
1417	Astrocytes	M1 macrophages	MIF	CD74_CXCR4	0.125112	0	MIF_CD74_CXCR4	MIF - (CD74+CXCR4)	MIF	Secreted Signaling	PMID: 29637711; PMID: 24760155
1418	Oligodendrocytes	M1 macrophages	MIF	CD74_CXCR4	0.140971	0	MIF_CD74_CXCR4	MIF - (CD74+CXCR4)	MIF	Secreted Signaling	PMID: 29637711; PMID: 24760155
1419	Endothelial cells	M1 macrophages	MIF	CD74_CXCR4	0.145379	0	MIF_CD74_CXCR4	MIF - (CD74+CXCR4)	MIF	Secreted Signaling	PMID: 29637711; PMID: 24760155
1420	M1 macrophages	M1 macrophages	MIF	CD74_CXCR4	0.0712742	0	MIF_CD74_CXCR4	MIF - (CD74+CXCR4)	MIF	Secreted Signaling	PMID: 29637711; PMID: 24760155
1421	M2 macrophages	M1 macrophages	MIF	CD74_CXCR4	0.0935907	0	MIF_CD74_CXCR4	MIF - (CD74+CXCR4)	MIF	Secreted Signaling	PMID: 29637711; PMID: 24760155
1422	GBM cancer cells	M2 macrophages	MIF	CD74_CXCR4	0.153402	0	MIF_CD74_CXCR4	MIF - (CD74+CXCR4)	MIF	Secreted Signaling	PMID: 29637711; PMID: 24760155
1423	Astrocytes	M2 macrophages	MIF	CD74_CXCR4	0.131997	0	MIF_CD74_CXCR4	MIF - (CD74+CXCR4)	MIF	Secreted Signaling	PMID: 29637711; PMID: 24760155
1424	Oligodendrocytes	M2 macrophages	MIF	CD74_CXCR4	0.14858	0	MIF_CD74_CXCR4	MIF - (CD74+CXCR4)	MIF	Secreted Signaling	PMID: 29637711; PMID: 24760155
1425	Endothelial cells	M2 macrophages	MIF	CD74_CXCR4	0.153183	0	MIF_CD74_CXCR4	MIF - (CD74+CXCR4)	MIF	Secreted Signaling	PMID: 29637711; PMID: 24760155
1426	M1 macrophages	M2 macrophages	MIF	CD74_CXCR4	0.0754514	0	MIF_CD74_CXCR4	MIF - (CD74+CXCR4)	MIF	Secreted Signaling	PMID: 29637711; PMID: 24760155
1427	M2 macrophages	M2 macrophages	MIF	CD74_CXCR4	0.0989365	0	MIF_CD74_CXCR4	MIF - (CD74+CXCR4)	MIF	Secreted Signaling	PMID: 29637711; PMID: 24760155
1428	GBM cancer cells	Endothelial cells	MIF	CD74_CD44	0.024243	0	MIF_CD74_CD44	MIF - (CD74+CD44)	MIF	Secreted Signaling	PMID: 29637711; PMID: 26175090
1429	Astrocytes	Endothelial cells	MIF	CD74_CD44	0.0204253	0	MIF_CD74_CD44	MIF - (CD74+CD44)	MIF	Secreted Signaling	PMID: 29637711; PMID: 26175090
1430	Oligodendrocytes	Endothelial cells	MIF	CD74_CD44	0.0233688	0	MIF_CD74_CD44	MIF - (CD74+CD44)	MIF	Secreted Signaling	PMID: 29637711; PMID: 26175090
1431	Endothelial cells	Endothelial cells	MIF	CD74_CD44	0.0242031	0	MIF_CD74_CD44	MIF - (CD74+CD44)	MIF	Secreted Signaling	PMID: 29637711; PMID: 26175090
1432	M1 macrophages	Endothelial cells	MIF	CD74_CD44	0.0110661	0	MIF_CD74_CD44	MIF - (CD74+CD44)	MIF	Secreted Signaling	PMID: 29637711; PMID: 26175090
1433	M2 macrophages	Endothelial cells	MIF	CD74_CD44	0.0148321	0	MIF_CD74_CD44	MIF - (CD74+CD44)	MIF	Secreted Signaling	PMID: 29637711; PMID: 26175090
1434	GBM cancer cells	M1 macrophages	MIF	CD74_CD44	0.00801892	0	MIF_CD74_CD44	MIF - (CD74+CD44)	MIF	Secreted Signaling	PMID: 29637711; PMID: 26175090
1435	Astrocytes	M1 macrophages	MIF	CD74_CD44	0.00673849	0	MIF_CD74_CD44	MIF - (CD74+CD44)	MIF	Secreted Signaling	PMID: 29637711; PMID: 26175090
1436	Oligodendrocytes	M1 macrophages	MIF	CD74_CD44	0.00772514	0	MIF_CD74_CD44	MIF - (CD74+CD44)	MIF	Secreted Signaling	PMID: 29637711; PMID: 26175090
1437	Endothelial cells	M1 macrophages	MIF	CD74_CD44	0.0080055	0	MIF_CD74_CD44	MIF - (CD74+CD44)	MIF	Secreted Signaling	PMID: 29637711; PMID: 26175090
1438	M1 macrophages	M1 macrophages	MIF	CD74_CD44	0.00362758	0	MIF_CD74_CD44	MIF - (CD74+CD44)	MIF	Secreted Signaling	PMID: 29637711; PMID: 26175090
1439	M2 macrophages	M1 macrophages	MIF	CD74_CD44	0.00487458	0	MIF_CD74_CD44	MIF - (CD74+CD44)	MIF	Secreted Signaling	PMID: 29637711; PMID: 26175090
1440	GBM cancer cells	M2 macrophages	MIF	CD74_CD44	0.0291881	0	MIF_CD74_CD44	MIF - (CD74+CD44)	MIF	Secreted Signaling	PMID: 29637711; PMID: 26175090
1441	Astrocytes	M2 macrophages	MIF	CD74_CD44	0.0246113	0	MIF_CD74_CD44	MIF - (CD74+CD44)	MIF	Secreted Signaling	PMID: 29637711; PMID: 26175090
1442	Oligodendrocytes	M2 macrophages	MIF	CD74_CD44	0.0281408	0	MIF_CD74_CD44	MIF - (CD74+CD44)	MIF	Secreted Signaling	PMID: 29637711; PMID: 26175090
1443	Endothelial cells	M2 macrophages	MIF	CD74_CD44	0.0291403	0	MIF_CD74_CD44	MIF - (CD74+CD44)	MIF	Secreted Signaling	PMID: 29637711; PMID: 26175090
1444	M1 macrophages	M2 macrophages	MIF	CD74_CD44	0.0133602	0	MIF_CD74_CD44	MIF - (CD74+CD44)	MIF	Secreted Signaling	PMID: 29637711; PMID: 26175090
1445	M2 macrophages	M2 macrophages	MIF	CD74_CD44	0.0178927	0	MIF_CD74_CD44	MIF - (CD74+CD44)	MIF	Secreted Signaling	PMID: 29637711; PMID: 26175090
1446	GBM cancer cells	Endothelial cells	MIF	CD74_CXCR2	0.00134823	0.01	MIF_CD74_CXCR2	MIF - (CD74+CXCR2)	MIF	Secreted Signaling	PMID: 29637711; PMID: 26175090
1447	Astrocytes	Endothelial cells	MIF	CD74_CXCR2	0.00113174	0.01	MIF_CD74_CXCR2	MIF - (CD74+CXCR2)	MIF	Secreted Signaling	PMID: 29637711; PMID: 26175090
1448	Oligodendrocytes	Endothelial cells	MIF	CD74_CXCR2	0.00129852	0.01	MIF_CD74_CXCR2	MIF - (CD74+CXCR2)	MIF	Secreted Signaling	PMID: 29637711; PMID: 26175090
1449	Endothelial cells	Endothelial cells	MIF	CD74_CXCR2	0.00134596	0.01	MIF_CD74_CXCR2	MIF - (CD74+CXCR2)	MIF	Secreted Signaling	PMID: 29637711; PMID: 26175090
1450	M1 macrophages	Endothelial cells	MIF	CD74_CXCR2	0.000607673	0.04	MIF_CD74_CXCR2	MIF - (CD74+CXCR2)	MIF	Secreted Signaling	PMID: 29637711; PMID: 26175090
1451	M2 macrophages	Endothelial cells	MIF	CD74_CXCR2	0.000817414	0.04	MIF_CD74_CXCR2	MIF - (CD74+CXCR2)	MIF	Secreted Signaling	PMID: 29637711; PMID: 26175090
1452	GBM cancer cells	M1 macrophages	MIF	CD74_CXCR2	0.00194005	0	MIF_CD74_CXCR2	MIF - (CD74+CXCR2)	MIF	Secreted Signaling	PMID: 29637711; PMID: 26175090
1453	Astrocytes	M1 macrophages	MIF	CD74_CXCR2	0.00162868	0	MIF_CD74_CXCR2	MIF - (CD74+CXCR2)	MIF	Secreted Signaling	PMID: 29637711; PMID: 26175090
1454	Oligodendrocytes	M1 macrophages	MIF	CD74_CXCR2	0.00186856	0	MIF_CD74_CXCR2	MIF - (CD74+CXCR2)	MIF	Secreted Signaling	PMID: 29637711; PMID: 26175090
1455	Endothelial cells	M1 macrophages	MIF	CD74_CXCR2	0.00193679	0	MIF_CD74_CXCR2	MIF - (CD74+CXCR2)	MIF	Secreted Signaling	PMID: 29637711; PMID: 26175090
1456	M1 macrophages	M1 macrophages	MIF	CD74_CXCR2	0.000874702	0	MIF_CD74_CXCR2	MIF - (CD74+CXCR2)	MIF	Secreted Signaling	PMID: 29637711; PMID: 26175090
1457	M2 macrophages	M1 macrophages	MIF	CD74_CXCR2	0.0011765	0	MIF_CD74_CXCR2	MIF - (CD74+CXCR2)	MIF	Secreted Signaling	PMID: 29637711; PMID: 26175090
1458	GBM cancer cells	M2 macrophages	MIF	CD74_CXCR2	0.00217331	0	MIF_CD74_CXCR2	MIF - (CD74+CXCR2)	MIF	Secreted Signaling	PMID: 29637711; PMID: 26175090
1459	Astrocytes	M2 macrophages	MIF	CD74_CXCR2	0.00182456	0	MIF_CD74_CXCR2	MIF - (CD74+CXCR2)	MIF	Secreted Signaling	PMID: 29637711; PMID: 26175090
1460	Oligodendrocytes	M2 macrophages	MIF	CD74_CXCR2	0.00209323	0	MIF_CD74_CXCR2	MIF - (CD74+CXCR2)	MIF	Secreted Signaling	PMID: 29637711; PMID: 26175090
1461	Endothelial cells	M2 macrophages	MIF	CD74_CXCR2	0.00216965	0	MIF_CD74_CXCR2	MIF - (CD74+CXCR2)	MIF	Secreted Signaling	PMID: 29637711; PMID: 26175090
1462	M1 macrophages	M2 macrophages	MIF	CD74_CXCR2	0.000979993	0	MIF_CD74_CXCR2	MIF - (CD74+CXCR2)	MIF	Secreted Signaling	PMID: 29637711; PMID: 26175090
1463	M2 macrophages	M2 macrophages	MIF	CD74_CXCR2	0.00131807	0	MIF_CD74_CXCR2	MIF - (CD74+CXCR2)	MIF	Secreted Signaling	PMID: 29637711; PMID: 26175090
1464	M1 macrophages	M1 macrophages	CX3CL1	CX3CR1	0.0753313	0	CX3CL1_CX3CR1	CX3CL1 - CX3CR1	CX3C	Secreted Signaling	KEGG: hsa04060
1465	M2 macrophages	M1 macrophages	CX3CL1	CX3CR1	0.0568149	0	CX3CL1_CX3CR1	CX3CL1 - CX3CR1	CX3C	Secreted Signaling	KEGG: hsa04060
1466	M1 macrophages	M2 macrophages	CX3CL1	CX3CR1	0.0568267	0	CX3CL1_CX3CR1	CX3CL1 - CX3CR1	CX3C	Secreted Signaling	KEGG: hsa04060
1467	M2 macrophages	M2 macrophages	CX3CL1	CX3CR1	0.042649	0	CX3CL1_CX3CR1	CX3CL1 - CX3CR1	CX3C	Secreted Signaling	KEGG: hsa04060
1468	M1 macrophages	GBM cancer cells	IL4	IL4R_IL2RG	2.7557e-05	0	IL4_IL4R_IL2RG	IL4 - (IL4R+IL2RG)	IL2	Secreted Signaling	KEGG: hsa04060
1469	M2 macrophages	GBM cancer cells	IL4	IL4R_IL2RG	3.78508e-05	0	IL4_IL4R_IL2RG	IL4 - (IL4R+IL2RG)	IL2	Secreted Signaling	KEGG: hsa04060
1470	M1 macrophages	Astrocytes	IL4	IL4R_IL2RG	2.6752e-05	0	IL4_IL4R_IL2RG	IL4 - (IL4R+IL2RG)	IL2	Secreted Signaling	KEGG: hsa04060
1471	M2 macrophages	Astrocytes	IL4	IL4R_IL2RG	3.67451e-05	0	IL4_IL4R_IL2RG	IL4 - (IL4R+IL2RG)	IL2	Secreted Signaling	KEGG: hsa04060
1472	M1 macrophages	Oligodendrocytes	IL4	IL4R_IL2RG	1.22015e-05	0	IL4_IL4R_IL2RG	IL4 - (IL4R+IL2RG)	IL2	Secreted Signaling	KEGG: hsa04060
1473	M2 macrophages	Oligodendrocytes	IL4	IL4R_IL2RG	1.67594e-05	0	IL4_IL4R_IL2RG	IL4 - (IL4R+IL2RG)	IL2	Secreted Signaling	KEGG: hsa04060
1474	Endothelial cells	Endothelial cells	IL4	IL4R_IL2RG	1.06142e-05	0.03	IL4_IL4R_IL2RG	IL4 - (IL4R+IL2RG)	IL2	Secreted Signaling	KEGG: hsa04060
1475	M1 macrophages	Endothelial cells	IL4	IL4R_IL2RG	9.83318e-05	0	IL4_IL4R_IL2RG	IL4 - (IL4R+IL2RG)	IL2	Secreted Signaling	KEGG: hsa04060
1476	M2 macrophages	Endothelial cells	IL4	IL4R_IL2RG	0.00013506	0	IL4_IL4R_IL2RG	IL4 - (IL4R+IL2RG)	IL2	Secreted Signaling	KEGG: hsa04060
1477	GBM cancer cells	M1 macrophages	IL4	IL4R_IL2RG	3.3422e-05	0	IL4_IL4R_IL2RG	IL4 - (IL4R+IL2RG)	IL2	Secreted Signaling	KEGG: hsa04060
1478	Astrocytes	M1 macrophages	IL4	IL4R_IL2RG	3.09989e-05	0	IL4_IL4R_IL2RG	IL4 - (IL4R+IL2RG)	IL2	Secreted Signaling	KEGG: hsa04060
1479	Oligodendrocytes	M1 macrophages	IL4	IL4R_IL2RG	1.02099e-05	0	IL4_IL4R_IL2RG	IL4 - (IL4R+IL2RG)	IL2	Secreted Signaling	KEGG: hsa04060
1480	Endothelial cells	M1 macrophages	IL4	IL4R_IL2RG	0.000118154	0	IL4_IL4R_IL2RG	IL4 - (IL4R+IL2RG)	IL2	Secreted Signaling	KEGG: hsa04060
1481	M1 macrophages	M1 macrophages	IL4	IL4R_IL2RG	0.00109362	0	IL4_IL4R_IL2RG	IL4 - (IL4R+IL2RG)	IL2	Secreted Signaling	KEGG: hsa04060
1482	M2 macrophages	M1 macrophages	IL4	IL4R_IL2RG	0.00150154	0	IL4_IL4R_IL2RG	IL4 - (IL4R+IL2RG)	IL2	Secreted Signaling	KEGG: hsa04060
1483	GBM cancer cells	M2 macrophages	IL4	IL4R_IL2RG	7.5821e-05	0	IL4_IL4R_IL2RG	IL4 - (IL4R+IL2RG)	IL2	Secreted Signaling	KEGG: hsa04060
1484	Astrocytes	M2 macrophages	IL4	IL4R_IL2RG	7.03241e-05	0	IL4_IL4R_IL2RG	IL4 - (IL4R+IL2RG)	IL2	Secreted Signaling	KEGG: hsa04060
1485	Oligodendrocytes	M2 macrophages	IL4	IL4R_IL2RG	2.31628e-05	0	IL4_IL4R_IL2RG	IL4 - (IL4R+IL2RG)	IL2	Secreted Signaling	KEGG: hsa04060
1486	Endothelial cells	M2 macrophages	IL4	IL4R_IL2RG	0.000268014	0	IL4_IL4R_IL2RG	IL4 - (IL4R+IL2RG)	IL2	Secreted Signaling	KEGG: hsa04060
1487	M1 macrophages	M2 macrophages	IL4	IL4R_IL2RG	0.00247765	0	IL4_IL4R_IL2RG	IL4 - (IL4R+IL2RG)	IL2	Secreted Signaling	KEGG: hsa04060
1488	M2 macrophages	M2 macrophages	IL4	IL4R_IL2RG	0.00340006	0	IL4_IL4R_IL2RG	IL4 - (IL4R+IL2RG)	IL2	Secreted Signaling	KEGG: hsa04060
1489	M1 macrophages	GBM cancer cells	IL7	IL7R_IL2RG	4.32127e-07	0	IL7_IL7R_IL2RG	IL7 - (IL7R+IL2RG)	IL2	Secreted Signaling	KEGG: hsa04060
1490	M2 macrophages	GBM cancer cells	IL7	IL7R_IL2RG	2.81942e-06	0	IL7_IL7R_IL2RG	IL7 - (IL7R+IL2RG)	IL2	Secreted Signaling	KEGG: hsa04060
1491	M1 macrophages	Astrocytes	IL7	IL7R_IL2RG	4.3464e-07	0	IL7_IL7R_IL2RG	IL7 - (IL7R+IL2RG)	IL2	Secreted Signaling	KEGG: hsa04060
1492	M2 macrophages	Astrocytes	IL7	IL7R_IL2RG	2.83582e-06	0	IL7_IL7R_IL2RG	IL7 - (IL7R+IL2RG)	IL2	Secreted Signaling	KEGG: hsa04060
1493	M1 macrophages	Oligodendrocytes	IL7	IL7R_IL2RG	2.50132e-07	0	IL7_IL7R_IL2RG	IL7 - (IL7R+IL2RG)	IL2	Secreted Signaling	KEGG: hsa04060
1494	M2 macrophages	Oligodendrocytes	IL7	IL7R_IL2RG	1.632e-06	0	IL7_IL7R_IL2RG	IL7 - (IL7R+IL2RG)	IL2	Secreted Signaling	KEGG: hsa04060
1495	M1 macrophages	Endothelial cells	IL7	IL7R_IL2RG	1.40598e-06	0	IL7_IL7R_IL2RG	IL7 - (IL7R+IL2RG)	IL2	Secreted Signaling	KEGG: hsa04060
1496	M2 macrophages	Endothelial cells	IL7	IL7R_IL2RG	9.1733e-06	0	IL7_IL7R_IL2RG	IL7 - (IL7R+IL2RG)	IL2	Secreted Signaling	KEGG: hsa04060
1497	GBM cancer cells	M1 macrophages	IL7	IL7R_IL2RG	4.30862e-07	0	IL7_IL7R_IL2RG	IL7 - (IL7R+IL2RG)	IL2	Secreted Signaling	KEGG: hsa04060
1498	Astrocytes	M1 macrophages	IL7	IL7R_IL2RG	4.33031e-07	0	IL7_IL7R_IL2RG	IL7 - (IL7R+IL2RG)	IL2	Secreted Signaling	KEGG: hsa04060
1499	Oligodendrocytes	M1 macrophages	IL7	IL7R_IL2RG	2.49206e-07	0	IL7_IL7R_IL2RG	IL7 - (IL7R+IL2RG)	IL2	Secreted Signaling	KEGG: hsa04060
1500	Endothelial cells	M1 macrophages	IL7	IL7R_IL2RG	1.40277e-06	0	IL7_IL7R_IL2RG	IL7 - (IL7R+IL2RG)	IL2	Secreted Signaling	KEGG: hsa04060
1501	M1 macrophages	M1 macrophages	IL7	IL7R_IL2RG	1.1979e-05	0	IL7_IL7R_IL2RG	IL7 - (IL7R+IL2RG)	IL2	Secreted Signaling	KEGG: hsa04060
1502	M2 macrophages	M1 macrophages	IL7	IL7R_IL2RG	7.8152e-05	0	IL7_IL7R_IL2RG	IL7 - (IL7R+IL2RG)	IL2	Secreted Signaling	KEGG: hsa04060
1503	GBM cancer cells	M2 macrophages	IL7	IL7R_IL2RG	3.19006e-06	0	IL7_IL7R_IL2RG	IL7 - (IL7R+IL2RG)	IL2	Secreted Signaling	KEGG: hsa04060
1504	Astrocytes	M2 macrophages	IL7	IL7R_IL2RG	3.20612e-06	0	IL7_IL7R_IL2RG	IL7 - (IL7R+IL2RG)	IL2	Secreted Signaling	KEGG: hsa04060
1505	Oligodendrocytes	M2 macrophages	IL7	IL7R_IL2RG	1.8451e-06	0	IL7_IL7R_IL2RG	IL7 - (IL7R+IL2RG)	IL2	Secreted Signaling	KEGG: hsa04060
1506	Endothelial cells	M2 macrophages	IL7	IL7R_IL2RG	1.03859e-05	0	IL7_IL7R_IL2RG	IL7 - (IL7R+IL2RG)	IL2	Secreted Signaling	KEGG: hsa04060
1507	M1 macrophages	M2 macrophages	IL7	IL7R_IL2RG	8.86845e-05	0	IL7_IL7R_IL2RG	IL7 - (IL7R+IL2RG)	IL2	Secreted Signaling	KEGG: hsa04060
1508	M2 macrophages	M2 macrophages	IL7	IL7R_IL2RG	0.000578343	0	IL7_IL7R_IL2RG	IL7 - (IL7R+IL2RG)	IL2	Secreted Signaling	KEGG: hsa04060
1509	M1 macrophages	GBM cancer cells	IL15	IL15RA_IL2RB	4.97021e-06	0	IL15_IL15RA_IL2RB	IL15 - (IL15RA+IL2RB)	IL2	Secreted Signaling	KEGG: hsa04060
1510	M2 macrophages	GBM cancer cells	IL15	IL15RA_IL2RB	1.35397e-05	0	IL15_IL15RA_IL2RB	IL15 - (IL15RA+IL2RB)	IL2	Secreted Signaling	KEGG: hsa04060
1511	M1 macrophages	Astrocytes	IL15	IL15RA_IL2RB	5.27709e-06	0	IL15_IL15RA_IL2RB	IL15 - (IL15RA+IL2RB)	IL2	Secreted Signaling	KEGG: hsa04060
1512	M2 macrophages	Astrocytes	IL15	IL15RA_IL2RB	1.43757e-05	0	IL15_IL15RA_IL2RB	IL15 - (IL15RA+IL2RB)	IL2	Secreted Signaling	KEGG: hsa04060
1513	M1 macrophages	Oligodendrocytes	IL15	IL15RA_IL2RB	3.7423e-06	0.02	IL15_IL15RA_IL2RB	IL15 - (IL15RA+IL2RB)	IL2	Secreted Signaling	KEGG: hsa04060
1514	M2 macrophages	Oligodendrocytes	IL15	IL15RA_IL2RB	1.01947e-05	0	IL15_IL15RA_IL2RB	IL15 - (IL15RA+IL2RB)	IL2	Secreted Signaling	KEGG: hsa04060
1515	M1 macrophages	Endothelial cells	IL15	IL15RA_IL2RB	8.25254e-06	0	IL15_IL15RA_IL2RB	IL15 - (IL15RA+IL2RB)	IL2	Secreted Signaling	KEGG: hsa04060
1516	M2 macrophages	Endothelial cells	IL15	IL15RA_IL2RB	2.24812e-05	0	IL15_IL15RA_IL2RB	IL15 - (IL15RA+IL2RB)	IL2	Secreted Signaling	KEGG: hsa04060
1517	GBM cancer cells	M1 macrophages	IL15	IL15RA_IL2RB	1.85623e-06	0	IL15_IL15RA_IL2RB	IL15 - (IL15RA+IL2RB)	IL2	Secreted Signaling	KEGG: hsa04060
1518	M1 macrophages	M1 macrophages	IL15	IL15RA_IL2RB	7.11366e-05	0	IL15_IL15RA_IL2RB	IL15 - (IL15RA+IL2RB)	IL2	Secreted Signaling	KEGG: hsa04060
1519	M2 macrophages	M1 macrophages	IL15	IL15RA_IL2RB	0.000193766	0	IL15_IL15RA_IL2RB	IL15 - (IL15RA+IL2RB)	IL2	Secreted Signaling	KEGG: hsa04060
1520	GBM cancer cells	M2 macrophages	IL15	IL15RA_IL2RB	5.27349e-06	0	IL15_IL15RA_IL2RB	IL15 - (IL15RA+IL2RB)	IL2	Secreted Signaling	KEGG: hsa04060
1521	Astrocytes	M2 macrophages	IL15	IL15RA_IL2RB	5.70336e-06	0	IL15_IL15RA_IL2RB	IL15 - (IL15RA+IL2RB)	IL2	Secreted Signaling	KEGG: hsa04060
1522	Endothelial cells	M2 macrophages	IL15	IL15RA_IL2RB	8.32652e-06	0	IL15_IL15RA_IL2RB	IL15 - (IL15RA+IL2RB)	IL2	Secreted Signaling	KEGG: hsa04060
1523	M1 macrophages	M2 macrophages	IL15	IL15RA_IL2RB	0.000202072	0	IL15_IL15RA_IL2RB	IL15 - (IL15RA+IL2RB)	IL2	Secreted Signaling	KEGG: hsa04060
1524	M2 macrophages	M2 macrophages	IL15	IL15RA_IL2RB	0.000550291	0	IL15_IL15RA_IL2RB	IL15 - (IL15RA+IL2RB)	IL2	Secreted Signaling	KEGG: hsa04060
1525	M1 macrophages	GBM cancer cells	IL4	IL4R	4.49565e-05	0	IL4_IL4R	IL4 - IL4R	IL4	Secreted Signaling	KEGG: hsa04060
1526	M2 macrophages	GBM cancer cells	IL4	IL4R	6.17494e-05	0	IL4_IL4R	IL4 - IL4R	IL4	Secreted Signaling	KEGG: hsa04060
1527	M1 macrophages	Astrocytes	IL4	IL4R	4.20908e-05	0	IL4_IL4R	IL4 - IL4R	IL4	Secreted Signaling	KEGG: hsa04060
1528	M2 macrophages	Astrocytes	IL4	IL4R	5.78133e-05	0	IL4_IL4R	IL4 - IL4R	IL4	Secreted Signaling	KEGG: hsa04060
1529	M1 macrophages	Oligodendrocytes	IL4	IL4R	1.52146e-05	0	IL4_IL4R	IL4 - IL4R	IL4	Secreted Signaling	KEGG: hsa04060
1530	M2 macrophages	Oligodendrocytes	IL4	IL4R	2.0898e-05	0	IL4_IL4R	IL4 - IL4R	IL4	Secreted Signaling	KEGG: hsa04060
1531	Endothelial cells	Endothelial cells	IL4	IL4R	1.90046e-05	0.03	IL4_IL4R	IL4 - IL4R	IL4	Secreted Signaling	KEGG: hsa04060
1532	M1 macrophages	Endothelial cells	IL4	IL4R	0.000176049	0	IL4_IL4R	IL4 - IL4R	IL4	Secreted Signaling	KEGG: hsa04060
1533	M2 macrophages	Endothelial cells	IL4	IL4R	0.000241799	0	IL4_IL4R	IL4 - IL4R	IL4	Secreted Signaling	KEGG: hsa04060
1534	GBM cancer cells	M1 macrophages	IL4	IL4R	7.83682e-05	0	IL4_IL4R	IL4 - IL4R	IL4	Secreted Signaling	KEGG: hsa04060
1535	Astrocytes	M1 macrophages	IL4	IL4R	7.26867e-05	0	IL4_IL4R	IL4 - IL4R	IL4	Secreted Signaling	KEGG: hsa04060
1536	Oligodendrocytes	M1 macrophages	IL4	IL4R	2.3941e-05	0	IL4_IL4R	IL4 - IL4R	IL4	Secreted Signaling	KEGG: hsa04060
1537	Endothelial cells	M1 macrophages	IL4	IL4R	0.000277016	0	IL4_IL4R	IL4 - IL4R	IL4	Secreted Signaling	KEGG: hsa04060
1538	M1 macrophages	M1 macrophages	IL4	IL4R	0.00256068	0	IL4_IL4R	IL4 - IL4R	IL4	Secreted Signaling	KEGG: hsa04060
1539	M2 macrophages	M1 macrophages	IL4	IL4R	0.00351389	0	IL4_IL4R	IL4 - IL4R	IL4	Secreted Signaling	KEGG: hsa04060
1540	GBM cancer cells	M2 macrophages	IL4	IL4R	0.000156506	0	IL4_IL4R	IL4 - IL4R	IL4	Secreted Signaling	KEGG: hsa04060
1541	Astrocytes	M2 macrophages	IL4	IL4R	0.00014516	0	IL4_IL4R	IL4 - IL4R	IL4	Secreted Signaling	KEGG: hsa04060
1542	Oligodendrocytes	M2 macrophages	IL4	IL4R	4.78141e-05	0	IL4_IL4R	IL4 - IL4R	IL4	Secreted Signaling	KEGG: hsa04060
1543	Endothelial cells	M2 macrophages	IL4	IL4R	0.000553107	0	IL4_IL4R	IL4 - IL4R	IL4	Secreted Signaling	KEGG: hsa04060
1544	M1 macrophages	M2 macrophages	IL4	IL4R	0.0051012	0	IL4_IL4R	IL4 - IL4R	IL4	Secreted Signaling	KEGG: hsa04060
1545	M2 macrophages	M2 macrophages	IL4	IL4R	0.00699348	0	IL4_IL4R	IL4 - IL4R	IL4	Secreted Signaling	KEGG: hsa04060
1546	M1 macrophages	GBM cancer cells	IL4	IL4R_IL13RA1	0.000112582	0	IL4_IL4R_IL13RA1	IL4 - (IL4R+IL13RA1)	IL4	Secreted Signaling	KEGG: hsa04060
1547	M2 macrophages	GBM cancer cells	IL4	IL4R_IL13RA1	0.000154631	0	IL4_IL4R_IL13RA1	IL4 - (IL4R+IL13RA1)	IL4	Secreted Signaling	KEGG: hsa04060
1548	M1 macrophages	Astrocytes	IL4	IL4R_IL13RA1	0.000105437	0	IL4_IL4R_IL13RA1	IL4 - (IL4R+IL13RA1)	IL4	Secreted Signaling	KEGG: hsa04060
1549	M2 macrophages	Astrocytes	IL4	IL4R_IL13RA1	0.000144819	0	IL4_IL4R_IL13RA1	IL4 - (IL4R+IL13RA1)	IL4	Secreted Signaling	KEGG: hsa04060
1550	M1 macrophages	Oligodendrocytes	IL4	IL4R_IL13RA1	3.05488e-05	0	IL4_IL4R_IL13RA1	IL4 - (IL4R+IL13RA1)	IL4	Secreted Signaling	KEGG: hsa04060
1551	M2 macrophages	Oligodendrocytes	IL4	IL4R_IL13RA1	4.19601e-05	0	IL4_IL4R_IL13RA1	IL4 - (IL4R+IL13RA1)	IL4	Secreted Signaling	KEGG: hsa04060
1552	Endothelial cells	Endothelial cells	IL4	IL4R_IL13RA1	3.49748e-05	0.03	IL4_IL4R_IL13RA1	IL4 - (IL4R+IL13RA1)	IL4	Secreted Signaling	KEGG: hsa04060
1553	M1 macrophages	Endothelial cells	IL4	IL4R_IL13RA1	0.000323947	0	IL4_IL4R_IL13RA1	IL4 - (IL4R+IL13RA1)	IL4	Secreted Signaling	KEGG: hsa04060
1554	M2 macrophages	Endothelial cells	IL4	IL4R_IL13RA1	0.000444907	0	IL4_IL4R_IL13RA1	IL4 - (IL4R+IL13RA1)	IL4	Secreted Signaling	KEGG: hsa04060
1555	GBM cancer cells	M1 macrophages	IL4	IL4R_IL13RA1	0.000136906	0	IL4_IL4R_IL13RA1	IL4 - (IL4R+IL13RA1)	IL4	Secreted Signaling	KEGG: hsa04060
1556	Astrocytes	M1 macrophages	IL4	IL4R_IL13RA1	0.000126981	0	IL4_IL4R_IL13RA1	IL4 - (IL4R+IL13RA1)	IL4	Secreted Signaling	KEGG: hsa04060
1557	Oligodendrocytes	M1 macrophages	IL4	IL4R_IL13RA1	4.18257e-05	0	IL4_IL4R_IL13RA1	IL4 - (IL4R+IL13RA1)	IL4	Secreted Signaling	KEGG: hsa04060
1558	Endothelial cells	M1 macrophages	IL4	IL4R_IL13RA1	0.000483864	0	IL4_IL4R_IL13RA1	IL4 - (IL4R+IL13RA1)	IL4	Secreted Signaling	KEGG: hsa04060
1559	M1 macrophages	M1 macrophages	IL4	IL4R_IL13RA1	0.00446512	0	IL4_IL4R_IL13RA1	IL4 - (IL4R+IL13RA1)	IL4	Secreted Signaling	KEGG: hsa04060
1560	M2 macrophages	M1 macrophages	IL4	IL4R_IL13RA1	0.00612291	0	IL4_IL4R_IL13RA1	IL4 - (IL4R+IL13RA1)	IL4	Secreted Signaling	KEGG: hsa04060
1561	GBM cancer cells	M2 macrophages	IL4	IL4R_IL13RA1	0.000202754	0	IL4_IL4R_IL13RA1	IL4 - (IL4R+IL13RA1)	IL4	Secreted Signaling	KEGG: hsa04060
1562	Astrocytes	M2 macrophages	IL4	IL4R_IL13RA1	0.000188056	0	IL4_IL4R_IL13RA1	IL4 - (IL4R+IL13RA1)	IL4	Secreted Signaling	KEGG: hsa04060
1563	Oligodendrocytes	M2 macrophages	IL4	IL4R_IL13RA1	6.19453e-05	0	IL4_IL4R_IL13RA1	IL4 - (IL4R+IL13RA1)	IL4	Secreted Signaling	KEGG: hsa04060
1564	Endothelial cells	M2 macrophages	IL4	IL4R_IL13RA1	0.000716468	0	IL4_IL4R_IL13RA1	IL4 - (IL4R+IL13RA1)	IL4	Secreted Signaling	KEGG: hsa04060
1565	M1 macrophages	M2 macrophages	IL4	IL4R_IL13RA1	0.00659897	0	IL4_IL4R_IL13RA1	IL4 - (IL4R+IL13RA1)	IL4	Secreted Signaling	KEGG: hsa04060
1566	M2 macrophages	M2 macrophages	IL4	IL4R_IL13RA1	0.0090418	0	IL4_IL4R_IL13RA1	IL4 - (IL4R+IL13RA1)	IL4	Secreted Signaling	KEGG: hsa04060
1567	M1 macrophages	GBM cancer cells	IL4	IL4R_IL13RA2	3.48233e-05	0	IL4_IL4R_IL13RA2	IL4 - (IL4R+IL13RA2)	IL4	Secreted Signaling	KEGG: hsa04060
1568	M2 macrophages	GBM cancer cells	IL4	IL4R_IL13RA2	4.78313e-05	0	IL4_IL4R_IL13RA2	IL4 - (IL4R+IL13RA2)	IL4	Secreted Signaling	KEGG: hsa04060
1569	M1 macrophages	Astrocytes	IL4	IL4R_IL13RA2	3.36437e-05	0	IL4_IL4R_IL13RA2	IL4 - (IL4R+IL13RA2)	IL4	Secreted Signaling	KEGG: hsa04060
1570	M2 macrophages	Astrocytes	IL4	IL4R_IL13RA2	4.6211e-05	0	IL4_IL4R_IL13RA2	IL4 - (IL4R+IL13RA2)	IL4	Secreted Signaling	KEGG: hsa04060
1571	M1 macrophages	Oligodendrocytes	IL4	IL4R_IL13RA2	1.45703e-05	0	IL4_IL4R_IL13RA2	IL4 - (IL4R+IL13RA2)	IL4	Secreted Signaling	KEGG: hsa04060
1572	M2 macrophages	Oligodendrocytes	IL4	IL4R_IL13RA2	2.00131e-05	0	IL4_IL4R_IL13RA2	IL4 - (IL4R+IL13RA2)	IL4	Secreted Signaling	KEGG: hsa04060
1573	GBM cancer cells	Endothelial cells	IL4	IL4R_IL13RA2	3.91096e-06	0.04	IL4_IL4R_IL13RA2	IL4 - (IL4R+IL13RA2)	IL4	Secreted Signaling	KEGG: hsa04060
1574	Endothelial cells	Endothelial cells	IL4	IL4R_IL13RA2	1.38271e-05	0.03	IL4_IL4R_IL13RA2	IL4 - (IL4R+IL13RA2)	IL4	Secreted Signaling	KEGG: hsa04060
1575	M1 macrophages	Endothelial cells	IL4	IL4R_IL13RA2	0.000128093	0	IL4_IL4R_IL13RA2	IL4 - (IL4R+IL13RA2)	IL4	Secreted Signaling	KEGG: hsa04060
1576	M2 macrophages	Endothelial cells	IL4	IL4R_IL13RA2	0.000175935	0	IL4_IL4R_IL13RA2	IL4 - (IL4R+IL13RA2)	IL4	Secreted Signaling	KEGG: hsa04060
1577	GBM cancer cells	M1 macrophages	IL4	IL4R_IL13RA2	4.4551e-05	0	IL4_IL4R_IL13RA2	IL4 - (IL4R+IL13RA2)	IL4	Secreted Signaling	KEGG: hsa04060
1578	Astrocytes	M1 macrophages	IL4	IL4R_IL13RA2	4.13211e-05	0	IL4_IL4R_IL13RA2	IL4 - (IL4R+IL13RA2)	IL4	Secreted Signaling	KEGG: hsa04060
1579	Oligodendrocytes	M1 macrophages	IL4	IL4R_IL13RA2	1.36097e-05	0	IL4_IL4R_IL13RA2	IL4 - (IL4R+IL13RA2)	IL4	Secreted Signaling	KEGG: hsa04060
1580	Endothelial cells	M1 macrophages	IL4	IL4R_IL13RA2	0.000157493	0	IL4_IL4R_IL13RA2	IL4 - (IL4R+IL13RA2)	IL4	Secreted Signaling	KEGG: hsa04060
1581	M1 macrophages	M1 macrophages	IL4	IL4R_IL13RA2	0.00145727	0	IL4_IL4R_IL13RA2	IL4 - (IL4R+IL13RA2)	IL4	Secreted Signaling	KEGG: hsa04060
1582	M2 macrophages	M1 macrophages	IL4	IL4R_IL13RA2	0.00200055	0	IL4_IL4R_IL13RA2	IL4 - (IL4R+IL13RA2)	IL4	Secreted Signaling	KEGG: hsa04060
1583	GBM cancer cells	M2 macrophages	IL4	IL4R_IL13RA2	7.00918e-05	0	IL4_IL4R_IL13RA2	IL4 - (IL4R+IL13RA2)	IL4	Secreted Signaling	KEGG: hsa04060
1584	Astrocytes	M2 macrophages	IL4	IL4R_IL13RA2	6.50103e-05	0	IL4_IL4R_IL13RA2	IL4 - (IL4R+IL13RA2)	IL4	Secreted Signaling	KEGG: hsa04060
1585	Oligodendrocytes	M2 macrophages	IL4	IL4R_IL13RA2	2.14125e-05	0	IL4_IL4R_IL13RA2	IL4 - (IL4R+IL13RA2)	IL4	Secreted Signaling	KEGG: hsa04060
1586	Endothelial cells	M2 macrophages	IL4	IL4R_IL13RA2	0.000247766	0	IL4_IL4R_IL13RA2	IL4 - (IL4R+IL13RA2)	IL4	Secreted Signaling	KEGG: hsa04060
1587	M1 macrophages	M2 macrophages	IL4	IL4R_IL13RA2	0.00229085	0	IL4_IL4R_IL13RA2	IL4 - (IL4R+IL13RA2)	IL4	Secreted Signaling	KEGG: hsa04060
1588	M2 macrophages	M2 macrophages	IL4	IL4R_IL13RA2	0.00314393	0	IL4_IL4R_IL13RA2	IL4 - (IL4R+IL13RA2)	IL4	Secreted Signaling	KEGG: hsa04060
1589	Endothelial cells	GBM cancer cells	IL13	IL4R_IL13RA1	1.05626e-05	0.03	IL13_IL4R_IL13RA1	IL13 - (IL4R+IL13RA1)	IL4	Secreted Signaling	KEGG: hsa04060
1590	M1 macrophages	GBM cancer cells	IL13	IL4R_IL13RA1	9.40072e-05	0	IL13_IL4R_IL13RA1	IL13 - (IL4R+IL13RA1)	IL4	Secreted Signaling	KEGG: hsa04060
1591	M2 macrophages	GBM cancer cells	IL13	IL4R_IL13RA1	0.000116008	0	IL13_IL4R_IL13RA1	IL13 - (IL4R+IL13RA1)	IL4	Secreted Signaling	KEGG: hsa04060
1592	Endothelial cells	Astrocytes	IL13	IL4R_IL13RA1	9.89222e-06	0.04	IL13_IL4R_IL13RA1	IL13 - (IL4R+IL13RA1)	IL4	Secreted Signaling	KEGG: hsa04060
1593	M1 macrophages	Astrocytes	IL13	IL4R_IL13RA1	8.80414e-05	0	IL13_IL4R_IL13RA1	IL13 - (IL4R+IL13RA1)	IL4	Secreted Signaling	KEGG: hsa04060
1594	M2 macrophages	Astrocytes	IL13	IL4R_IL13RA1	0.000108646	0	IL13_IL4R_IL13RA1	IL13 - (IL4R+IL13RA1)	IL4	Secreted Signaling	KEGG: hsa04060
1595	M1 macrophages	Oligodendrocytes	IL13	IL4R_IL13RA1	2.55083e-05	0	IL13_IL4R_IL13RA1	IL13 - (IL4R+IL13RA1)	IL4	Secreted Signaling	KEGG: hsa04060
1596	M2 macrophages	Oligodendrocytes	IL13	IL4R_IL13RA1	3.14785e-05	0	IL13_IL4R_IL13RA1	IL13 - (IL4R+IL13RA1)	IL4	Secreted Signaling	KEGG: hsa04060
1597	Endothelial cells	Endothelial cells	IL13	IL4R_IL13RA1	3.0399e-05	0.01	IL13_IL4R_IL13RA1	IL13 - (IL4R+IL13RA1)	IL4	Secreted Signaling	KEGG: hsa04060
1598	M1 macrophages	Endothelial cells	IL13	IL4R_IL13RA1	0.000270509	0	IL13_IL4R_IL13RA1	IL13 - (IL4R+IL13RA1)	IL4	Secreted Signaling	KEGG: hsa04060
1599	M2 macrophages	Endothelial cells	IL13	IL4R_IL13RA1	0.000333803	0	IL13_IL4R_IL13RA1	IL13 - (IL4R+IL13RA1)	IL4	Secreted Signaling	KEGG: hsa04060
1600	GBM cancer cells	M1 macrophages	IL13	IL4R_IL13RA1	0.000121757	0	IL13_IL4R_IL13RA1	IL13 - (IL4R+IL13RA1)	IL4	Secreted Signaling	KEGG: hsa04060
1601	Astrocytes	M1 macrophages	IL13	IL4R_IL13RA1	0.000121385	0	IL13_IL4R_IL13RA1	IL13 - (IL4R+IL13RA1)	IL4	Secreted Signaling	KEGG: hsa04060
1602	Oligodendrocytes	M1 macrophages	IL13	IL4R_IL13RA1	6.29859e-05	0	IL13_IL4R_IL13RA1	IL13 - (IL4R+IL13RA1)	IL4	Secreted Signaling	KEGG: hsa04060
1603	Endothelial cells	M1 macrophages	IL13	IL4R_IL13RA1	0.000420584	0	IL13_IL4R_IL13RA1	IL13 - (IL4R+IL13RA1)	IL4	Secreted Signaling	KEGG: hsa04060
1604	M1 macrophages	M1 macrophages	IL13	IL4R_IL13RA1	0.00373112	0	IL13_IL4R_IL13RA1	IL13 - (IL4R+IL13RA1)	IL4	Secreted Signaling	KEGG: hsa04060
1605	M2 macrophages	M1 macrophages	IL13	IL4R_IL13RA1	0.00460039	0	IL13_IL4R_IL13RA1	IL13 - (IL4R+IL13RA1)	IL4	Secreted Signaling	KEGG: hsa04060
1606	GBM cancer cells	M2 macrophages	IL13	IL4R_IL13RA1	0.000180319	0	IL13_IL4R_IL13RA1	IL13 - (IL4R+IL13RA1)	IL4	Secreted Signaling	KEGG: hsa04060
1607	Astrocytes	M2 macrophages	IL13	IL4R_IL13RA1	0.000179769	0	IL13_IL4R_IL13RA1	IL13 - (IL4R+IL13RA1)	IL4	Secreted Signaling	KEGG: hsa04060
1608	Oligodendrocytes	M2 macrophages	IL13	IL4R_IL13RA1	9.32836e-05	0	IL13_IL4R_IL13RA1	IL13 - (IL4R+IL13RA1)	IL4	Secreted Signaling	KEGG: hsa04060
1609	Endothelial cells	M2 macrophages	IL13	IL4R_IL13RA1	0.000622787	0	IL13_IL4R_IL13RA1	IL13 - (IL4R+IL13RA1)	IL4	Secreted Signaling	KEGG: hsa04060
1610	M1 macrophages	M2 macrophages	IL13	IL4R_IL13RA1	0.00551613	0	IL13_IL4R_IL13RA1	IL13 - (IL4R+IL13RA1)	IL4	Secreted Signaling	KEGG: hsa04060
1611	M2 macrophages	M2 macrophages	IL13	IL4R_IL13RA1	0.00679844	0	IL13_IL4R_IL13RA1	IL13 - (IL4R+IL13RA1)	IL4	Secreted Signaling	KEGG: hsa04060
1612	Endothelial cells	GBM cancer cells	IL13	IL4R_IL13RA2	3.26695e-06	0.03	IL13_IL4R_IL13RA2	IL13 - (IL4R+IL13RA2)	IL4	Secreted Signaling	KEGG: hsa04060
1613	M1 macrophages	GBM cancer cells	IL13	IL4R_IL13RA2	2.90775e-05	0	IL13_IL4R_IL13RA2	IL13 - (IL4R+IL13RA2)	IL4	Secreted Signaling	KEGG: hsa04060
1614	M2 macrophages	GBM cancer cells	IL13	IL4R_IL13RA2	3.58831e-05	0	IL13_IL4R_IL13RA2	IL13 - (IL4R+IL13RA2)	IL4	Secreted Signaling	KEGG: hsa04060
1615	Endothelial cells	Astrocytes	IL13	IL4R_IL13RA2	3.15627e-06	0.04	IL13_IL4R_IL13RA2	IL13 - (IL4R+IL13RA2)	IL4	Secreted Signaling	KEGG: hsa04060
1616	M1 macrophages	Astrocytes	IL13	IL4R_IL13RA2	2.80925e-05	0	IL13_IL4R_IL13RA2	IL13 - (IL4R+IL13RA2)	IL4	Secreted Signaling	KEGG: hsa04060
1617	M2 macrophages	Astrocytes	IL13	IL4R_IL13RA2	3.46676e-05	0	IL13_IL4R_IL13RA2	IL13 - (IL4R+IL13RA2)	IL4	Secreted Signaling	KEGG: hsa04060
1618	M1 macrophages	Oligodendrocytes	IL13	IL4R_IL13RA2	1.21662e-05	0	IL13_IL4R_IL13RA2	IL13 - (IL4R+IL13RA2)	IL4	Secreted Signaling	KEGG: hsa04060
1619	M2 macrophages	Oligodendrocytes	IL13	IL4R_IL13RA2	1.50137e-05	0	IL13_IL4R_IL13RA2	IL13 - (IL4R+IL13RA2)	IL4	Secreted Signaling	KEGG: hsa04060
1620	GBM cancer cells	Endothelial cells	IL13	IL4R_IL13RA2	3.47814e-06	0.04	IL13_IL4R_IL13RA2	IL13 - (IL4R+IL13RA2)	IL4	Secreted Signaling	KEGG: hsa04060
1621	Astrocytes	Endothelial cells	IL13	IL4R_IL13RA2	3.46752e-06	0.04	IL13_IL4R_IL13RA2	IL13 - (IL4R+IL13RA2)	IL4	Secreted Signaling	KEGG: hsa04060
1622	Endothelial cells	Endothelial cells	IL13	IL4R_IL13RA2	1.2018e-05	0.02	IL13_IL4R_IL13RA2	IL13 - (IL4R+IL13RA2)	IL4	Secreted Signaling	KEGG: hsa04060
1623	M1 macrophages	Endothelial cells	IL13	IL4R_IL13RA2	0.000106959	0	IL13_IL4R_IL13RA2	IL13 - (IL4R+IL13RA2)	IL4	Secreted Signaling	KEGG: hsa04060
1624	M2 macrophages	Endothelial cells	IL13	IL4R_IL13RA2	0.000131991	0	IL13_IL4R_IL13RA2	IL13 - (IL4R+IL13RA2)	IL4	Secreted Signaling	KEGG: hsa04060
1625	GBM cancer cells	M1 macrophages	IL13	IL4R_IL13RA2	3.96208e-05	0	IL13_IL4R_IL13RA2	IL13 - (IL4R+IL13RA2)	IL4	Secreted Signaling	KEGG: hsa04060
1626	Astrocytes	M1 macrophages	IL13	IL4R_IL13RA2	3.94999e-05	0	IL13_IL4R_IL13RA2	IL13 - (IL4R+IL13RA2)	IL4	Secreted Signaling	KEGG: hsa04060
1627	Oligodendrocytes	M1 macrophages	IL13	IL4R_IL13RA2	2.04954e-05	0	IL13_IL4R_IL13RA2	IL13 - (IL4R+IL13RA2)	IL4	Secreted Signaling	KEGG: hsa04060
1628	Endothelial cells	M1 macrophages	IL13	IL4R_IL13RA2	0.00013689	0	IL13_IL4R_IL13RA2	IL13 - (IL4R+IL13RA2)	IL4	Secreted Signaling	KEGG: hsa04060
1629	M1 macrophages	M1 macrophages	IL13	IL4R_IL13RA2	0.00121711	0	IL13_IL4R_IL13RA2	IL13 - (IL4R+IL13RA2)	IL4	Secreted Signaling	KEGG: hsa04060
1630	M2 macrophages	M1 macrophages	IL13	IL4R_IL13RA2	0.00150155	0	IL13_IL4R_IL13RA2	IL13 - (IL4R+IL13RA2)	IL4	Secreted Signaling	KEGG: hsa04060
1631	GBM cancer cells	M2 macrophages	IL13	IL4R_IL13RA2	6.23353e-05	0	IL13_IL4R_IL13RA2	IL13 - (IL4R+IL13RA2)	IL4	Secreted Signaling	KEGG: hsa04060
1632	Astrocytes	M2 macrophages	IL13	IL4R_IL13RA2	6.2145e-05	0	IL13_IL4R_IL13RA2	IL13 - (IL4R+IL13RA2)	IL4	Secreted Signaling	KEGG: hsa04060
1633	Oligodendrocytes	M2 macrophages	IL13	IL4R_IL13RA2	3.22458e-05	0	IL13_IL4R_IL13RA2	IL13 - (IL4R+IL13RA2)	IL4	Secreted Signaling	KEGG: hsa04060
1634	Endothelial cells	M2 macrophages	IL13	IL4R_IL13RA2	0.000215356	0	IL13_IL4R_IL13RA2	IL13 - (IL4R+IL13RA2)	IL4	Secreted Signaling	KEGG: hsa04060
1635	M1 macrophages	M2 macrophages	IL13	IL4R_IL13RA2	0.00191358	0	IL13_IL4R_IL13RA2	IL13 - (IL4R+IL13RA2)	IL4	Secreted Signaling	KEGG: hsa04060
1636	M2 macrophages	M2 macrophages	IL13	IL4R_IL13RA2	0.00236041	0	IL13_IL4R_IL13RA2	IL13 - (IL4R+IL13RA2)	IL4	Secreted Signaling	KEGG: hsa04060
1637	Endothelial cells	GBM cancer cells	IL13	IL13RA1	2.64526e-05	0.03	IL13_IL13RA1	IL13 - IL13RA1	IL4	Secreted Signaling	KEGG: hsa04060
1638	M1 macrophages	GBM cancer cells	IL13	IL13RA1	0.000235399	0	IL13_IL13RA1	IL13 - IL13RA1	IL4	Secreted Signaling	KEGG: hsa04060
1639	M2 macrophages	GBM cancer cells	IL13	IL13RA1	0.00029048	0	IL13_IL13RA1	IL13 - IL13RA1	IL4	Secreted Signaling	KEGG: hsa04060
1640	Endothelial cells	Astrocytes	IL13	IL13RA1	2.47812e-05	0.04	IL13_IL13RA1	IL13 - IL13RA1	IL4	Secreted Signaling	KEGG: hsa04060
1641	M1 macrophages	Astrocytes	IL13	IL13RA1	0.000220528	0	IL13_IL13RA1	IL13 - IL13RA1	IL4	Secreted Signaling	KEGG: hsa04060
1642	M2 macrophages	Astrocytes	IL13	IL13RA1	0.00027213	0	IL13_IL13RA1	IL13 - IL13RA1	IL4	Secreted Signaling	KEGG: hsa04060
1643	M1 macrophages	Oligodendrocytes	IL13	IL13RA1	5.12166e-05	0	IL13_IL13RA1	IL13 - IL13RA1	IL4	Secreted Signaling	KEGG: hsa04060
1644	M2 macrophages	Oligodendrocytes	IL13	IL13RA1	6.32035e-05	0	IL13_IL13RA1	IL13 - IL13RA1	IL4	Secreted Signaling	KEGG: hsa04060
1645	Endothelial cells	Endothelial cells	IL13	IL13RA1	5.59437e-05	0.01	IL13_IL13RA1	IL13 - IL13RA1	IL4	Secreted Signaling	KEGG: hsa04060
1646	M1 macrophages	Endothelial cells	IL13	IL13RA1	0.000497721	0	IL13_IL13RA1	IL13 - IL13RA1	IL4	Secreted Signaling	KEGG: hsa04060
1647	M2 macrophages	Endothelial cells	IL13	IL13RA1	0.000614145	0	IL13_IL13RA1	IL13 - IL13RA1	IL4	Secreted Signaling	KEGG: hsa04060
1648	GBM cancer cells	M1 macrophages	IL13	IL13RA1	0.000212697	0	IL13_IL13RA1	IL13 - IL13RA1	IL4	Secreted Signaling	KEGG: hsa04060
1649	Astrocytes	M1 macrophages	IL13	IL13RA1	0.000212048	0	IL13_IL13RA1	IL13 - IL13RA1	IL4	Secreted Signaling	KEGG: hsa04060
1650	Oligodendrocytes	M1 macrophages	IL13	IL13RA1	0.000110035	0	IL13_IL13RA1	IL13 - IL13RA1	IL4	Secreted Signaling	KEGG: hsa04060
1651	Endothelial cells	M1 macrophages	IL13	IL13RA1	0.000734555	0	IL13_IL13RA1	IL13 - IL13RA1	IL4	Secreted Signaling	KEGG: hsa04060
1652	M1 macrophages	M1 macrophages	IL13	IL13RA1	0.00650037	0	IL13_IL13RA1	IL13 - IL13RA1	IL4	Secreted Signaling	KEGG: hsa04060
1653	M2 macrophages	M1 macrophages	IL13	IL13RA1	0.00800964	0	IL13_IL13RA1	IL13 - IL13RA1	IL4	Secreted Signaling	KEGG: hsa04060
1654	GBM cancer cells	M2 macrophages	IL13	IL13RA1	0.000233602	0	IL13_IL13RA1	IL13 - IL13RA1	IL4	Secreted Signaling	KEGG: hsa04060
1655	Astrocytes	M2 macrophages	IL13	IL13RA1	0.000232889	0	IL13_IL13RA1	IL13 - IL13RA1	IL4	Secreted Signaling	KEGG: hsa04060
1656	Oligodendrocytes	M2 macrophages	IL13	IL13RA1	0.000120851	0	IL13_IL13RA1	IL13 - IL13RA1	IL4	Secreted Signaling	KEGG: hsa04060
1657	Endothelial cells	M2 macrophages	IL13	IL13RA1	0.000806711	0	IL13_IL13RA1	IL13 - IL13RA1	IL4	Secreted Signaling	KEGG: hsa04060
1658	M1 macrophages	M2 macrophages	IL13	IL13RA1	0.00713486	0	IL13_IL13RA1	IL13 - IL13RA1	IL4	Secreted Signaling	KEGG: hsa04060
1659	M2 macrophages	M2 macrophages	IL13	IL13RA1	0.00879015	0	IL13_IL13RA1	IL13 - IL13RA1	IL4	Secreted Signaling	KEGG: hsa04060
1660	Endothelial cells	GBM cancer cells	IL13	IL13RA2	2.53055e-06	0.03	IL13_IL13RA2	IL13 - IL13RA2	IL4	Secreted Signaling	KEGG: hsa04060
1661	M1 macrophages	GBM cancer cells	IL13	IL13RA2	2.25234e-05	0	IL13_IL13RA2	IL13 - IL13RA2	IL4	Secreted Signaling	KEGG: hsa04060
1662	M2 macrophages	GBM cancer cells	IL13	IL13RA2	2.7795e-05	0	IL13_IL13RA2	IL13 - IL13RA2	IL4	Secreted Signaling	KEGG: hsa04060
1663	Endothelial cells	Astrocytes	IL13	IL13RA2	2.52283e-06	0.03	IL13_IL13RA2	IL13 - IL13RA2	IL4	Secreted Signaling	KEGG: hsa04060
1664	M1 macrophages	Astrocytes	IL13	IL13RA2	2.24547e-05	0	IL13_IL13RA2	IL13 - IL13RA2	IL4	Secreted Signaling	KEGG: hsa04060
1665	M2 macrophages	Astrocytes	IL13	IL13RA2	2.77102e-05	0	IL13_IL13RA2	IL13 - IL13RA2	IL4	Secreted Signaling	KEGG: hsa04060
1666	M1 macrophages	Oligodendrocytes	IL13	IL13RA2	1.1651e-05	0	IL13_IL13RA2	IL13 - IL13RA2	IL4	Secreted Signaling	KEGG: hsa04060
1667	M2 macrophages	Oligodendrocytes	IL13	IL13RA2	1.4378e-05	0	IL13_IL13RA2	IL13 - IL13RA2	IL4	Secreted Signaling	KEGG: hsa04060
1668	GBM cancer cells	Endothelial cells	IL13	IL13RA2	2.53055e-06	0.03	IL13_IL13RA2	IL13 - IL13RA2	IL4	Secreted Signaling	KEGG: hsa04060
1669	Astrocytes	Endothelial cells	IL13	IL13RA2	2.52283e-06	0.03	IL13_IL13RA2	IL13 - IL13RA2	IL4	Secreted Signaling	KEGG: hsa04060
1670	Endothelial cells	Endothelial cells	IL13	IL13RA2	8.74385e-06	0.01	IL13_IL13RA2	IL13 - IL13RA2	IL4	Secreted Signaling	KEGG: hsa04060
1671	M1 macrophages	Endothelial cells	IL13	IL13RA2	7.78216e-05	0	IL13_IL13RA2	IL13 - IL13RA2	IL4	Secreted Signaling	KEGG: hsa04060
1672	M2 macrophages	Endothelial cells	IL13	IL13RA2	9.60345e-05	0	IL13_IL13RA2	IL13 - IL13RA2	IL4	Secreted Signaling	KEGG: hsa04060
1673	GBM cancer cells	M1 macrophages	IL13	IL13RA2	2.25234e-05	0	IL13_IL13RA2	IL13 - IL13RA2	IL4	Secreted Signaling	KEGG: hsa04060
1674	Astrocytes	M1 macrophages	IL13	IL13RA2	2.24547e-05	0	IL13_IL13RA2	IL13 - IL13RA2	IL4	Secreted Signaling	KEGG: hsa04060
1675	Oligodendrocytes	M1 macrophages	IL13	IL13RA2	1.1651e-05	0	IL13_IL13RA2	IL13 - IL13RA2	IL4	Secreted Signaling	KEGG: hsa04060
1676	Endothelial cells	M1 macrophages	IL13	IL13RA2	7.78216e-05	0	IL13_IL13RA2	IL13 - IL13RA2	IL4	Secreted Signaling	KEGG: hsa04060
1677	M1 macrophages	M1 macrophages	IL13	IL13RA2	0.000692245	0	IL13_IL13RA2	IL13 - IL13RA2	IL4	Secreted Signaling	KEGG: hsa04060
1678	M2 macrophages	M1 macrophages	IL13	IL13RA2	0.000854132	0	IL13_IL13RA2	IL13 - IL13RA2	IL4	Secreted Signaling	KEGG: hsa04060
1679	GBM cancer cells	M2 macrophages	IL13	IL13RA2	2.79157e-05	0	IL13_IL13RA2	IL13 - IL13RA2	IL4	Secreted Signaling	KEGG: hsa04060
1680	Astrocytes	M2 macrophages	IL13	IL13RA2	2.78305e-05	0	IL13_IL13RA2	IL13 - IL13RA2	IL4	Secreted Signaling	KEGG: hsa04060
1681	Oligodendrocytes	M2 macrophages	IL13	IL13RA2	1.44404e-05	0	IL13_IL13RA2	IL13 - IL13RA2	IL4	Secreted Signaling	KEGG: hsa04060
1682	Endothelial cells	M2 macrophages	IL13	IL13RA2	9.64514e-05	0	IL13_IL13RA2	IL13 - IL13RA2	IL4	Secreted Signaling	KEGG: hsa04060
1683	M1 macrophages	M2 macrophages	IL13	IL13RA2	0.000857837	0	IL13_IL13RA2	IL13 - IL13RA2	IL4	Secreted Signaling	KEGG: hsa04060
1684	M2 macrophages	M2 macrophages	IL13	IL13RA2	0.00105841	0	IL13_IL13RA2	IL13 - IL13RA2	IL4	Secreted Signaling	KEGG: hsa04060
1685	M1 macrophages	GBM cancer cells	IL6	IL6R_IL6ST	0.00552648	0	IL6_IL6R_IL6ST	IL6 - (IL6R+IL6ST)	IL6	Secreted Signaling	KEGG: hsa04060
1686	M2 macrophages	GBM cancer cells	IL6	IL6R_IL6ST	0.00423633	0	IL6_IL6R_IL6ST	IL6 - (IL6R+IL6ST)	IL6	Secreted Signaling	KEGG: hsa04060
1687	M1 macrophages	Astrocytes	IL6	IL6R_IL6ST	0.00600173	0	IL6_IL6R_IL6ST	IL6 - (IL6R+IL6ST)	IL6	Secreted Signaling	KEGG: hsa04060
1688	M2 macrophages	Astrocytes	IL6	IL6R_IL6ST	0.00460114	0	IL6_IL6R_IL6ST	IL6 - (IL6R+IL6ST)	IL6	Secreted Signaling	KEGG: hsa04060
1689	M1 macrophages	Oligodendrocytes	IL6	IL6R_IL6ST	0.00634917	0	IL6_IL6R_IL6ST	IL6 - (IL6R+IL6ST)	IL6	Secreted Signaling	KEGG: hsa04060
1690	M2 macrophages	Oligodendrocytes	IL6	IL6R_IL6ST	0.0048679	0	IL6_IL6R_IL6ST	IL6 - (IL6R+IL6ST)	IL6	Secreted Signaling	KEGG: hsa04060
1691	GBM cancer cells	M1 macrophages	IL6	IL6R_IL6ST	0.00542631	0	IL6_IL6R_IL6ST	IL6 - (IL6R+IL6ST)	IL6	Secreted Signaling	KEGG: hsa04060
1692	Astrocytes	M1 macrophages	IL6	IL6R_IL6ST	0.00598419	0	IL6_IL6R_IL6ST	IL6 - (IL6R+IL6ST)	IL6	Secreted Signaling	KEGG: hsa04060
1693	Oligodendrocytes	M1 macrophages	IL6	IL6R_IL6ST	0.00642422	0	IL6_IL6R_IL6ST	IL6 - (IL6R+IL6ST)	IL6	Secreted Signaling	KEGG: hsa04060
1694	Endothelial cells	M1 macrophages	IL6	IL6R_IL6ST	0.00384892	0	IL6_IL6R_IL6ST	IL6 - (IL6R+IL6ST)	IL6	Secreted Signaling	KEGG: hsa04060
1695	M1 macrophages	M1 macrophages	IL6	IL6R_IL6ST	0.0181441	0	IL6_IL6R_IL6ST	IL6 - (IL6R+IL6ST)	IL6	Secreted Signaling	KEGG: hsa04060
1696	M2 macrophages	M1 macrophages	IL6	IL6R_IL6ST	0.0139497	0	IL6_IL6R_IL6ST	IL6 - (IL6R+IL6ST)	IL6	Secreted Signaling	KEGG: hsa04060
1697	GBM cancer cells	M2 macrophages	IL6	IL6R_IL6ST	0.00460439	0	IL6_IL6R_IL6ST	IL6 - (IL6R+IL6ST)	IL6	Secreted Signaling	KEGG: hsa04060
1698	Astrocytes	M2 macrophages	IL6	IL6R_IL6ST	0.0050782	0	IL6_IL6R_IL6ST	IL6 - (IL6R+IL6ST)	IL6	Secreted Signaling	KEGG: hsa04060
1699	Oligodendrocytes	M2 macrophages	IL6	IL6R_IL6ST	0.00545197	0	IL6_IL6R_IL6ST	IL6 - (IL6R+IL6ST)	IL6	Secreted Signaling	KEGG: hsa04060
1700	Endothelial cells	M2 macrophages	IL6	IL6R_IL6ST	0.00326514	0.04	IL6_IL6R_IL6ST	IL6 - (IL6R+IL6ST)	IL6	Secreted Signaling	KEGG: hsa04060
1701	M1 macrophages	M2 macrophages	IL6	IL6R_IL6ST	0.0154257	0	IL6_IL6R_IL6ST	IL6 - (IL6R+IL6ST)	IL6	Secreted Signaling	KEGG: hsa04060
1702	M2 macrophages	M2 macrophages	IL6	IL6R_IL6ST	0.0118521	0	IL6_IL6R_IL6ST	IL6 - (IL6R+IL6ST)	IL6	Secreted Signaling	KEGG: hsa04060
1703	Astrocytes	GBM cancer cells	LIF	LIFR_IL6ST	0.00233278	0	LIF_LIFR_IL6ST	LIF - (LIFR+IL6ST)	LIFR	Secreted Signaling	KEGG: hsa04060
1704	M1 macrophages	GBM cancer cells	LIF	LIFR_IL6ST	0.00281132	0	LIF_LIFR_IL6ST	LIF - (LIFR+IL6ST)	LIFR	Secreted Signaling	KEGG: hsa04060
1705	M2 macrophages	GBM cancer cells	LIF	LIFR_IL6ST	0.00208891	0.01	LIF_LIFR_IL6ST	LIF - (LIFR+IL6ST)	LIFR	Secreted Signaling	KEGG: hsa04060
1706	GBM cancer cells	Astrocytes	LIF	LIFR_IL6ST	0.0031089	0	LIF_LIFR_IL6ST	LIF - (LIFR+IL6ST)	LIFR	Secreted Signaling	KEGG: hsa04060
1707	Astrocytes	Astrocytes	LIF	LIFR_IL6ST	0.00592362	0	LIF_LIFR_IL6ST	LIF - (LIFR+IL6ST)	LIFR	Secreted Signaling	KEGG: hsa04060
1708	Oligodendrocytes	Astrocytes	LIF	LIFR_IL6ST	0.00447996	0	LIF_LIFR_IL6ST	LIF - (LIFR+IL6ST)	LIFR	Secreted Signaling	KEGG: hsa04060
1709	M1 macrophages	Astrocytes	LIF	LIFR_IL6ST	0.00713348	0	LIF_LIFR_IL6ST	LIF - (LIFR+IL6ST)	LIFR	Secreted Signaling	KEGG: hsa04060
1710	M2 macrophages	Astrocytes	LIF	LIFR_IL6ST	0.00530634	0	LIF_LIFR_IL6ST	LIF - (LIFR+IL6ST)	LIFR	Secreted Signaling	KEGG: hsa04060
1711	Astrocytes	Oligodendrocytes	LIF	LIFR_IL6ST	0.00360647	0	LIF_LIFR_IL6ST	LIF - (LIFR+IL6ST)	LIFR	Secreted Signaling	KEGG: hsa04060
1712	M1 macrophages	Oligodendrocytes	LIF	LIFR_IL6ST	0.00434514	0	LIF_LIFR_IL6ST	LIF - (LIFR+IL6ST)	LIFR	Secreted Signaling	KEGG: hsa04060
1713	M2 macrophages	Oligodendrocytes	LIF	LIFR_IL6ST	0.00322987	0	LIF_LIFR_IL6ST	LIF - (LIFR+IL6ST)	LIFR	Secreted Signaling	KEGG: hsa04060
1714	GBM cancer cells	M1 macrophages	LIF	LIFR_IL6ST	0.00276865	0	LIF_LIFR_IL6ST	LIF - (LIFR+IL6ST)	LIFR	Secreted Signaling	KEGG: hsa04060
1715	Astrocytes	M1 macrophages	LIF	LIFR_IL6ST	0.00527693	0	LIF_LIFR_IL6ST	LIF - (LIFR+IL6ST)	LIFR	Secreted Signaling	KEGG: hsa04060
1716	Oligodendrocytes	M1 macrophages	LIF	LIFR_IL6ST	0.00399025	0	LIF_LIFR_IL6ST	LIF - (LIFR+IL6ST)	LIFR	Secreted Signaling	KEGG: hsa04060
1717	M1 macrophages	M1 macrophages	LIF	LIFR_IL6ST	0.00635556	0	LIF_LIFR_IL6ST	LIF - (LIFR+IL6ST)	LIFR	Secreted Signaling	KEGG: hsa04060
1718	M2 macrophages	M1 macrophages	LIF	LIFR_IL6ST	0.00472672	0	LIF_LIFR_IL6ST	LIF - (LIFR+IL6ST)	LIFR	Secreted Signaling	KEGG: hsa04060
1719	GBM cancer cells	M2 macrophages	LIF	LIFR_IL6ST	0.00225866	0	LIF_LIFR_IL6ST	LIF - (LIFR+IL6ST)	LIFR	Secreted Signaling	KEGG: hsa04060
1720	Astrocytes	M2 macrophages	LIF	LIFR_IL6ST	0.00430691	0	LIF_LIFR_IL6ST	LIF - (LIFR+IL6ST)	LIFR	Secreted Signaling	KEGG: hsa04060
1721	Oligodendrocytes	M2 macrophages	LIF	LIFR_IL6ST	0.00325597	0	LIF_LIFR_IL6ST	LIF - (LIFR+IL6ST)	LIFR	Secreted Signaling	KEGG: hsa04060
1722	M1 macrophages	M2 macrophages	LIF	LIFR_IL6ST	0.00518829	0	LIF_LIFR_IL6ST	LIF - (LIFR+IL6ST)	LIFR	Secreted Signaling	KEGG: hsa04060
1723	M2 macrophages	M2 macrophages	LIF	LIFR_IL6ST	0.00385745	0	LIF_LIFR_IL6ST	LIF - (LIFR+IL6ST)	LIFR	Secreted Signaling	KEGG: hsa04060
1724	Astrocytes	GBM cancer cells	OSM	LIFR_IL6ST	0.00254841	0	OSM_LIFR_IL6ST	OSM - (LIFR+IL6ST)	OSM	Secreted Signaling	KEGG: hsa04060
1725	M1 macrophages	GBM cancer cells	OSM	LIFR_IL6ST	0.00831278	0	OSM_LIFR_IL6ST	OSM - (LIFR+IL6ST)	OSM	Secreted Signaling	KEGG: hsa04060
1726	M2 macrophages	GBM cancer cells	OSM	LIFR_IL6ST	0.00857275	0	OSM_LIFR_IL6ST	OSM - (LIFR+IL6ST)	OSM	Secreted Signaling	KEGG: hsa04060
1727	Astrocytes	Astrocytes	OSM	LIFR_IL6ST	0.006469	0	OSM_LIFR_IL6ST	OSM - (LIFR+IL6ST)	OSM	Secreted Signaling	KEGG: hsa04060
1728	Oligodendrocytes	Astrocytes	OSM	LIFR_IL6ST	0.00208479	0	OSM_LIFR_IL6ST	OSM - (LIFR+IL6ST)	OSM	Secreted Signaling	KEGG: hsa04060
1729	M1 macrophages	Astrocytes	OSM	LIFR_IL6ST	0.0209156	0	OSM_LIFR_IL6ST	OSM - (LIFR+IL6ST)	OSM	Secreted Signaling	KEGG: hsa04060
1730	M2 macrophages	Astrocytes	OSM	LIFR_IL6ST	0.0215611	0	OSM_LIFR_IL6ST	OSM - (LIFR+IL6ST)	OSM	Secreted Signaling	KEGG: hsa04060
1731	Astrocytes	Oligodendrocytes	OSM	LIFR_IL6ST	0.00393936	0	OSM_LIFR_IL6ST	OSM - (LIFR+IL6ST)	OSM	Secreted Signaling	KEGG: hsa04060
1732	M1 macrophages	Oligodendrocytes	OSM	LIFR_IL6ST	0.0128096	0	OSM_LIFR_IL6ST	OSM - (LIFR+IL6ST)	OSM	Secreted Signaling	KEGG: hsa04060
1733	M2 macrophages	Oligodendrocytes	OSM	LIFR_IL6ST	0.0132083	0	OSM_LIFR_IL6ST	OSM - (LIFR+IL6ST)	OSM	Secreted Signaling	KEGG: hsa04060
1734	M1 macrophages	Endothelial cells	OSM	LIFR_IL6ST	0.00444087	0	OSM_LIFR_IL6ST	OSM - (LIFR+IL6ST)	OSM	Secreted Signaling	KEGG: hsa04060
1735	M2 macrophages	Endothelial cells	OSM	LIFR_IL6ST	0.0045803	0	OSM_LIFR_IL6ST	OSM - (LIFR+IL6ST)	OSM	Secreted Signaling	KEGG: hsa04060
1736	Astrocytes	M1 macrophages	OSM	LIFR_IL6ST	0.00576312	0	OSM_LIFR_IL6ST	OSM - (LIFR+IL6ST)	OSM	Secreted Signaling	KEGG: hsa04060
1737	Oligodendrocytes	M1 macrophages	OSM	LIFR_IL6ST	0.00185641	0.01	OSM_LIFR_IL6ST	OSM - (LIFR+IL6ST)	OSM	Secreted Signaling	KEGG: hsa04060
1738	M1 macrophages	M1 macrophages	OSM	LIFR_IL6ST	0.018663	0	OSM_LIFR_IL6ST	OSM - (LIFR+IL6ST)	OSM	Secreted Signaling	KEGG: hsa04060
1739	M2 macrophages	M1 macrophages	OSM	LIFR_IL6ST	0.0192403	0	OSM_LIFR_IL6ST	OSM - (LIFR+IL6ST)	OSM	Secreted Signaling	KEGG: hsa04060
1740	Astrocytes	M2 macrophages	OSM	LIFR_IL6ST	0.00470414	0	OSM_LIFR_IL6ST	OSM - (LIFR+IL6ST)	OSM	Secreted Signaling	KEGG: hsa04060
1741	Oligodendrocytes	M2 macrophages	OSM	LIFR_IL6ST	0.0015142	0.04	OSM_LIFR_IL6ST	OSM - (LIFR+IL6ST)	OSM	Secreted Signaling	KEGG: hsa04060
1742	M1 macrophages	M2 macrophages	OSM	LIFR_IL6ST	0.01527	0	OSM_LIFR_IL6ST	OSM - (LIFR+IL6ST)	OSM	Secreted Signaling	KEGG: hsa04060
1743	M2 macrophages	M2 macrophages	OSM	LIFR_IL6ST	0.0157441	0	OSM_LIFR_IL6ST	OSM - (LIFR+IL6ST)	OSM	Secreted Signaling	KEGG: hsa04060
1744	Astrocytes	GBM cancer cells	OSM	OSMR_IL6ST	0.0022598	0	OSM_OSMR_IL6ST	OSM - (OSMR+IL6ST)	OSM	Secreted Signaling	KEGG: hsa04060
1745	M1 macrophages	GBM cancer cells	OSM	OSMR_IL6ST	0.00737618	0	OSM_OSMR_IL6ST	OSM - (OSMR+IL6ST)	OSM	Secreted Signaling	KEGG: hsa04060
1746	M2 macrophages	GBM cancer cells	OSM	OSMR_IL6ST	0.00760708	0	OSM_OSMR_IL6ST	OSM - (OSMR+IL6ST)	OSM	Secreted Signaling	KEGG: hsa04060
1747	Astrocytes	Astrocytes	OSM	OSMR_IL6ST	0.00226557	0	OSM_OSMR_IL6ST	OSM - (OSMR+IL6ST)	OSM	Secreted Signaling	KEGG: hsa04060
1748	M1 macrophages	Astrocytes	OSM	OSMR_IL6ST	0.00739491	0	OSM_OSMR_IL6ST	OSM - (OSMR+IL6ST)	OSM	Secreted Signaling	KEGG: hsa04060
1749	M2 macrophages	Astrocytes	OSM	OSMR_IL6ST	0.00762639	0	OSM_OSMR_IL6ST	OSM - (OSMR+IL6ST)	OSM	Secreted Signaling	KEGG: hsa04060
1750	Astrocytes	Oligodendrocytes	OSM	OSMR_IL6ST	0.00192098	0	OSM_OSMR_IL6ST	OSM - (OSMR+IL6ST)	OSM	Secreted Signaling	KEGG: hsa04060
1751	M1 macrophages	Oligodendrocytes	OSM	OSMR_IL6ST	0.00627509	0	OSM_OSMR_IL6ST	OSM - (OSMR+IL6ST)	OSM	Secreted Signaling	KEGG: hsa04060
1752	M2 macrophages	Oligodendrocytes	OSM	OSMR_IL6ST	0.00647175	0	OSM_OSMR_IL6ST	OSM - (OSMR+IL6ST)	OSM	Secreted Signaling	KEGG: hsa04060
1753	Astrocytes	Endothelial cells	OSM	OSMR_IL6ST	0.00217366	0	OSM_OSMR_IL6ST	OSM - (OSMR+IL6ST)	OSM	Secreted Signaling	KEGG: hsa04060
1754	M1 macrophages	Endothelial cells	OSM	OSMR_IL6ST	0.00709639	0	OSM_OSMR_IL6ST	OSM - (OSMR+IL6ST)	OSM	Secreted Signaling	KEGG: hsa04060
1755	M2 macrophages	Endothelial cells	OSM	OSMR_IL6ST	0.0073186	0	OSM_OSMR_IL6ST	OSM - (OSMR+IL6ST)	OSM	Secreted Signaling	KEGG: hsa04060
1756	Astrocytes	M1 macrophages	OSM	OSMR_IL6ST	0.0024545	0	OSM_OSMR_IL6ST	OSM - (OSMR+IL6ST)	OSM	Secreted Signaling	KEGG: hsa04060
1757	M1 macrophages	M1 macrophages	OSM	OSMR_IL6ST	0.00800816	0	OSM_OSMR_IL6ST	OSM - (OSMR+IL6ST)	OSM	Secreted Signaling	KEGG: hsa04060
1758	M2 macrophages	M1 macrophages	OSM	OSMR_IL6ST	0.00825868	0	OSM_OSMR_IL6ST	OSM - (OSMR+IL6ST)	OSM	Secreted Signaling	KEGG: hsa04060
1759	Astrocytes	M2 macrophages	OSM	OSMR_IL6ST	0.0026676	0	OSM_OSMR_IL6ST	OSM - (OSMR+IL6ST)	OSM	Secreted Signaling	KEGG: hsa04060
1760	M1 macrophages	M2 macrophages	OSM	OSMR_IL6ST	0.00869924	0	OSM_OSMR_IL6ST	OSM - (OSMR+IL6ST)	OSM	Secreted Signaling	KEGG: hsa04060
1761	M2 macrophages	M2 macrophages	OSM	OSMR_IL6ST	0.00897118	0	OSM_OSMR_IL6ST	OSM - (OSMR+IL6ST)	OSM	Secreted Signaling	KEGG: hsa04060
1762	M1 macrophages	GBM cancer cells	IL10	IL10RA_IL10RB	0.00349476	0	IL10_IL10RA_IL10RB	IL10 - (IL10RA+IL10RB)	IL10	Secreted Signaling	KEGG: hsa04060
1763	M2 macrophages	GBM cancer cells	IL10	IL10RA_IL10RB	0.00501458	0	IL10_IL10RA_IL10RB	IL10 - (IL10RA+IL10RB)	IL10	Secreted Signaling	KEGG: hsa04060
1764	M1 macrophages	Astrocytes	IL10	IL10RA_IL10RB	0.00148113	0	IL10_IL10RA_IL10RB	IL10 - (IL10RA+IL10RB)	IL10	Secreted Signaling	KEGG: hsa04060
1765	M2 macrophages	Astrocytes	IL10	IL10RA_IL10RB	0.00212712	0	IL10_IL10RA_IL10RB	IL10 - (IL10RA+IL10RB)	IL10	Secreted Signaling	KEGG: hsa04060
1766	M2 macrophages	Oligodendrocytes	IL10	IL10RA_IL10RB	0.00158553	0.02	IL10_IL10RA_IL10RB	IL10 - (IL10RA+IL10RB)	IL10	Secreted Signaling	KEGG: hsa04060
1767	M1 macrophages	Endothelial cells	IL10	IL10RA_IL10RB	0.00154609	0.02	IL10_IL10RA_IL10RB	IL10 - (IL10RA+IL10RB)	IL10	Secreted Signaling	KEGG: hsa04060
1768	M2 macrophages	Endothelial cells	IL10	IL10RA_IL10RB	0.00222035	0	IL10_IL10RA_IL10RB	IL10 - (IL10RA+IL10RB)	IL10	Secreted Signaling	KEGG: hsa04060
1769	GBM cancer cells	M1 macrophages	IL10	IL10RA_IL10RB	0.00394236	0	IL10_IL10RA_IL10RB	IL10 - (IL10RA+IL10RB)	IL10	Secreted Signaling	KEGG: hsa04060
1770	Astrocytes	M1 macrophages	IL10	IL10RA_IL10RB	0.00367811	0	IL10_IL10RA_IL10RB	IL10 - (IL10RA+IL10RB)	IL10	Secreted Signaling	KEGG: hsa04060
1771	Oligodendrocytes	M1 macrophages	IL10	IL10RA_IL10RB	0.00301673	0	IL10_IL10RA_IL10RB	IL10 - (IL10RA+IL10RB)	IL10	Secreted Signaling	KEGG: hsa04060
1772	M1 macrophages	M1 macrophages	IL10	IL10RA_IL10RB	0.0187088	0	IL10_IL10RA_IL10RB	IL10 - (IL10RA+IL10RB)	IL10	Secreted Signaling	KEGG: hsa04060
1773	M2 macrophages	M1 macrophages	IL10	IL10RA_IL10RB	0.026668	0	IL10_IL10RA_IL10RB	IL10 - (IL10RA+IL10RB)	IL10	Secreted Signaling	KEGG: hsa04060
1774	GBM cancer cells	M2 macrophages	IL10	IL10RA_IL10RB	0.00699863	0	IL10_IL10RA_IL10RB	IL10 - (IL10RA+IL10RB)	IL10	Secreted Signaling	KEGG: hsa04060
1775	Astrocytes	M2 macrophages	IL10	IL10RA_IL10RB	0.00653087	0	IL10_IL10RA_IL10RB	IL10 - (IL10RA+IL10RB)	IL10	Secreted Signaling	KEGG: hsa04060
1776	Oligodendrocytes	M2 macrophages	IL10	IL10RA_IL10RB	0.00535929	0	IL10_IL10RA_IL10RB	IL10 - (IL10RA+IL10RB)	IL10	Secreted Signaling	KEGG: hsa04060
1777	M1 macrophages	M2 macrophages	IL10	IL10RA_IL10RB	0.0328353	0	IL10_IL10RA_IL10RB	IL10 - (IL10RA+IL10RB)	IL10	Secreted Signaling	KEGG: hsa04060
1778	M2 macrophages	M2 macrophages	IL10	IL10RA_IL10RB	0.0465193	0	IL10_IL10RA_IL10RB	IL10 - (IL10RA+IL10RB)	IL10	Secreted Signaling	KEGG: hsa04060
1779	Oligodendrocytes	GBM cancer cells	IL1A	IL1R1_IL1RAP	7.00793e-05	0	IL1A_IL1R1_IL1RAP	IL1A - (IL1R1+IL1RAP)	IL1	Secreted Signaling	KEGG: hsa04060
1780	M1 macrophages	GBM cancer cells	IL1A	IL1R1_IL1RAP	0.00034821	0	IL1A_IL1R1_IL1RAP	IL1A - (IL1R1+IL1RAP)	IL1	Secreted Signaling	KEGG: hsa04060
1781	M2 macrophages	GBM cancer cells	IL1A	IL1R1_IL1RAP	0.000282851	0	IL1A_IL1R1_IL1RAP	IL1A - (IL1R1+IL1RAP)	IL1	Secreted Signaling	KEGG: hsa04060
1782	Oligodendrocytes	Astrocytes	IL1A	IL1R1_IL1RAP	5.57713e-05	0	IL1A_IL1R1_IL1RAP	IL1A - (IL1R1+IL1RAP)	IL1	Secreted Signaling	KEGG: hsa04060
1783	M1 macrophages	Astrocytes	IL1A	IL1R1_IL1RAP	0.000277133	0	IL1A_IL1R1_IL1RAP	IL1A - (IL1R1+IL1RAP)	IL1	Secreted Signaling	KEGG: hsa04060
1784	M2 macrophages	Astrocytes	IL1A	IL1R1_IL1RAP	0.000225113	0	IL1A_IL1R1_IL1RAP	IL1A - (IL1R1+IL1RAP)	IL1	Secreted Signaling	KEGG: hsa04060
1785	Astrocytes	Endothelial cells	IL1A	IL1R1_IL1RAP	1.46747e-05	0	IL1A_IL1R1_IL1RAP	IL1A - (IL1R1+IL1RAP)	IL1	Secreted Signaling	KEGG: hsa04060
1786	Oligodendrocytes	Endothelial cells	IL1A	IL1R1_IL1RAP	0.000450624	0	IL1A_IL1R1_IL1RAP	IL1A - (IL1R1+IL1RAP)	IL1	Secreted Signaling	KEGG: hsa04060
1787	M1 macrophages	Endothelial cells	IL1A	IL1R1_IL1RAP	0.00223547	0	IL1A_IL1R1_IL1RAP	IL1A - (IL1R1+IL1RAP)	IL1	Secreted Signaling	KEGG: hsa04060
1788	M2 macrophages	Endothelial cells	IL1A	IL1R1_IL1RAP	0.00181635	0	IL1A_IL1R1_IL1RAP	IL1A - (IL1R1+IL1RAP)	IL1	Secreted Signaling	KEGG: hsa04060
1789	GBM cancer cells	M1 macrophages	IL1A	IL1R1_IL1RAP	4.39053e-05	0	IL1A_IL1R1_IL1RAP	IL1A - (IL1R1+IL1RAP)	IL1	Secreted Signaling	KEGG: hsa04060
1790	Astrocytes	M1 macrophages	IL1A	IL1R1_IL1RAP	0.000103327	0	IL1A_IL1R1_IL1RAP	IL1A - (IL1R1+IL1RAP)	IL1	Secreted Signaling	KEGG: hsa04060
1791	Oligodendrocytes	M1 macrophages	IL1A	IL1R1_IL1RAP	0.00316411	0	IL1A_IL1R1_IL1RAP	IL1A - (IL1R1+IL1RAP)	IL1	Secreted Signaling	KEGG: hsa04060
1792	Endothelial cells	M1 macrophages	IL1A	IL1R1_IL1RAP	7.21456e-05	0	IL1A_IL1R1_IL1RAP	IL1A - (IL1R1+IL1RAP)	IL1	Secreted Signaling	KEGG: hsa04060
1793	M1 macrophages	M1 macrophages	IL1A	IL1R1_IL1RAP	0.0155105	0	IL1A_IL1R1_IL1RAP	IL1A - (IL1R1+IL1RAP)	IL1	Secreted Signaling	KEGG: hsa04060
1794	M2 macrophages	M1 macrophages	IL1A	IL1R1_IL1RAP	0.012627	0	IL1A_IL1R1_IL1RAP	IL1A - (IL1R1+IL1RAP)	IL1	Secreted Signaling	KEGG: hsa04060
1795	GBM cancer cells	M2 macrophages	IL1A	IL1R1_IL1RAP	4.88594e-05	0	IL1A_IL1R1_IL1RAP	IL1A - (IL1R1+IL1RAP)	IL1	Secreted Signaling	KEGG: hsa04060
1796	Astrocytes	M2 macrophages	IL1A	IL1R1_IL1RAP	0.000114984	0	IL1A_IL1R1_IL1RAP	IL1A - (IL1R1+IL1RAP)	IL1	Secreted Signaling	KEGG: hsa04060
1797	Oligodendrocytes	M2 macrophages	IL1A	IL1R1_IL1RAP	0.00351897	0	IL1A_IL1R1_IL1RAP	IL1A - (IL1R1+IL1RAP)	IL1	Secreted Signaling	KEGG: hsa04060
1798	Endothelial cells	M2 macrophages	IL1A	IL1R1_IL1RAP	8.02857e-05	0	IL1A_IL1R1_IL1RAP	IL1A - (IL1R1+IL1RAP)	IL1	Secreted Signaling	KEGG: hsa04060
1799	M1 macrophages	M2 macrophages	IL1A	IL1R1_IL1RAP	0.0172056	0	IL1A_IL1R1_IL1RAP	IL1A - (IL1R1+IL1RAP)	IL1	Secreted Signaling	KEGG: hsa04060
1800	M2 macrophages	M2 macrophages	IL1A	IL1R1_IL1RAP	0.0140127	0	IL1A_IL1R1_IL1RAP	IL1A - (IL1R1+IL1RAP)	IL1	Secreted Signaling	KEGG: hsa04060
1801	M1 macrophages	GBM cancer cells	IL1B	IL1R1_IL1RAP	0.00112334	0	IL1B_IL1R1_IL1RAP	IL1B - (IL1R1+IL1RAP)	IL1	Secreted Signaling	KEGG: hsa04060
1802	M2 macrophages	GBM cancer cells	IL1B	IL1R1_IL1RAP	0.00112335	0	IL1B_IL1R1_IL1RAP	IL1B - (IL1R1+IL1RAP)	IL1	Secreted Signaling	KEGG: hsa04060
1803	M1 macrophages	Astrocytes	IL1B	IL1R1_IL1RAP	0.000894195	0	IL1B_IL1R1_IL1RAP	IL1B - (IL1R1+IL1RAP)	IL1	Secreted Signaling	KEGG: hsa04060
1804	M2 macrophages	Astrocytes	IL1B	IL1R1_IL1RAP	0.000894213	0	IL1B_IL1R1_IL1RAP	IL1B - (IL1R1+IL1RAP)	IL1	Secreted Signaling	KEGG: hsa04060
1805	M1 macrophages	Endothelial cells	IL1B	IL1R1_IL1RAP	0.00717997	0	IL1B_IL1R1_IL1RAP	IL1B - (IL1R1+IL1RAP)	IL1	Secreted Signaling	KEGG: hsa04060
1806	M2 macrophages	Endothelial cells	IL1B	IL1R1_IL1RAP	0.00717687	0	IL1B_IL1R1_IL1RAP	IL1B - (IL1R1+IL1RAP)	IL1	Secreted Signaling	KEGG: hsa04060
1807	Endothelial cells	M1 macrophages	IL1B	IL1R1_IL1RAP	0.000876026	0	IL1B_IL1R1_IL1RAP	IL1B - (IL1R1+IL1RAP)	IL1	Secreted Signaling	KEGG: hsa04060
1808	M1 macrophages	M1 macrophages	IL1B	IL1R1_IL1RAP	0.0482504	0	IL1B_IL1R1_IL1RAP	IL1B - (IL1R1+IL1RAP)	IL1	Secreted Signaling	KEGG: hsa04060
1809	M2 macrophages	M1 macrophages	IL1B	IL1R1_IL1RAP	0.0480805	0	IL1B_IL1R1_IL1RAP	IL1B - (IL1R1+IL1RAP)	IL1	Secreted Signaling	KEGG: hsa04060
1810	Endothelial cells	M2 macrophages	IL1B	IL1R1_IL1RAP	0.000974711	0	IL1B_IL1R1_IL1RAP	IL1B - (IL1R1+IL1RAP)	IL1	Secreted Signaling	KEGG: hsa04060
1811	M1 macrophages	M2 macrophages	IL1B	IL1R1_IL1RAP	0.0531642	0	IL1B_IL1R1_IL1RAP	IL1B - (IL1R1+IL1RAP)	IL1	Secreted Signaling	KEGG: hsa04060
1812	M2 macrophages	M2 macrophages	IL1B	IL1R1_IL1RAP	0.0529432	0	IL1B_IL1R1_IL1RAP	IL1B - (IL1R1+IL1RAP)	IL1	Secreted Signaling	KEGG: hsa04060
1813	Oligodendrocytes	GBM cancer cells	IL1A	IL1R2	2.93918e-05	0	IL1A_IL1R2	IL1A - IL1R2	IL1	Secreted Signaling	KEGG: hsa04060
1814	M1 macrophages	GBM cancer cells	IL1A	IL1R2	0.000152901	0	IL1A_IL1R2	IL1A - IL1R2	IL1	Secreted Signaling	KEGG: hsa04060
1815	M2 macrophages	GBM cancer cells	IL1A	IL1R2	0.000132683	0	IL1A_IL1R2	IL1A - IL1R2	IL1	Secreted Signaling	KEGG: hsa04060
1816	Oligodendrocytes	Astrocytes	IL1A	IL1R2	2.10066e-05	0.01	IL1A_IL1R2	IL1A - IL1R2	IL1	Secreted Signaling	KEGG: hsa04060
1817	M1 macrophages	Astrocytes	IL1A	IL1R2	0.000109284	0	IL1A_IL1R2	IL1A - IL1R2	IL1	Secreted Signaling	KEGG: hsa04060
1818	M2 macrophages	Astrocytes	IL1A	IL1R2	9.48328e-05	0	IL1A_IL1R2	IL1A - IL1R2	IL1	Secreted Signaling	KEGG: hsa04060
1819	Astrocytes	Endothelial cells	IL1A	IL1R2	1.26138e-05	0.03	IL1A_IL1R2	IL1A - IL1R2	IL1	Secreted Signaling	KEGG: hsa04060
1820	Oligodendrocytes	Endothelial cells	IL1A	IL1R2	0.000386879	0	IL1A_IL1R2	IL1A - IL1R2	IL1	Secreted Signaling	KEGG: hsa04060
1821	M1 macrophages	Endothelial cells	IL1A	IL1R2	0.00200959	0	IL1A_IL1R2	IL1A - IL1R2	IL1	Secreted Signaling	KEGG: hsa04060
1822	M2 macrophages	Endothelial cells	IL1A	IL1R2	0.00174429	0	IL1A_IL1R2	IL1A - IL1R2	IL1	Secreted Signaling	KEGG: hsa04060
1823	GBM cancer cells	M1 macrophages	IL1A	IL1R2	6.98211e-05	0	IL1A_IL1R2	IL1A - IL1R2	IL1	Secreted Signaling	KEGG: hsa04060
1824	Astrocytes	M1 macrophages	IL1A	IL1R2	0.000164243	0	IL1A_IL1R2	IL1A - IL1R2	IL1	Secreted Signaling	KEGG: hsa04060
1825	Oligodendrocytes	M1 macrophages	IL1A	IL1R2	0.00501494	0	IL1A_IL1R2	IL1A - IL1R2	IL1	Secreted Signaling	KEGG: hsa04060
1826	Endothelial cells	M1 macrophages	IL1A	IL1R2	0.000115096	0	IL1A_IL1R2	IL1A - IL1R2	IL1	Secreted Signaling	KEGG: hsa04060
1827	M1 macrophages	M1 macrophages	IL1A	IL1R2	0.0255531	0	IL1A_IL1R2	IL1A - IL1R2	IL1	Secreted Signaling	KEGG: hsa04060
1828	M2 macrophages	M1 macrophages	IL1A	IL1R2	0.0222491	0	IL1A_IL1R2	IL1A - IL1R2	IL1	Secreted Signaling	KEGG: hsa04060
1829	GBM cancer cells	M2 macrophages	IL1A	IL1R2	7.75082e-05	0	IL1A_IL1R2	IL1A - IL1R2	IL1	Secreted Signaling	KEGG: hsa04060
1830	Astrocytes	M2 macrophages	IL1A	IL1R2	0.000182323	0	IL1A_IL1R2	IL1A - IL1R2	IL1	Secreted Signaling	KEGG: hsa04060
1831	Oligodendrocytes	M2 macrophages	IL1A	IL1R2	0.00556404	0	IL1A_IL1R2	IL1A - IL1R2	IL1	Secreted Signaling	KEGG: hsa04060
1832	Endothelial cells	M2 macrophages	IL1A	IL1R2	0.000127767	0	IL1A_IL1R2	IL1A - IL1R2	IL1	Secreted Signaling	KEGG: hsa04060
1833	M1 macrophages	M2 macrophages	IL1A	IL1R2	0.0282871	0	IL1A_IL1R2	IL1A - IL1R2	IL1	Secreted Signaling	KEGG: hsa04060
1834	M2 macrophages	M2 macrophages	IL1A	IL1R2	0.0246384	0	IL1A_IL1R2	IL1A - IL1R2	IL1	Secreted Signaling	KEGG: hsa04060
1835	M1 macrophages	GBM cancer cells	IL1B	IL1R2	0.0004935	0	IL1B_IL1R2	IL1B - IL1R2	IL1	Secreted Signaling	KEGG: hsa04060
1836	M2 macrophages	GBM cancer cells	IL1B	IL1R2	0.000527243	0	IL1B_IL1R2	IL1B - IL1R2	IL1	Secreted Signaling	KEGG: hsa04060
1837	M1 macrophages	Astrocytes	IL1B	IL1R2	0.000352756	0	IL1B_IL1R2	IL1B - IL1R2	IL1	Secreted Signaling	KEGG: hsa04060
1838	M2 macrophages	Astrocytes	IL1B	IL1R2	0.000376879	0	IL1B_IL1R2	IL1B - IL1R2	IL1	Secreted Signaling	KEGG: hsa04060
1839	M1 macrophages	Endothelial cells	IL1B	IL1R2	0.00645938	0	IL1B_IL1R2	IL1B - IL1R2	IL1	Secreted Signaling	KEGG: hsa04060
1840	M2 macrophages	Endothelial cells	IL1B	IL1R2	0.00689823	0	IL1B_IL1R2	IL1B - IL1R2	IL1	Secreted Signaling	KEGG: hsa04060
1841	GBM cancer cells	M1 macrophages	IL1B	IL1R2	0.000185088	0	IL1B_IL1R2	IL1B - IL1R2	IL1	Secreted Signaling	KEGG: hsa04060
1842	Endothelial cells	M1 macrophages	IL1B	IL1R2	0.00139694	0	IL1B_IL1R2	IL1B - IL1R2	IL1	Secreted Signaling	KEGG: hsa04060
1843	M1 macrophages	M1 macrophages	IL1B	IL1R2	0.0780575	0	IL1B_IL1R2	IL1B - IL1R2	IL1	Secreted Signaling	KEGG: hsa04060
1844	M2 macrophages	M1 macrophages	IL1B	IL1R2	0.0829546	0	IL1B_IL1R2	IL1B - IL1R2	IL1	Secreted Signaling	KEGG: hsa04060
1845	GBM cancer cells	M2 macrophages	IL1B	IL1R2	0.000205463	0	IL1B_IL1R2	IL1B - IL1R2	IL1	Secreted Signaling	KEGG: hsa04060
1846	Endothelial cells	M2 macrophages	IL1B	IL1R2	0.00155051	0	IL1B_IL1R2	IL1B - IL1R2	IL1	Secreted Signaling	KEGG: hsa04060
1847	M1 macrophages	M2 macrophages	IL1B	IL1R2	0.0859136	0	IL1B_IL1R2	IL1B - IL1R2	IL1	Secreted Signaling	KEGG: hsa04060
1848	M2 macrophages	M2 macrophages	IL1B	IL1R2	0.0912548	0	IL1B_IL1R2	IL1B - IL1R2	IL1	Secreted Signaling	KEGG: hsa04060
1849	Astrocytes	Astrocytes	IL33	IL1RL1_IL1RAP	0.00057384	0	IL33_IL1RL1_IL1RAP	IL33 - (IL1RL1+IL1RAP)	IL1	Secreted Signaling	KEGG: hsa04060
1850	M1 macrophages	GBM cancer cells	IL34	CSF1R	0.000709367	0	IL34_CSF1R	IL34 - CSF1R	CSF	Secreted Signaling	KEGG: hsa04060
1851	M2 macrophages	GBM cancer cells	IL34	CSF1R	0.000688813	0	IL34_CSF1R	IL34 - CSF1R	CSF	Secreted Signaling	KEGG: hsa04060
1852	M1 macrophages	Astrocytes	IL34	CSF1R	0.0013534	0	IL34_CSF1R	IL34 - CSF1R	CSF	Secreted Signaling	KEGG: hsa04060
1853	M2 macrophages	Astrocytes	IL34	CSF1R	0.00131421	0	IL34_CSF1R	IL34 - CSF1R	CSF	Secreted Signaling	KEGG: hsa04060
1854	M1 macrophages	Oligodendrocytes	IL34	CSF1R	0.00107621	0	IL34_CSF1R	IL34 - CSF1R	CSF	Secreted Signaling	KEGG: hsa04060
1855	M2 macrophages	Oligodendrocytes	IL34	CSF1R	0.00104504	0	IL34_CSF1R	IL34 - CSF1R	CSF	Secreted Signaling	KEGG: hsa04060
1856	M1 macrophages	Endothelial cells	IL34	CSF1R	0.000766476	0	IL34_CSF1R	IL34 - CSF1R	CSF	Secreted Signaling	KEGG: hsa04060
1857	M2 macrophages	Endothelial cells	IL34	CSF1R	0.000744269	0	IL34_CSF1R	IL34 - CSF1R	CSF	Secreted Signaling	KEGG: hsa04060
1858	GBM cancer cells	M1 macrophages	IL34	CSF1R	0.000709421	0	IL34_CSF1R	IL34 - CSF1R	CSF	Secreted Signaling	KEGG: hsa04060
1859	Astrocytes	M1 macrophages	IL34	CSF1R	0.00135295	0	IL34_CSF1R	IL34 - CSF1R	CSF	Secreted Signaling	KEGG: hsa04060
1860	Oligodendrocytes	M1 macrophages	IL34	CSF1R	0.00107585	0	IL34_CSF1R	IL34 - CSF1R	CSF	Secreted Signaling	KEGG: hsa04060
1861	Endothelial cells	M1 macrophages	IL34	CSF1R	0.000766219	0	IL34_CSF1R	IL34 - CSF1R	CSF	Secreted Signaling	KEGG: hsa04060
1862	M1 macrophages	M1 macrophages	IL34	CSF1R	0.0880577	0	IL34_CSF1R	IL34 - CSF1R	CSF	Secreted Signaling	KEGG: hsa04060
1863	M2 macrophages	M1 macrophages	IL34	CSF1R	0.0857234	0	IL34_CSF1R	IL34 - CSF1R	CSF	Secreted Signaling	KEGG: hsa04060
1864	GBM cancer cells	M2 macrophages	IL34	CSF1R	0.000689098	0	IL34_CSF1R	IL34 - CSF1R	CSF	Secreted Signaling	KEGG: hsa04060
1865	Astrocytes	M2 macrophages	IL34	CSF1R	0.00131421	0	IL34_CSF1R	IL34 - CSF1R	CSF	Secreted Signaling	KEGG: hsa04060
1866	Oligodendrocytes	M2 macrophages	IL34	CSF1R	0.00104504	0	IL34_CSF1R	IL34 - CSF1R	CSF	Secreted Signaling	KEGG: hsa04060
1867	Endothelial cells	M2 macrophages	IL34	CSF1R	0.000744269	0	IL34_CSF1R	IL34 - CSF1R	CSF	Secreted Signaling	KEGG: hsa04060
1868	M1 macrophages	M2 macrophages	IL34	CSF1R	0.0857497	0	IL34_CSF1R	IL34 - CSF1R	CSF	Secreted Signaling	KEGG: hsa04060
1869	M2 macrophages	M2 macrophages	IL34	CSF1R	0.083471	0	IL34_CSF1R	IL34 - CSF1R	CSF	Secreted Signaling	KEGG: hsa04060
1870	M1 macrophages	GBM cancer cells	CSF1	CSF1R	0.000720248	0	CSF1_CSF1R	CSF1 - CSF1R	CSF	Secreted Signaling	KEGG: hsa04060
1871	M2 macrophages	GBM cancer cells	CSF1	CSF1R	0.000695453	0	CSF1_CSF1R	CSF1 - CSF1R	CSF	Secreted Signaling	KEGG: hsa04060
1872	M1 macrophages	Astrocytes	CSF1	CSF1R	0.00137415	0	CSF1_CSF1R	CSF1 - CSF1R	CSF	Secreted Signaling	KEGG: hsa04060
1873	M2 macrophages	Astrocytes	CSF1	CSF1R	0.00132687	0	CSF1_CSF1R	CSF1 - CSF1R	CSF	Secreted Signaling	KEGG: hsa04060
1874	M1 macrophages	Oligodendrocytes	CSF1	CSF1R	0.00109271	0.01	CSF1_CSF1R	CSF1 - CSF1R	CSF	Secreted Signaling	KEGG: hsa04060
1875	M2 macrophages	Oligodendrocytes	CSF1	CSF1R	0.00105511	0.01	CSF1_CSF1R	CSF1 - CSF1R	CSF	Secreted Signaling	KEGG: hsa04060
1876	M1 macrophages	Endothelial cells	CSF1	CSF1R	0.000778233	0.01	CSF1_CSF1R	CSF1 - CSF1R	CSF	Secreted Signaling	KEGG: hsa04060
1877	M2 macrophages	Endothelial cells	CSF1	CSF1R	0.000751443	0.02	CSF1_CSF1R	CSF1 - CSF1R	CSF	Secreted Signaling	KEGG: hsa04060
1878	GBM cancer cells	M1 macrophages	CSF1	CSF1R	0.000709912	0	CSF1_CSF1R	CSF1 - CSF1R	CSF	Secreted Signaling	KEGG: hsa04060
1879	Astrocytes	M1 macrophages	CSF1	CSF1R	0.0111069	0	CSF1_CSF1R	CSF1 - CSF1R	CSF	Secreted Signaling	KEGG: hsa04060
1880	Oligodendrocytes	M1 macrophages	CSF1	CSF1R	0.0119312	0	CSF1_CSF1R	CSF1 - CSF1R	CSF	Secreted Signaling	KEGG: hsa04060
1881	Endothelial cells	M1 macrophages	CSF1	CSF1R	0.000772013	0	CSF1_CSF1R	CSF1 - CSF1R	CSF	Secreted Signaling	KEGG: hsa04060
1882	M1 macrophages	M1 macrophages	CSF1	CSF1R	0.0892887	0	CSF1_CSF1R	CSF1 - CSF1R	CSF	Secreted Signaling	KEGG: hsa04060
1883	M2 macrophages	M1 macrophages	CSF1	CSF1R	0.0864788	0	CSF1_CSF1R	CSF1 - CSF1R	CSF	Secreted Signaling	KEGG: hsa04060
1884	GBM cancer cells	M2 macrophages	CSF1	CSF1R	0.000689574	0	CSF1_CSF1R	CSF1 - CSF1R	CSF	Secreted Signaling	KEGG: hsa04060
1885	Astrocytes	M2 macrophages	CSF1	CSF1R	0.0107919	0	CSF1_CSF1R	CSF1 - CSF1R	CSF	Secreted Signaling	KEGG: hsa04060
1886	Oligodendrocytes	M2 macrophages	CSF1	CSF1R	0.0115932	0	CSF1_CSF1R	CSF1 - CSF1R	CSF	Secreted Signaling	KEGG: hsa04060
1887	Endothelial cells	M2 macrophages	CSF1	CSF1R	0.000749897	0	CSF1_CSF1R	CSF1 - CSF1R	CSF	Secreted Signaling	KEGG: hsa04060
1888	M1 macrophages	M2 macrophages	CSF1	CSF1R	0.0869516	0	CSF1_CSF1R	CSF1 - CSF1R	CSF	Secreted Signaling	KEGG: hsa04060
1889	M2 macrophages	M2 macrophages	CSF1	CSF1R	0.0842083	0	CSF1_CSF1R	CSF1 - CSF1R	CSF	Secreted Signaling	KEGG: hsa04060
1890	M1 macrophages	GBM cancer cells	IL16	CD4	1.7018e-05	0	IL16_CD4	IL16 - CD4	IL16	Secreted Signaling	KEGG: hsa04060
1891	M2 macrophages	GBM cancer cells	IL16	CD4	2.18528e-05	0	IL16_CD4	IL16 - CD4	IL16	Secreted Signaling	KEGG: hsa04060
1892	M1 macrophages	Astrocytes	IL16	CD4	2.16257e-05	0	IL16_CD4	IL16 - CD4	IL16	Secreted Signaling	KEGG: hsa04060
1893	M2 macrophages	Astrocytes	IL16	CD4	2.77695e-05	0	IL16_CD4	IL16 - CD4	IL16	Secreted Signaling	KEGG: hsa04060
1894	M1 macrophages	Oligodendrocytes	IL16	CD4	2.61125e-05	0	IL16_CD4	IL16 - CD4	IL16	Secreted Signaling	KEGG: hsa04060
1895	M2 macrophages	Oligodendrocytes	IL16	CD4	3.3531e-05	0	IL16_CD4	IL16 - CD4	IL16	Secreted Signaling	KEGG: hsa04060
1896	M1 macrophages	Endothelial cells	IL16	CD4	0.000570781	0	IL16_CD4	IL16 - CD4	IL16	Secreted Signaling	KEGG: hsa04060
1897	M2 macrophages	Endothelial cells	IL16	CD4	0.000732824	0	IL16_CD4	IL16 - CD4	IL16	Secreted Signaling	KEGG: hsa04060
1898	M1 macrophages	M1 macrophages	IL16	CD4	0.0141045	0	IL16_CD4	IL16 - CD4	IL16	Secreted Signaling	KEGG: hsa04060
1899	M2 macrophages	M1 macrophages	IL16	CD4	0.0180394	0	IL16_CD4	IL16 - CD4	IL16	Secreted Signaling	KEGG: hsa04060
1900	M1 macrophages	M2 macrophages	IL16	CD4	0.0161432	0	IL16_CD4	IL16 - CD4	IL16	Secreted Signaling	KEGG: hsa04060
1901	M2 macrophages	M2 macrophages	IL16	CD4	0.0206349	0	IL16_CD4	IL16 - CD4	IL16	Secreted Signaling	KEGG: hsa04060
1902	M1 macrophages	GBM cancer cells	TNF	TNFRSF1A	0.00018078	0	TNF_TNFRSF1A	TNF - TNFRSF1A	TNF	Secreted Signaling	KEGG: hsa04060
1903	M2 macrophages	GBM cancer cells	TNF	TNFRSF1A	0.000195852	0	TNF_TNFRSF1A	TNF - TNFRSF1A	TNF	Secreted Signaling	KEGG: hsa04060
1904	M1 macrophages	Astrocytes	TNF	TNFRSF1A	0.0001852	0	TNF_TNFRSF1A	TNF - TNFRSF1A	TNF	Secreted Signaling	KEGG: hsa04060
1905	M2 macrophages	Astrocytes	TNF	TNFRSF1A	0.000200641	0	TNF_TNFRSF1A	TNF - TNFRSF1A	TNF	Secreted Signaling	KEGG: hsa04060
1906	M1 macrophages	Oligodendrocytes	TNF	TNFRSF1A	0.000112615	0	TNF_TNFRSF1A	TNF - TNFRSF1A	TNF	Secreted Signaling	KEGG: hsa04060
1907	M2 macrophages	Oligodendrocytes	TNF	TNFRSF1A	0.000122005	0	TNF_TNFRSF1A	TNF - TNFRSF1A	TNF	Secreted Signaling	KEGG: hsa04060
1908	M1 macrophages	Endothelial cells	TNF	TNFRSF1A	0.000473599	0	TNF_TNFRSF1A	TNF - TNFRSF1A	TNF	Secreted Signaling	KEGG: hsa04060
1909	M2 macrophages	Endothelial cells	TNF	TNFRSF1A	0.000513073	0	TNF_TNFRSF1A	TNF - TNFRSF1A	TNF	Secreted Signaling	KEGG: hsa04060
1910	M1 macrophages	M1 macrophages	TNF	TNFRSF1A	0.0405924	0	TNF_TNFRSF1A	TNF - TNFRSF1A	TNF	Secreted Signaling	KEGG: hsa04060
1911	M2 macrophages	M1 macrophages	TNF	TNFRSF1A	0.0438291	0	TNF_TNFRSF1A	TNF - TNFRSF1A	TNF	Secreted Signaling	KEGG: hsa04060
1912	M1 macrophages	M2 macrophages	TNF	TNFRSF1A	0.0488917	0	TNF_TNFRSF1A	TNF - TNFRSF1A	TNF	Secreted Signaling	KEGG: hsa04060
1913	M2 macrophages	M2 macrophages	TNF	TNFRSF1A	0.0527537	0	TNF_TNFRSF1A	TNF - TNFRSF1A	TNF	Secreted Signaling	KEGG: hsa04060
1914	M1 macrophages	GBM cancer cells	TNF	TNFRSF1B	0.00081378	0	TNF_TNFRSF1B	TNF - TNFRSF1B	TNF	Secreted Signaling	KEGG: hsa04060
1915	M2 macrophages	GBM cancer cells	TNF	TNFRSF1B	0.000881582	0	TNF_TNFRSF1B	TNF - TNFRSF1B	TNF	Secreted Signaling	KEGG: hsa04060
1916	M1 macrophages	Astrocytes	TNF	TNFRSF1B	0.000840882	0	TNF_TNFRSF1B	TNF - TNFRSF1B	TNF	Secreted Signaling	KEGG: hsa04060
1917	M2 macrophages	Astrocytes	TNF	TNFRSF1B	0.000910941	0	TNF_TNFRSF1B	TNF - TNFRSF1B	TNF	Secreted Signaling	KEGG: hsa04060
1918	M1 macrophages	Oligodendrocytes	TNF	TNFRSF1B	0.000523674	0	TNF_TNFRSF1B	TNF - TNFRSF1B	TNF	Secreted Signaling	KEGG: hsa04060
1919	M2 macrophages	Oligodendrocytes	TNF	TNFRSF1B	0.000567319	0	TNF_TNFRSF1B	TNF - TNFRSF1B	TNF	Secreted Signaling	KEGG: hsa04060
1920	M1 macrophages	Endothelial cells	TNF	TNFRSF1B	0.000682922	0	TNF_TNFRSF1B	TNF - TNFRSF1B	TNF	Secreted Signaling	KEGG: hsa04060
1921	M2 macrophages	Endothelial cells	TNF	TNFRSF1B	0.000739829	0	TNF_TNFRSF1B	TNF - TNFRSF1B	TNF	Secreted Signaling	KEGG: hsa04060
1922	M1 macrophages	M1 macrophages	TNF	TNFRSF1B	0.0629752	0	TNF_TNFRSF1B	TNF - TNFRSF1B	TNF	Secreted Signaling	KEGG: hsa04060
1923	M2 macrophages	M1 macrophages	TNF	TNFRSF1B	0.0678703	0	TNF_TNFRSF1B	TNF - TNFRSF1B	TNF	Secreted Signaling	KEGG: hsa04060
1924	M1 macrophages	M2 macrophages	TNF	TNFRSF1B	0.0863582	0	TNF_TNFRSF1B	TNF - TNFRSF1B	TNF	Secreted Signaling	KEGG: hsa04060
1925	M2 macrophages	M2 macrophages	TNF	TNFRSF1B	0.0928907	0	TNF_TNFRSF1B	TNF - TNFRSF1B	TNF	Secreted Signaling	KEGG: hsa04060
1926	Endothelial cells	GBM cancer cells	LTA	TNFRSF1A	2.30491e-07	0.01	LTA_TNFRSF1A	LTA - TNFRSF1A	LT	Secreted Signaling	KEGG: hsa04060
1927	M1 macrophages	GBM cancer cells	LTA	TNFRSF1A	2.08374e-05	0	LTA_TNFRSF1A	LTA - TNFRSF1A	LT	Secreted Signaling	KEGG: hsa04060
1928	M2 macrophages	GBM cancer cells	LTA	TNFRSF1A	2.63481e-05	0	LTA_TNFRSF1A	LTA - TNFRSF1A	LT	Secreted Signaling	KEGG: hsa04060
1929	Endothelial cells	Astrocytes	LTA	TNFRSF1A	2.36128e-07	0.01	LTA_TNFRSF1A	LTA - TNFRSF1A	LT	Secreted Signaling	KEGG: hsa04060
1930	M1 macrophages	Astrocytes	LTA	TNFRSF1A	2.1347e-05	0	LTA_TNFRSF1A	LTA - TNFRSF1A	LT	Secreted Signaling	KEGG: hsa04060
1931	M2 macrophages	Astrocytes	LTA	TNFRSF1A	2.69923e-05	0	LTA_TNFRSF1A	LTA - TNFRSF1A	LT	Secreted Signaling	KEGG: hsa04060
1932	M1 macrophages	Oligodendrocytes	LTA	TNFRSF1A	1.29797e-05	0	LTA_TNFRSF1A	LTA - TNFRSF1A	LT	Secreted Signaling	KEGG: hsa04060
1933	M2 macrophages	Oligodendrocytes	LTA	TNFRSF1A	1.64123e-05	0	LTA_TNFRSF1A	LTA - TNFRSF1A	LT	Secreted Signaling	KEGG: hsa04060
1934	GBM cancer cells	Endothelial cells	LTA	TNFRSF1A	2.30491e-07	0	LTA_TNFRSF1A	LTA - TNFRSF1A	LT	Secreted Signaling	KEGG: hsa04060
1935	Astrocytes	Endothelial cells	LTA	TNFRSF1A	2.36128e-07	0	LTA_TNFRSF1A	LTA - TNFRSF1A	LT	Secreted Signaling	KEGG: hsa04060
1936	Endothelial cells	Endothelial cells	LTA	TNFRSF1A	6.04007e-07	0.01	LTA_TNFRSF1A	LTA - TNFRSF1A	LT	Secreted Signaling	KEGG: hsa04060
1937	M1 macrophages	Endothelial cells	LTA	TNFRSF1A	5.46031e-05	0	LTA_TNFRSF1A	LTA - TNFRSF1A	LT	Secreted Signaling	KEGG: hsa04060
1938	M2 macrophages	Endothelial cells	LTA	TNFRSF1A	6.90427e-05	0	LTA_TNFRSF1A	LTA - TNFRSF1A	LT	Secreted Signaling	KEGG: hsa04060
1939	GBM cancer cells	M1 macrophages	LTA	TNFRSF1A	2.05812e-05	0	LTA_TNFRSF1A	LTA - TNFRSF1A	LT	Secreted Signaling	KEGG: hsa04060
1940	Astrocytes	M1 macrophages	LTA	TNFRSF1A	2.10845e-05	0	LTA_TNFRSF1A	LTA - TNFRSF1A	LT	Secreted Signaling	KEGG: hsa04060
1941	Oligodendrocytes	M1 macrophages	LTA	TNFRSF1A	1.28201e-05	0	LTA_TNFRSF1A	LTA - TNFRSF1A	LT	Secreted Signaling	KEGG: hsa04060
1942	Endothelial cells	M1 macrophages	LTA	TNFRSF1A	5.39317e-05	0	LTA_TNFRSF1A	LTA - TNFRSF1A	LT	Secreted Signaling	KEGG: hsa04060
1943	M1 macrophages	M1 macrophages	LTA	TNFRSF1A	0.00485237	0	LTA_TNFRSF1A	LTA - TNFRSF1A	LT	Secreted Signaling	KEGG: hsa04060
1944	M2 macrophages	M1 macrophages	LTA	TNFRSF1A	0.00612779	0	LTA_TNFRSF1A	LTA - TNFRSF1A	LT	Secreted Signaling	KEGG: hsa04060
1945	GBM cancer cells	M2 macrophages	LTA	TNFRSF1A	2.50053e-05	0	LTA_TNFRSF1A	LTA - TNFRSF1A	LT	Secreted Signaling	KEGG: hsa04060
1946	Astrocytes	M2 macrophages	LTA	TNFRSF1A	2.56168e-05	0	LTA_TNFRSF1A	LTA - TNFRSF1A	LT	Secreted Signaling	KEGG: hsa04060
1947	Oligodendrocytes	M2 macrophages	LTA	TNFRSF1A	1.55759e-05	0	LTA_TNFRSF1A	LTA - TNFRSF1A	LT	Secreted Signaling	KEGG: hsa04060
1948	Endothelial cells	M2 macrophages	LTA	TNFRSF1A	6.55243e-05	0	LTA_TNFRSF1A	LTA - TNFRSF1A	LT	Secreted Signaling	KEGG: hsa04060
1949	M1 macrophages	M2 macrophages	LTA	TNFRSF1A	0.00588931	0	LTA_TNFRSF1A	LTA - TNFRSF1A	LT	Secreted Signaling	KEGG: hsa04060
1950	M2 macrophages	M2 macrophages	LTA	TNFRSF1A	0.00743524	0	LTA_TNFRSF1A	LTA - TNFRSF1A	LT	Secreted Signaling	KEGG: hsa04060
1951	M1 macrophages	GBM cancer cells	LTA	TNFRSF1B	9.38522e-05	0	LTA_TNFRSF1B	LTA - TNFRSF1B	LT	Secreted Signaling	KEGG: hsa04060
1952	M2 macrophages	GBM cancer cells	LTA	TNFRSF1B	0.00011867	0	LTA_TNFRSF1B	LTA - TNFRSF1B	LT	Secreted Signaling	KEGG: hsa04060
1953	M1 macrophages	Astrocytes	LTA	TNFRSF1B	9.69802e-05	0	LTA_TNFRSF1B	LTA - TNFRSF1B	LT	Secreted Signaling	KEGG: hsa04060
1954	M2 macrophages	Astrocytes	LTA	TNFRSF1B	0.000122625	0	LTA_TNFRSF1B	LTA - TNFRSF1B	LT	Secreted Signaling	KEGG: hsa04060
1955	M1 macrophages	Oligodendrocytes	LTA	TNFRSF1B	6.03792e-05	0	LTA_TNFRSF1B	LTA - TNFRSF1B	LT	Secreted Signaling	KEGG: hsa04060
1956	M2 macrophages	Oligodendrocytes	LTA	TNFRSF1B	7.63461e-05	0	LTA_TNFRSF1B	LTA - TNFRSF1B	LT	Secreted Signaling	KEGG: hsa04060
1957	M1 macrophages	Endothelial cells	LTA	TNFRSF1B	7.87514e-05	0	LTA_TNFRSF1B	LTA - TNFRSF1B	LT	Secreted Signaling	KEGG: hsa04060
1958	M2 macrophages	Endothelial cells	LTA	TNFRSF1B	9.95762e-05	0	LTA_TNFRSF1B	LTA - TNFRSF1B	LT	Secreted Signaling	KEGG: hsa04060
1959	GBM cancer cells	M1 macrophages	LTA	TNFRSF1B	3.26921e-05	0	LTA_TNFRSF1B	LTA - TNFRSF1B	LT	Secreted Signaling	KEGG: hsa04060
1960	Astrocytes	M1 macrophages	LTA	TNFRSF1B	3.34915e-05	0	LTA_TNFRSF1B	LTA - TNFRSF1B	LT	Secreted Signaling	KEGG: hsa04060
1961	Oligodendrocytes	M1 macrophages	LTA	TNFRSF1B	2.03641e-05	0	LTA_TNFRSF1B	LTA - TNFRSF1B	LT	Secreted Signaling	KEGG: hsa04060
1962	Endothelial cells	M1 macrophages	LTA	TNFRSF1B	8.56658e-05	0	LTA_TNFRSF1B	LTA - TNFRSF1B	LT	Secreted Signaling	KEGG: hsa04060
1963	M1 macrophages	M1 macrophages	LTA	TNFRSF1B	0.00768585	0	LTA_TNFRSF1B	LTA - TNFRSF1B	LT	Secreted Signaling	KEGG: hsa04060
1964	M2 macrophages	M1 macrophages	LTA	TNFRSF1B	0.00969878	0	LTA_TNFRSF1B	LTA - TNFRSF1B	LT	Secreted Signaling	KEGG: hsa04060
1965	GBM cancer cells	M2 macrophages	LTA	TNFRSF1B	4.59776e-05	0	LTA_TNFRSF1B	LTA - TNFRSF1B	LT	Secreted Signaling	KEGG: hsa04060
1966	Astrocytes	M2 macrophages	LTA	TNFRSF1B	4.71018e-05	0	LTA_TNFRSF1B	LTA - TNFRSF1B	LT	Secreted Signaling	KEGG: hsa04060
1967	Oligodendrocytes	M2 macrophages	LTA	TNFRSF1B	2.86398e-05	0	LTA_TNFRSF1B	LTA - TNFRSF1B	LT	Secreted Signaling	KEGG: hsa04060
1968	Endothelial cells	M2 macrophages	LTA	TNFRSF1B	0.000120476	0	LTA_TNFRSF1B	LTA - TNFRSF1B	LT	Secreted Signaling	KEGG: hsa04060
1969	M1 macrophages	M2 macrophages	LTA	TNFRSF1B	0.0107757	0	LTA_TNFRSF1B	LTA - TNFRSF1B	LT	Secreted Signaling	KEGG: hsa04060
1970	M2 macrophages	M2 macrophages	LTA	TNFRSF1B	0.0135868	0	LTA_TNFRSF1B	LTA - TNFRSF1B	LT	Secreted Signaling	KEGG: hsa04060
1971	Endothelial cells	GBM cancer cells	LTA	TNFRSF14	1.17542e-06	0.01	LTA_TNFRSF14	LTA - TNFRSF14	LT	Secreted Signaling	KEGG: hsa04060
1972	M1 macrophages	GBM cancer cells	LTA	TNFRSF14	0.000106254	0	LTA_TNFRSF14	LTA - TNFRSF14	LT	Secreted Signaling	KEGG: hsa04060
1973	M2 macrophages	GBM cancer cells	LTA	TNFRSF14	0.00013435	0	LTA_TNFRSF14	LTA - TNFRSF14	LT	Secreted Signaling	KEGG: hsa04060
1974	Endothelial cells	Astrocytes	LTA	TNFRSF14	1.15719e-06	0.01	LTA_TNFRSF14	LTA - TNFRSF14	LT	Secreted Signaling	KEGG: hsa04060
1975	M1 macrophages	Astrocytes	LTA	TNFRSF14	0.000104607	0	LTA_TNFRSF14	LTA - TNFRSF14	LT	Secreted Signaling	KEGG: hsa04060
1976	M2 macrophages	Astrocytes	LTA	TNFRSF14	0.000132268	0	LTA_TNFRSF14	LTA - TNFRSF14	LT	Secreted Signaling	KEGG: hsa04060
1977	M1 macrophages	Oligodendrocytes	LTA	TNFRSF14	6.45478e-05	0	LTA_TNFRSF14	LTA - TNFRSF14	LT	Secreted Signaling	KEGG: hsa04060
1978	M2 macrophages	Oligodendrocytes	LTA	TNFRSF14	8.1617e-05	0	LTA_TNFRSF14	LTA - TNFRSF14	LT	Secreted Signaling	KEGG: hsa04060
1979	GBM cancer cells	Endothelial cells	LTA	TNFRSF14	1.10526e-06	0	LTA_TNFRSF14	LTA - TNFRSF14	LT	Secreted Signaling	KEGG: hsa04060
1980	Astrocytes	Endothelial cells	LTA	TNFRSF14	1.13228e-06	0	LTA_TNFRSF14	LTA - TNFRSF14	LT	Secreted Signaling	KEGG: hsa04060
1981	Endothelial cells	Endothelial cells	LTA	TNFRSF14	2.89634e-06	0.01	LTA_TNFRSF14	LTA - TNFRSF14	LT	Secreted Signaling	KEGG: hsa04060
1982	M1 macrophages	Endothelial cells	LTA	TNFRSF14	0.00026178	0	LTA_TNFRSF14	LTA - TNFRSF14	LT	Secreted Signaling	KEGG: hsa04060
1983	M2 macrophages	Endothelial cells	LTA	TNFRSF14	0.000330988	0	LTA_TNFRSF14	LTA - TNFRSF14	LT	Secreted Signaling	KEGG: hsa04060
1984	GBM cancer cells	M1 macrophages	LTA	TNFRSF14	4.52164e-06	0	LTA_TNFRSF14	LTA - TNFRSF14	LT	Secreted Signaling	KEGG: hsa04060
1985	Astrocytes	M1 macrophages	LTA	TNFRSF14	4.63221e-06	0	LTA_TNFRSF14	LTA - TNFRSF14	LT	Secreted Signaling	KEGG: hsa04060
1986	Oligodendrocytes	M1 macrophages	LTA	TNFRSF14	2.81653e-06	0.01	LTA_TNFRSF14	LTA - TNFRSF14	LT	Secreted Signaling	KEGG: hsa04060
1987	Endothelial cells	M1 macrophages	LTA	TNFRSF14	1.1849e-05	0.01	LTA_TNFRSF14	LTA - TNFRSF14	LT	Secreted Signaling	KEGG: hsa04060
1988	M1 macrophages	M1 macrophages	LTA	TNFRSF14	0.00107009	0	LTA_TNFRSF14	LTA - TNFRSF14	LT	Secreted Signaling	KEGG: hsa04060
1989	M2 macrophages	M1 macrophages	LTA	TNFRSF14	0.00135271	0	LTA_TNFRSF14	LTA - TNFRSF14	LT	Secreted Signaling	KEGG: hsa04060
1990	GBM cancer cells	M2 macrophages	LTA	TNFRSF14	9.73261e-06	0	LTA_TNFRSF14	LTA - TNFRSF14	LT	Secreted Signaling	KEGG: hsa04060
1991	Astrocytes	M2 macrophages	LTA	TNFRSF14	9.97059e-06	0	LTA_TNFRSF14	LTA - TNFRSF14	LT	Secreted Signaling	KEGG: hsa04060
1992	Oligodendrocytes	M2 macrophages	LTA	TNFRSF14	6.06244e-06	0.01	LTA_TNFRSF14	LTA - TNFRSF14	LT	Secreted Signaling	KEGG: hsa04060
1993	Endothelial cells	M2 macrophages	LTA	TNFRSF14	2.55041e-05	0	LTA_TNFRSF14	LTA - TNFRSF14	LT	Secreted Signaling	KEGG: hsa04060
1994	M1 macrophages	M2 macrophages	LTA	TNFRSF14	0.00230048	0	LTA_TNFRSF14	LTA - TNFRSF14	LT	Secreted Signaling	KEGG: hsa04060
1995	M2 macrophages	M2 macrophages	LTA	TNFRSF14	0.00290711	0	LTA_TNFRSF14	LTA - TNFRSF14	LT	Secreted Signaling	KEGG: hsa04060
1996	Endothelial cells	GBM cancer cells	LTa1b2	LTBR	3.8332e-08	0.02	LTA_LTB_LTBR	LTA - (LTB+LTBR)	LT	Secreted Signaling	PMID: 24248355
1997	M1 macrophages	GBM cancer cells	LTa1b2	LTBR	3.47696e-06	0	LTA_LTB_LTBR	LTA - (LTB+LTBR)	LT	Secreted Signaling	PMID: 24248355
1998	M2 macrophages	GBM cancer cells	LTa1b2	LTBR	4.38192e-06	0	LTA_LTB_LTBR	LTA - (LTB+LTBR)	LT	Secreted Signaling	PMID: 24248355
[truncated: 4,424 more rows]
