# Supplementary material for: Mitochondrial RNA modification-based signature to predict prognosis of lower grade glioma: a multi-omics exploration and verification study
Source: Sci Rep. 2024 Jun 1;14:12602. doi: 10.1038/s41598-024-63592-w (PMC11144219; doi:10.1038/s41598-024-63592-w)
Supplement: Supplementary file 15 — Supplementary Table S4. [file 41598_2024_63592_MOESM15_ESM.xlsx]

## Sheet: Table S4
TRMT2B	FORWARD	108	TGACACCATCCTTCTTGACATCTGC
TRMT2B	REVERSE	108	TCCACTGCCTGCTCCAACAATTC
TRMT11	FORWARD	131	ACACAGTTCATGGCTTGGGAAAGG
TRMT11	REVERSE	131	TGCATCTGAAACCAGGACATCAAGG
METTL6	FORWARD	128	AGCCTCCTAAGAACCCATCTCCTG
METTL6	REVERSE	128	CACCGCACCCAGACGAAAGAG
METTL8	FORWARD	81	GGGAAAGGCACCAGGGAAGAAAG
METTL8	REVERSE	81	GGTCGTCTGAAACAAACTCCTCTCC
TRMT6	FORWARD	124	ACAGAGGAGACAAGAAGAGCAGAGG
TRMT6	REVERSE	124	CAAAGACAGCAGCAGGGGAGTG
TRUB2	FORWARD	94	CGGGGCTAAAATGGAAGCAC
TRUB2	REVERSE	94	AGGCTTCCTGGCATTGAGAC
